# Supplementary material for: Reward-related choices determine information timing and flow across macaque lateral prefrontal cortex
Source: Nat Commun. 2021 Feb 9;12:894. doi: 10.1038/s41467-021-20943-9 (PMC7873307; doi:10.1038/s41467-021-20943-9)
Supplement: Supplementary file 6 — Source Data [file 41467_2021_20943_MOESM6_ESM.zip]

Archive with 22 entries (21 files):
- Excel/
- Excel/Figure 1.xlsx
- Excel/Figure 2.xlsx
- Excel/Figure 3.xlsx
- Excel/Figure 4.xlsx
- Excel/Figure 5.xlsx
- Excel/Figure 6.xlsx
- Excel/Figure 7.xlsx
- Excel/Figure S1.xlsx
- Excel/Figure S10.xlsx
- Excel/Figure S11.xlsx
- Excel/Figure S12.xlsx
- Excel/Figure S13.xlsx
- Excel/Figure S14.xlsx
- Excel/Figure S2.xlsx
- Excel/Figure S3.xlsx
- Excel/Figure S4.xlsx
- Excel/Figure S5.xlsx
- Excel/Figure S6.xlsx
- Excel/Figure S7.xlsx
- Excel/Figure S8.xlsx
- Excel/Figure S9.xlsx
