# Supplementary material for: Reward-related choices determine information timing and flow across macaque lateral prefrontal cortex
Source: Nat Commun. 2021 Feb 9;12:894. doi: 10.1038/s41467-021-20943-9 (PMC7873307; doi:10.1038/s41467-021-20943-9)
Supplement: Supplementary file 6 — Source Data [file 41467_2021_20943_MOESM6_ESM.zip › Excel/Figure 1.xlsx]

## Sheet: Fig. 1C meanLocationChoice
strcture	trial number × session
			0.436862	0.617156	0.46843	0.527087	0.628569	0.519561	0.542571	0.414853
			0.513137	0.590887	0.507303	0.510849	0.612198	0.535638	0.544387	0.455362
			0.595651	0.594306	0.534028	0.471717	0.622955	0.54417	0.555624	0.497141
			0.621919	0.609536	0.559521	0.43689	0.651303	0.532034	0.593203	0.526629
			0.59905	0.638887	0.661499	0.45707	0.671676	0.524803	0.630228	0.589234
			0.59753	0.668417	0.766231	0.534825	0.696098	0.561126	0.688964	0.673854
			0.632382	0.669904	0.778769	0.587571	0.708954	0.622793	0.730419	0.726709
			0.663622	0.66336	0.760348	0.593446	0.710554	0.66098	0.693589	0.729759
			0.702045	0.647186	0.773237	0.58624	0.711148	0.6665	0.627765	0.687259
			0.746194	0.601886	0.814724	0.601806	0.730252	0.663818	0.588448	0.615279
			0.760849	0.572252	0.842254	0.629096	0.773001	0.652259	0.566182	0.556077
			0.738664	0.590383	0.837629	0.640297	0.785831	0.626503	0.533565	0.547884
			0.734625	0.625062	0.804605	0.640386	0.762726	0.607361	0.499442	0.566449
			0.756462	0.628044	0.762822	0.663415	0.738776	0.615069	0.498613	0.593999
			0.745813	0.632784	0.766629	0.673503	0.701155	0.634057	0.509804	0.644445
			0.69302	0.668773	0.790036	0.663257	0.623982	0.638202	0.498258	0.675656
			0.650682	0.70369	0.782715	0.652764	0.571346	0.635847	0.480765	0.709449
			0.649542	0.738047	0.782302	0.655318	0.603146	0.637533	0.481755	0.79879
			0.674214	0.777188	0.807221	0.679092	0.662543	0.635885	0.51354	0.848862
			0.705313	0.813206	0.814041	0.71365	0.706013	0.625135	0.546583	0.835819
			0.742266	0.837676	0.781966	0.726581	0.759334	0.611393	0.562757	0.831366
			0.793815	0.850793	0.770302	0.727419	0.788848	0.610986	0.583381	0.840786
			0.835272	0.8536	0.779378	0.695576	0.789715	0.637466	0.600859	0.791662
			0.833728	0.846534	0.753724	0.651201	0.796176	0.66964	0.628716	0.733261
			0.796892	0.844413	0.715681	0.617368	0.801194	0.690467	0.648189	0.737741
			0.767899	0.830615	0.710159	0.630294	0.794385	0.718578	0.623603	0.749571
			0.77476	0.80525	0.729022	0.692344	0.786296	0.75401	0.59871	0.712465
			0.821991	0.79504	0.744803	0.713234	0.791242	0.780724	0.618864	0.658807
			0.869083	0.794167	0.785842	0.693252	0.80557	0.784827	0.660547	0.663647
			0.863353	0.787916	0.856717	0.688503	0.793943	0.766053	0.679027	0.709359
			0.810555	0.752591	0.891277	0.685746	0.771095	0.746778	0.67368	0.7543
			0.728389	0.720145	0.872769	0.661851	0.75836	0.741422	0.652547	0.777654
			0.644577	0.716132	0.837306	0.64736	0.749391	0.74961	0.617595	0.787518
			0.597917	0.724009	0.819977	0.669636	0.738635	0.764706	0.592726	0.799196
			0.613466	0.731241	0.836985	0.733869	0.728089	0.781065	0.592103	0.79322
			0.678149	0.720496	0.878959	0.785384	0.738812	0.803206	0.61764	0.784665
			0.748005	0.687668	0.917315	0.774548	0.750202	0.829417	0.635201	0.790951
			0.767461	0.656343	0.924937	0.702468	0.741937	0.847133	0.629182	0.787469
			0.71528	0.648159	0.901802	0.631511	0.736074	0.854925	0.615348	0.788674
			0.627958	0.669915	0.875894	0.591254	0.741047	0.855563	0.604305	0.801923
			0.808695	0.542761	0.771785	0.543391	0.747931	0.939449	0.682958	0.669897
			0.789278	0.523956	0.679469	0.599481	0.740401	0.870385	0.663031	0.648129
			0.737239	0.508465	0.578277	0.632561	0.729557	0.756632	0.640048	0.609195
			0.652664	0.454378	0.493949	0.622922	0.712698	0.607355	0.615981	0.55694
			0.534837	0.365137	0.4383	0.539793	0.659453	0.482963	0.576707	0.466841
			0.380114	0.31285	0.381343	0.464165	0.57092	0.412052	0.533541	0.36057
			0.268549	0.292933	0.305277	0.448888	0.511579	0.35574	0.480759	0.296987
			0.257385	0.263317	0.247272	0.490034	0.490605	0.30623	0.416548	0.274103
			0.273711	0.261302	0.224582	0.540181	0.481847	0.270396	0.362966	0.259407
			0.264193	0.298653	0.198826	0.518573	0.500961	0.254661	0.334752	0.240331
			0.253392	0.330806	0.155134	0.469699	0.524738	0.276405	0.340343	0.217478
			0.229888	0.346339	0.121632	0.438967	0.505487	0.306619	0.354907	0.200223
			0.203628	0.324403	0.118642	0.438398	0.479486	0.367639	0.336524	0.193323
			0.180624	0.258342	0.126545	0.427378	0.446593	0.377495	0.318182	0.196359
			0.172785	0.204825	0.142913	0.365637	0.381987	0.298535	0.333551	0.207127
			0.172468	0.188673	0.158469	0.303319	0.327897	0.220415	0.358527	0.221477
			0.136781	0.175515	0.15556	0.280807	0.306152	0.191457	0.374369	0.247421
			0.0865035	0.145228	0.163979	0.278816	0.304376	0.189698	0.352476	0.27163
			0.0678031	0.117607	0.181939	0.269958	0.293342	0.194176	0.305	0.256131
			0.0942095	0.102243	0.179564	0.279294	0.271778	0.239332	0.289338	0.204958
			0.153904	0.0948564	0.151438	0.324354	0.264552	0.27472	0.320415	0.152846
			0.190423	0.107352	0.114433	0.361496	0.239741	0.237254	0.32252	0.105457
			0.185909	0.0990361	0.0993384	0.367986	0.211101	0.181323	0.2718	0.0826663
			0.181339	0.0604362	0.0854075	0.338168	0.211793	0.191262	0.248752	0.0932047
			0.166307	0.0403238	0.0578036	0.306829	0.196584	0.22902	0.276649	0.103855
			0.129356	0.0615942	0.036246	0.307189	0.15911	0.221877	0.274768	0.0942199
			0.122469	0.0778583	0.0502122	0.330233	0.149111	0.189674	0.209732	0.0827173
			0.139763	0.0669016	0.090743	0.33896	0.153994	0.166651	0.142015	0.0800885
			0.135096	0.0506006	0.130358	0.319332	0.148373	0.151576	0.122546	0.0833307
			0.137866	0.0424734	0.146889	0.310731	0.182009	0.160483	0.150728	0.0993855
			0.182159	0.0464702	0.119435	0.32643	0.246453	0.187775	0.198731	0.115355
			0.227505	0.0493209	0.106648	0.321464	0.302717	0.21937	0.220292	0.129524
			0.246137	0.045146	0.124411	0.28152	0.342511	0.258508	0.192892	0.152122
			0.262149	0.0370816	0.122319	0.252224	0.367371	0.280475	0.168214	0.175287
			0.280902	0.039559	0.109122	0.261764	0.388238	0.272445	0.19139	0.179318
			0.28608	0.0491996	0.114706	0.312804	0.401669	0.257706	0.232433	0.16464
			0.302466	0.056508	0.126719	0.351175	0.39065	0.222706	0.286161	0.152969
			0.333195	0.0595827	0.144308	0.32545	0.370706	0.20471	0.363503	0.15346
			0.339735	0.070884	0.188608	0.28897	0.341293	0.221249	0.436818	0.144605
			0.32133	0.0831354	0.237951	0.295235	0.303385	0.225559	0.493679	0.112079

## Sheet: Fig. 1C meanObjectChoice
	0.609014	0.510565	0.638158	0.633464	0.618376	0.440513	0.599269	0.67789
	0.571517	0.534178	0.614424	0.626428	0.646354	0.441001	0.516627	0.662679
	0.578418	0.605192	0.630373	0.619623	0.651819	0.489431	0.459944	0.666153
	0.655975	0.659322	0.677089	0.640497	0.656165	0.555118	0.485881	0.655744
	0.768619	0.680084	0.726139	0.694874	0.700804	0.660953	0.570809	0.650326
	0.848538	0.709416	0.775064	0.731685	0.727678	0.738794	0.657477	0.650884
	0.864356	0.758261	0.846091	0.731614	0.732077	0.746884	0.730143	0.66291
	0.846277	0.788396	0.898986	0.716543	0.76248	0.731119	0.781552	0.715545
	0.846317	0.770568	0.892649	0.720696	0.792326	0.718901	0.797246	0.785813
	0.854513	0.767905	0.860101	0.754338	0.797368	0.710998	0.771287	0.824058
	0.856965	0.802173	0.841626	0.810032	0.77981	0.736889	0.771809	0.826398
	0.894467	0.831357	0.857212	0.867324	0.752388	0.781143	0.813958	0.837323
	0.91871	0.856733	0.889297	0.902906	0.75027	0.796714	0.812821	0.85864
	0.891484	0.893896	0.906996	0.911241	0.774543	0.807134	0.783366	0.847175
	0.873935	0.920645	0.910505	0.906574	0.798192	0.799383	0.787994	0.827791
	0.898164	0.922682	0.90934	0.90849	0.810565	0.778887	0.825413	0.82799
	0.909607	0.909835	0.910658	0.920787	0.795476	0.788582	0.872672	0.81905
	0.892683	0.90656	0.888698	0.937732	0.767473	0.802033	0.89781	0.811826
	0.87731	0.9221	0.83486	0.94693	0.753101	0.787786	0.902252	0.821537
	0.871936	0.942254	0.803587	0.933256	0.757645	0.807172	0.88261	0.813763
	0.87151	0.950583	0.809379	0.909535	0.816822	0.823032	0.828174	0.748292
	0.875801	0.954377	0.817618	0.910163	0.856614	0.776383	0.77969	0.672921
	0.87003	0.947398	0.80175	0.9185	0.839871	0.741002	0.763071	0.643593
	0.839167	0.927374	0.795031	0.921868	0.835454	0.759092	0.751964	0.660415
	0.805137	0.926672	0.813776	0.936924	0.872162	0.745143	0.731528	0.691147
	0.785991	0.945459	0.846624	0.942471	0.906488	0.6767	0.714872	0.691162
	0.772988	0.94656	0.866933	0.931823	0.899445	0.640248	0.714987	0.683225
	0.758614	0.912176	0.876908	0.936667	0.878014	0.656575	0.710977	0.720875
	0.760654	0.878738	0.901458	0.943256	0.863457	0.680963	0.68214	0.799781
	0.767848	0.872243	0.933415	0.926229	0.856172	0.718773	0.646137	0.838864
	0.768711	0.888902	0.919406	0.8968	0.827482	0.730429	0.61872	0.807431
	0.804847	0.90819	0.873746	0.855279	0.790625	0.703968	0.612518	0.783513
	0.857019	0.8853	0.872897	0.815351	0.769927	0.700977	0.65094	0.77751
	0.879832	0.830373	0.866799	0.796277	0.764991	0.720965	0.702745	0.753813
	0.876866	0.794094	0.824138	0.793882	0.759698	0.731871	0.703272	0.720074
	0.850882	0.773144	0.772538	0.7932	0.740631	0.75862	0.663686	0.680121
	0.79461	0.75324	0.763143	0.796448	0.722959	0.793868	0.653095	0.636914
	0.716876	0.753586	0.76254	0.792061	0.683165	0.789295	0.68564	0.617436
	0.649135	0.768867	0.742891	0.759695	0.630463	0.760844	0.72072	0.606948
	0.607801	0.777313	0.721883	0.721903	0.587487	0.721893	0.76172	0.580699
	0.418099	0.815769	0.528487	0.694535	0.66883	0.655664	0.776368	0.691084
	0.344791	0.777266	0.574079	0.655064	0.630715	0.644203	0.686998	0.607525
	0.255526	0.700074	0.558066	0.601223	0.597864	0.638308	0.580433	0.532034
	0.197785	0.580448	0.459917	0.52621	0.572248	0.642559	0.503424	0.484811
	0.17533	0.455937	0.347388	0.424827	0.551733	0.646275	0.450049	0.434406
	0.14803	0.36759	0.24304	0.326771	0.542959	0.608355	0.388516	0.365561
	0.108826	0.291349	0.180159	0.262724	0.528789	0.519251	0.330031	0.316008
	0.0806483	0.212491	0.173194	0.212431	0.490826	0.440487	0.261847	0.306894
	0.0693779	0.16966	0.18656	0.170705	0.442414	0.370306	0.18555	0.312041
	0.071977	0.167532	0.177342	0.133223	0.396462	0.290362	0.140751	0.313601
	0.0781406	0.158955	0.13701	0.0996561	0.354594	0.223373	0.141601	0.311255
	0.0892934	0.13075	0.113406	0.0718248	0.321499	0.192364	0.155657	0.28709
	0.118785	0.114225	0.122691	0.048236	0.301918	0.202354	0.166834	0.242392
	0.143787	0.114344	0.107175	0.0384907	0.294053	0.207268	0.198864	0.226176
	0.132478	0.101879	0.0791835	0.0455162	0.288173	0.182015	0.254967	0.228758
	0.127164	0.0947644	0.0531582	0.0605655	0.286257	0.151929	0.295793	0.21043
	0.122846	0.0870343	0.0515266	0.0732609	0.303243	0.123001	0.301082	0.20437
	0.0873692	0.103904	0.0914249	0.0798534	0.330818	0.105883	0.282937	0.237296
	0.0828371	0.107926	0.116808	0.084522	0.324703	0.113558	0.239615	0.26428
	0.0990403	0.102258	0.119861	0.0950689	0.261045	0.126162	0.185032	0.249693
	0.0928703	0.106739	0.105712	0.107616	0.179987	0.113627	0.163476	0.220424
	0.0670682	0.110523	0.0909361	0.102346	0.135923	0.0837372	0.198766	0.207009
	0.0629027	0.0822457	0.0829173	0.0807139	0.128408	0.064447	0.264264	0.217393
	0.0700513	0.0595927	0.0494753	0.0615977	0.121379	0.0622799	0.306923	0.231679
	0.0761021	0.0510025	0.0475955	0.0501442	0.104526	0.0729549	0.297294	0.211026
	0.0796972	0.0261072	0.0595573	0.0449504	0.0885928	0.0829016	0.26688	0.161408
	0.0837957	0.0221582	0.0556328	0.0445589	0.072449	0.0774949	0.259218	0.12867
	0.101065	0.0387716	0.0607369	0.0480514	0.0606037	0.079592	0.243016	0.129968
	0.117979	0.0498678	0.0741718	0.0531442	0.072439	0.0969401	0.198126	0.161634
	0.136781	0.0423994	0.0826802	0.0529918	0.103331	0.103734	0.16135	0.198599
	0.131807	0.0250224	0.0778563	0.0426732	0.123049	0.0994398	0.131772	0.213713
	0.0929727	0.0155995	0.0808213	0.0274236	0.117325	0.114104	0.118044	0.209455
	0.0884397	0.0199331	0.0807504	0.0206726	0.101708	0.160094	0.147655	0.188798
	0.102016	0.0270704	0.0592786	0.0389579	0.0919099	0.151411	0.190498	0.180973
	0.0827587	0.025406	0.0261627	0.0791573	0.0848166	0.0866997	0.195867	0.188715
	0.069259	0.0232968	0.0219847	0.100576	0.0792747	0.0548663	0.176321	0.189035
	0.0945636	0.0414631	0.0331846	0.0926036	0.0866157	0.0511858	0.160505	0.190027
	0.144258	0.0789296	0.0277341	0.0678104	0.101117	0.0555165	0.169844	0.208008
	0.175889	0.106572	0.0308093	0.0352466	0.105341	0.0557	0.192128	0.231477
	0.175017	0.110439	0.029352	0.014882	0.100461	0.040542	0.202052	0.245734
