# Supplementary material for: Reward-related choices determine information timing and flow across macaque lateral prefrontal cortex
Source: Nat Commun. 2021 Feb 9;12:894. doi: 10.1038/s41467-021-20943-9 (PMC7873307; doi:10.1038/s41467-021-20943-9)
Supplement: Supplementary file 6 — Source Data [file 41467_2021_20943_MOESM6_ESM.zip › Excel/Figure 2.xlsx]

## Sheet: Fig 2a
rdlPFC
0.0725918	0.0673599	0.0670438	0.0798912	0.0774904	0.060072	0.0580533	0.0490642	0.0447907	0.0382993	0.0297522	0.0340257	0.0489019	0.0463675	0.0526175	0.044391	0.0338675	0.035844	0.0399364	0.0524364	0.0481992	0.0441737	0.0379237	0.035911	0.0506356	0.0441737	0.0526483	0.0673729	0.0568856	0.0399364	0.0356992	0.0334746	0.0435761	0.0354677	0.0292948	0.023122	0.0381356	0.0689998	0.0585897	0.0936911	0.0790437	0.0744403	0.076742	0.0585897	0.0605252	0.0732371	0.0817117	0.0709353	0.0894539	0.0790437
0.0311691	0.035073	0.0485058	0.0746461	0.0722292	0.0759442	0.0610314	0.053962	0.0550514	0.0709316	0.0748604	0.0665869	0.0477472	0.0451555	0.0433612	0.0433612	0.0634968	0.0660885	0.057815	0.0591108	0.0516348	0.0686802	0.0586124	0.0642943	0.0800439	0.0813397	0.0642943	0.0547249	0.0617026	0.0673844	0.0774522	0.0844298	0.0472488	0.0547249	0.0402711	0.0591108	0.0818381	0.0761563	0.0503389	0.0761563	0.083134	0.100678	0.094996	0.074362	0.0560207	0.0774522	0.0516348	0.0516348	0.0389753	0.0529306
0.0929487	0.113782	0.0871609	0.0776371	0.0742178	0.0617842	0.0495558	0.0462963	0.037037	0.0432099	0.0306943	0.04304	0.04304	0.0734007	0.0519641	0.0276094	0.0704826	0.061055	0.0626824	0.0533867	0.0607274	0.0438772	0.0730731	0.0657324	0.0747414	0.0578912	0.0669002	0.0685185	0.0808642	0.111728	0.0964646	0.084119	0.0643098	0.0825826	0.0522189	0.049046	0.035073	0.049046	0.0519641	0.0412458	0.0717733	0.0519641	0.0503367	0.0396184	0.0503367	0.0519641	0.0626824	0.119529	0.105892	0.0828283
0.0256192	0.031455	0.0488869	0.0539773	0.0582104	0.0641386	0.0821429	0.0764652	0.0872153	0.0872233	0.0969639	0.10234	0.0907384	0.0736546	0.0683354	0.0742178	0.109512	0.0631879	0.0744466	0.0910816	0.0907384	0.0725282	0.0736546	0.0837297	0.0730914	0.0842929	0.101377	0.113141	0.106696	0.0890488	0.0837297	0.0512516	0.0613267	0.0655194	0.0714018	0.0501252	0.0341677	0.0618899	0.0742178	0.089612	0.100814	0.0848561	0.0907384	0.0683354	0.0459324	0.0288486	0.0229662	0.0400501	0.0170839	0.0170839
0.0682138	0.0715551	0.0682508	0.0465357	0.0504117	0.0543117	0.0682748	0.0481005	0.0518231	0.0572782	0.0611542	0.0495263	0.0386879	0.0423552	0.0469611	0.0462013	0.0392688	0.0492877	0.0614441	0.0553091	0.051463	0.051463	0.0414818	0.0445493	0.0461067	0.039193	0.0361255	0.0461067	0.0530203	0.0555476	0.0500547	0.07702	0.0800875	0.0708851	0.0508632	0.0347173	0.0324433	0.0340224	0.0503158	0.0439221	0.0523742	0.0377493	0.0492877	0.0377493	0.0508072	0.0569801	0.048528	0.0539411	0.0446819	0.0362298
0.00793651	0.0153846	0.011194	0.013986	0.0367325	0.0664247	0.0892922	0.0629764	0.0595281	0.0664247	0.0366606	0.0504537	0.0802178	0.0994953	0.0960707	0.0663302	0.0171233	0.0205479	0.0171233	0.010274	0.00684932	0.0468637	0.0697549	0.0400144	0.0400144	0.0400144	0.0434391	0.0468637	0.0468637	0.0308219	0.0342466	0.0205479	0.0171233	0.0136986	0.0502884	0.0502884	0.0502884	0.0960707	0.092646	0.063987	0.0468637	0.0834535	0.0731795	0.0502884	0.0171233	0.0205479	0.0273973	0.0468637	0.0994953	0.158976
0.0800595	0.0894587	0.0874407	0.106321	0.0759234	0.0728454	0.080897	0.0848837	0.109468	0.104078	0.0899934	0.0754199	0.0668103	0.0553161	0.0483716	0.0380747	0.0783046	0.0876437	0.0749521	0.104885	0.0783046	0.0783046	0.0902778	0.0776515	0.0833333	0.0593434	0.0410354	0.0473485	0.0505051	0.0530303	0.0378788	0.0238948	0.0250623	0.00568182	0.00568182	0.0352584	0.0660025	0.0722721	0.0722721	0.0355849	0.0413321	0.0355849	0.0424343	0.0432752	0.048957	0.0375934	0.0558064	0.0524595	0.051292	0.0375934
0.0538961	0.0620301	0.0620301	0.083134	0.0734848	0.0621212	0.0802557	0.0880682	0.103693	0.112326	0.0777778	0.0786325	0.0940171	0.0823232	0.0991239	0.0957171	0.0624594	0.0798666	0.0617656	0.0979676	0.101143	0.0905049	0.101143	0.116069	0.0724039	0.0574786	0.0617656	0.0755795	0.0436647	0.05859	0.0916164	0.0841537	0.0436647	0.036202	0.0468403	0.0468403	0.0287393	0.018101	0.0660527	0.0660527	0.0735154	0.0905049	0.0724039	0.0436647	0.0436647	0.0287393	0.018101	0.0330264	0.0330264	0.0649413
mdlPFC
0.0508696	0.055424	0.0636905	0.0479399	0.0620909	0.058144	0.0541972	0.0242228	0.0046729	0.0046729	0.0344269	0.0501621	0.0650391	0.054835	0.069712	0.0752432	0.0447632	0.0735266	0.0790578	0.0828724	0.0781995	0.0828724	0.0930765	0.0884036	0.0688537	0.0586496	0.0288957	0.0641808	0.0781995	0.054835	0.0242228	0.0233645	0.0382415	0.0679954	0.0531184	0.0735266	0.0624642	0.0726683	0.0773412	0.107953	0.0837307	0.0641808	0.0493038	0.0288957	0.0429144	0.0382415	0.0429144	0.0475873	0.0280374	0.0186916
0.0559564	0.0458031	0.0569554	0.0441214	0.0437248	0.0278478	0.0394345	0.047247	0.0393105	0.03125	0.03125	0.0195312	0.0234375	0.0234375	0.0273438	0.0703125	0.0625	0.0625	0.0664062	0.0351562	0.0585938	0.0820312	0.0703125	0.0859375	0.0585938	0.0585938	0.0585938	0.0625	0.0507812	0.0546875	0.0546875	0.0390625	0.0507812	0.0585938	0.0664062	0.0546875	0.0507812	0.0546875	0.0429688	0.0507812	0.0390625	0.0351562	0.0234375	0.015625	0.03125	0.0234375	0.0390625	0.0546875	0.0507812	0.0546875
0.11544	0.110324	0.0628956	0.0625734	0.0764061	0.0344513	0.0420434	0.06625	0.0425	0.0475	0.0375	0.05	0.04875	0.0659035	0.0753676	0.100368	0.0935004	0.0541031	0.0713508	0.0599904	0.0586719	0.0723361	0.0562678	0.072056	0.0782289	0.0768637	0.0940171	0.0768637	0.0487298	0.0487298	0.042557	0.0549027	0.0452873	0.0452873	0.0747863	0.087132	0.0933048	0.111823	0.0589981	0.0830366	0.0741334	0.0679606	0.0514601	0.0837242	0.0763368	0.073757	0.0859522	0.100375	0.0715291	0.0741088
0.0561329	0.0607349	0.0530702	0.0591181	0.0582835	0.076717	0.0788043	0.114382	0.119415	0.110532	0.106289	0.132812	0.132812	0.104686	0.131267	0.114478	0.1156	0.127593	0.110247	0.125247	0.0993827	0.08	0.07625	0.095	0.075	0.055	0.055	0.08375	0.0732099	0.0682099	0.077037	0.082037	0.10321	0.140556	0.0843827	0.0682099	0.0735129	0.0708642	0.0423457	0.0482927	0.0530723	0.0530723	0.0530723	0.0470482	0.0451205	0.0511446	0.0461446	0.0451205	0.0351205	0.0330723
0.0558929	0.0553039	0.0550847	0.0376751	0.0333356	0.0454545	0.0371901	0.0368852	0.0327869	0.0368852	0.0245902	0.0612755	0.0489804	0.0448487	0.0571105	0.0572104	0.0531454	0.0530121	0.044882	0.0530788	0.0612422	0.0653405	0.0531121	0.0697776	0.0697776	0.0573809	0.0531143	0.0531815	0.0449842	0.0368541	0.0328563	0.040817	0.036752	0.0408503	0.044882	0.0530121	0.0733707	0.0693389	0.0774357	0.0612088	0.0612422	0.0530454	0.0367186	0.0285552	0.0570772	0.0571105	0.036752	0.0529788	0.0366853	0.0694056
0.0666035	0.0699187	0.0729776	0.0773366	0.0742789	0.0646686	0.0553228	0.0416801	0.0427543	0.0311303	0.0150064	0.021871	0.0322478	0.0483716	0.0426245	0.0300128	0.041507	0.0472542	0.0472542	0.0530013	0.0945083	0.11175	0.0772669	0.104885	0.0748723	0.106003	0.112867	0.085249	0.0530013	0.0322478	0.0357599	0.0322478	0.0379949	0.0461367	0.061143	0.0553959	0.0622605	0.0576309	0.0600255	0.058908	0.0600255	0.0704023	0.0565134	0.0518838	0.0737548	0.0426245	0.0368774	0.0494891	0.0644955	0.0748723
0.130731	0.104543	0.117094	0.100634	0.084612	0.0866637	0.06973	0.0646791	0.101645	0.11425	0.0868049	0.106964	0.103191	0.0804263	0.0751631	0.0616355	0.069629	0.0819241	0.0789905	0.0801553	0.0666954	0.0748921	0.0959448	0.104142	0.111173	0.0854185	0.113503	0.0895168	0.088352	0.0655306	0.0701898	0.0608283	0.0713546	0.0544003	0.0678602	0.0737274	0.0866264	0.0971527	0.0754961	0.0789905	0.063201	0.0579379	0.0625971	0.0719586	0.0801553	0.0871872	0.0754961	0.0813632	0.0930544	0.0936152
0.0210598	0.0470943	0.0409215	0.049808	0.0643197	0.0786255	0.078674	0.0835275	0.088478	0.112939	0.0981848	0.0883809	0.0834789	0.108037	0.122549	0.122549	0.107082	0.126594	0.116933	0.101621	0.116233	0.106429	0.0919118	0.0676848	0.0728695	0.0774887	0.0629713	0.0628771	0.067779	0.0777715	0.0680618	0.0388386	0.0388386	0.0340309	0.0485483	0.0534502	0.0436463	0.072681	0.077583	0.0773944	0.0679676	0.0777715	0.0536388	0.0632541	0.0486425	0.0386501	0.0628771	0.0482655	0.067779	0.0727753
cdlPFC
0.0503597	0.0611511	0.0679856	0.0604357	0.0532675	0.0568896	0.0604103	0.0425785	0.0426545	0.049772	0.0532928	0.0568642	0.060461	0.0427052	0.0390342	0.0566901	0.042505	0.0388833	0.0566398	0.0459256	0.0529678	0.0671529	0.0600101	0.0671026	0.0742958	0.0709256	0.0495976	0.0636821	0.0602391	0.0533489	0.0641402	0.056946	0.056794	0.0390342	0.0389839	0.0249497	0.0460765	0.0460262	0.053169	0.0462777	0.0427565	0.035664	0.056992	0.0604628	0.0711268	0.0426559	0.0533199	0.0532193	0.0354628	0.0495976
0.052521	0.0596771	0.0409308	0.0338359	0.0282258	0.0367476	0.0526186	0.0511515	0.0426293	0.0465975	0.048562	0.0501867	0.0511204	0.0422502	0.0511204	0.038282	0.03338	0.0365098	0.0394491	0.0434174	0.0562558	0.0739963	0.0709617	0.0847339	0.0630252	0.0697946	0.0550887	0.0737628	0.0413165	0.0364146	0.0452848	0.0651261	0.0709617	0.0483193	0.0403828	0.0471522	0.059057	0.0807656	0.0562558	0.0394491	0.0443511	0.0522876	0.049253	0.0324463	0.0581232	0.0394491	0.0443511	0.0336134	0.0277778	0.04155
0.127016	0.0956673	0.0845878	0.0796703	0.0796703	0.0757021	0.0837912	0.0966117	0.0941697	0.0934066	0.0782967	0.0881789	0.095321	0.0893977	0.0719695	0.0719695	0.0877175	0.106787	0.0952524	0.0843023	0.0694693	0.0607811	0.0582877	0.0660396	0.0681134	0.0949736	0.118649	0.0999605	0.0833457	0.0749025	0.0780872	0.072409	0.0776675	0.0815435	0.0783588	0.0744828	0.0726806	0.0938626	0.100232	0.100232	0.105219	0.118649	0.114773	0.102034	0.102726	0.0938626	0.0769763	0.0769763	0.0886042	0.0776675
0.0638201	0.0808638	0.0791475	0.066321	0.0652769	0.061828	0.0930009	0.105653	0.0889686	0.0912485	0.0924432	0.0976703	0.0974444	0.101982	0.106205	0.110173	0.127201	0.119264	0.12	0.0996364	0.104182	0.101587	0.0930736	0.0782828	0.0828283	0.0954188	0.101181	0.0633142	0.0599857	0.0808876	0.0751253	0.0672513	0.0757337	0.0854331	0.0678597	0.0620974	0.0751253	0.0717967	0.0763422	0.0836077	0.0502863	0.0502863	0.0333214	0.0508948	0.0814961	0.0802792	0.0926986	0.0808876	0.0763422	0.0627058
0.10459	0.137527	0.129149	0.148885	0.13212	0.147745	0.1185	0.10928	0.108824	0.0664855	0.0721954	0.0536769	0.0675485	0.0792906	0.0854634	0.095975	0.07678	0.11517	0.102824	0.0966514	0.123372	0.12988	0.131632	0.117534	0.0793293	0.0922589	0.131632	0.150734	0.150734	0.123707	0.116366	0.102269	0.115199	0.0960961	0.0905072	0.0922589	0.116366	0.102269	0.0831665	0.0764097	0.120787	0.121371	0.141058	0.141642	0.103501	0.117199	0.0980044	0.117199	0.103501	0.11035
0.065841	0.0555556	0.0567097	0.0695035	0.0622042	0.032688	0.039908	0.0399873	0.0708902	0.0887681	0.0742754	0.080481	0.082177	0.0658276	0.0585812	0.0444317	0.0408085	0.056598	0.0516781	0.0711051	0.0763134	0.0711051	0.0618207	0.0581975	0.0373641	0.0529891	0.0512215	0.0692071	0.086818	0.0636241	0.0580411	0.0492356	0.0352218	0.0568046	0.0728043	0.0535821	0.0515962	0.0548186	0.0496103	0.0564299	0.0566123	0.0446105	0.0425725	0.0550272	0.0556445	0.0786804	0.0743707	0.0533181	0.0641876	0.0609077
0.210558	0.176103	0.14375	0.134009	0.0863003	0.0738095	0.0837912	0.0673077	0.0673963	0.0831665	0.0767802	0.0656347	0.0637771	0.0919118	0.0756127	0.063848	0.0762868	0.0756127	0.0651961	0.0769608	0.0665441	0.0824136	0.0610673	0.083869	0.0890237	0.121998	0.12065	0.119301	0.0957721	0.0534314	0.076161	0.0873065	0.10774	0.113622	0.134688	0.114069	0.122135	0.0919951	0.0986052	0.0927229	0.0706489	0.0824136	0.116252	0.105215	0.125834	0.125106	0.119951	0.11037	0.139782	0.0919951
0.0588411	0.0661376	0.0639731	0.074821	0.0720154	0.0919118	0.0936303	0.0694444	0.073736	0.0865784	0.0778563	0.0884091	0.0987879	0.0987879	0.116991	0.110234	0.0916105	0.0909965	0.0717836	0.0960526	0.079386	0.103655	0.113743	0.0773392	0.072807	0.0540936	0.0783626	0.0648629	0.0481962	0.0674326	0.0599401	0.0544456	0.046953	0.0748871	0.0694523	0.0629588	0.057524	0.0347261	0.0596414	0.0412196	0.0487719	0.0599401	0.035964	0.0709291	0.0809191	0.04995	0.0619381	0.0664336	0.0607002	0.0433371
vlPFC
0.0338496	0.0507184	0.0671844	0.075627	0.0709604	0.0708981	0.0794451	0.0421097	0.0378361	0.0498228	0.0540963	0.0664186	0.0908089	0.0821621	0.074032	0.0869161	0.053879	0.0577718	0.0701392	0.0985945	0.0659019	0.0579441	0.0664186	0.0582885	0.0459212	0.0333816	0.049814	0.0540513	0.0328648	0.0659019	0.082851	0.0825065	0.0742042	0.0664186	0.0621813	0.0620091	0.0701392	0.0535345	0.074032	0.0869161	0.078786	0.0579441	0.0452322	0.0204975	0.0457489	0.0540513	0.0621813	0.0745487	0.0533623	0.0620091
0.0514413	0.0600145	0.064953	0.0380735	0.0529172	0.027027	0.0215608	0.0332703	0.0279914	0.0206921	0.0162278	0.028806	0.03692	0.0539625	0.0584267	0.0547771	0.0635999	0.066382	0.0612159	0.0689555	0.0823484	0.0564299	0.0636241	0.0644913	0.0672212	0.0591598	0.077017	0.0904098	0.0787513	0.0554342	0.0456385	0.0456385	0.0644913	0.0744155	0.0672212	0.060027	0.0608941	0.0591598	0.0591598	0.0672212	0.0644913	0.057297	0.0519656	0.060027	0.0644913	0.0761498	0.0680884	0.0564299	0.0492356	0.0447713
0.105225	0.0970085	0.1019	0.0571235	0.0496608	0.0753053	0.065565	0.0893963	0.0893963	0.0704334	0.0879773	0.0659185	0.0820433	0.0630805	0.0469556	0.0792054	0.0953302	0.0939112	0.0718524	0.0630805	0.039283	0.0465294	0.0682685	0.0610221	0.0858124	0.0770404	0.078566	0.0697941	0.0827613	0.0594966	0.078566	0.0625477	0.0713196	0.0713196	0.0728452	0.113654	0.131198	0.101831	0.101831	0.0537757	0.0625477	0.039283	0.0305111	0.0320366	0.0408085	0.0480549	0.0728452	0.0553013	0.0682685	0.0755149
0.0185185	0.0185185	0.0714286	0.0517241	0.0678571	0.052381	0.0690476	0.105952	0.104762	0.122619	0.104762	0.119816	0.101959	0.203917	0.221774	0.259217	0.256696	0.171875	0.138393	0.104911	0.102679	0.0870536	0.120536	0.0669643	0.0669643	0.0714286	0.0714286	0.0691964	0.0535714	0.0691964	0.0669643	0.0669643	0.102679	0.107143	0.0691964	0.0491071	0.0178571	0.0334821	0.0848214	0.0848214	0.100446	0.118304	0.133929	0.0982143	0.046875	0.0647321	0.0647321	0.0334821	0.0334821	0.0848214
0.0389818	0.0602063	0.0467618	0.0420348	0.032931	0.025094	0.0253675	0.0250305	0.0250305	0.016421	0.0245229	0.0202856	0.0326972	0.0369345	0.0363339	0.0326972	0.0293607	0.0293607	0.029392	0.0375975	0.0501867	0.0497199	0.0249767	0.0249147	0.0285255	0.0327272	0.0611725	0.0577648	0.0532985	0.0609078	0.0480567	0.0441505	0.0525538	0.0528493	0.0240284	0.0246192	0.0246192	0.0246807	0.0202144	0.0165113	0.0366334	0.0366334	0.0369288	0.0435596	0.0435596	0.0480567	0.0393579	0.0240284	0.0237329	0.0405397
0.0133929	0.0168067	0.0529762	0.0391207	0.0391207	0.0379993	0.0459327	0.0322581	0.0368333	0.016	0.02	0.012	0.016	0.0238095	0.0238095	0.015873	0.0238095	0.0238095	0.015873	0.015873	0.0119048	0.0119048	0.00793651	0.015873	0.0357143	0.0277778	0.0277778	0.0529101	0.0410053	0.0337302	0.0119048	0.054324	0.0277778	0.0277778	0.0496032	0.0456349	0.0456349	0.0753968	0.0753968	0.0793651	0.0674603	0.0595238	0.0674603	0.0575397	0.0615079	0.0370826	0.0410509	0.0795019	0.0622605	0.0967433
0.0972222	0.0540541	0.0566188	0.0803571	0.0785714	0.119643	0.0929487	0.0790598	0.0651709	0.0902778	0.0777778	0.102778	0.0638889	0.0263889	0.0138889	0.0402778	0.0416667	0.0541667	0.0666667	0.0930556	0.0930556	0.0801282	0.0777778	0.0513889	0.0513889	0.0513889	0.0777778	0.0652778	0.0513889	0.0527778	0.0680556	0.0652778	0.0652778	0.0541667	0.0777778	0.0402778	0.0402778	0.0666667	0.0555556	0.0819444	0.0666667	0.0666667	0.0916667	0.130556	0.104167	0.0902778	0.0777778	0.102778	0.104167	0.0763889
0.0526094	0.0515152	0.040404	0.0713733	0.083559	0.103288	0.140388	0.118421	0.100877	0.0904605	0.0871711	0.10636	0.108004	0.150243	0.162747	0.224781	0.216009	0.2116	0.204261	0.169173	0.118153	0.109381	0.0773362	0.0889724	0.0957072	0.0870866	0.101161	0.0635116	0.0925405	0.0909571	0.0705489	0.0721323	0.0909571	0.0909571	0.0823364	0.0823364	0.0462702	0.065095	0.0721323	0.0446868	0.0446868	0.0705489	0.0909571	0.0839198	0.084676	0.0773362	0.0462702	0.0635116	0.0446868	0.0635116
[truncated: 351 more columns]

## Sheet: Fig 2b
rdlPFC
0.0642857	0.0638158	0.0755435	0.0878154	0.0943487	0.108737	0.106363	0.102089	0.076742	0.0806131	0.076742	0.0478134	0.0312304	0.0435761	0.0354677	0.0354677	0.0250575	0.0374032	0.0543524	0.0539862	0.0497489	0.0643963	0.0748064	0.0520506	0.0374032	0.0582235	0.0520506	0.0416405	0.0666981	0.0894539	0.0709353	0.0666981	0.0624608	0.0666981	0.060159	0.0516845	0.060159	0.1018	0.099864	0.099864	0.0913894	0.0562879	0.0748064	0.0643963	0.0458778	0.0335321	0.0416405	0.023122	0.0524168	0.0524168
0.048648	0.0520979	0.0232955	0.0232143	0.0169248	0.0382743	0.0441385	0.0602268	0.052005	0.0552836	0.0454545	0.0511364	0.0441587	0.041567	0.0314992	0.0472488	0.041567	0.041567	0.0327951	0.0686802	0.0761563	0.0761563	0.0704745	0.0761563	0.0735646	0.0709729	0.0753589	0.0709729	0.0503389	0.0521332	0.0634968	0.0433612	0.0634968	0.0849282	0.0862241	0.0800439	0.10636	0.106858	0.0967903	0.0521332	0.0420654	0.0433612	0.0446571	0.0591108	0.0433612	0.0704745	0.0678828	0.074063	0.0779506	0.0766547
0.0629995	0.0792646	0.0693814	0.0520062	0.0470247	0.0547143	0.0574074	0.0606481	0.0590278	0.0590278	0.0840278	0.0694444	0.0492128	0.0643098	0.0643098	0.0857464	0.0750281	0.0854097	0.0812009	0.0824916	0.0783214	0.0583871	0.0414543	0.0568462	0.0675645	0.0630191	0.0519641	0.0594276	0.0561728	0.0441639	0.0535915	0.0506734	0.0597643	0.0552189	0.0734007	0.0626824	0.0643098	0.0581369	0.0474186	0.0367003	0.0535915	0.0613917	0.0672278	0.0594276	0.0578002	0.061055	0.0383277	0.0643098	0.0412458	0.0565095
0.150047	0.150059	0.14677	0.143188	0.113999	0.103002	0.113619	0.0783049	0.0547755	0.0607635	0.0400501	0.0336045	0.094368	0.101377	0.0730914	0.0932416	0.0814768	0.0767209	0.0767209	0.0814768	0.086796	0.0789737	0.0913016	0.106696	0.101377	0.0789737	0.044806	0.06231	0.0563576	0.0501252	0.0666458	0.0560075	0.0506884	0.0442428	0.044806	0.0576971	0.0512516	0.0618899	0.0560075	0.0560075	0.0560075	0.0784105	0.0826033	0.0666458	0.0554443	0.0288486	0.0288486	0.0229662	0.0277222	0.0394869
0.0446885	0.0742188	0.0806327	0.0923574	0.07702	0.0731441	0.0647501	0.0902649	0.0894564	0.0694345	0.0608741	0.0539307	0.0347173	0.0293908	0.0355258	0.0447282	0.0447282	0.0571646	0.0483955	0.0422605	0.0468381	0.0445493	0.0491741	0.0529731	0.0529731	0.0583766	0.0522416	0.0483955	0.0506843	0.0384143	0.0330109	0.0407032	0.0575979	0.0583766	0.0529731	0.0683577	0.0578066	0.0623246	0.0423028	0.0308413	0.0300328	0.0416607	0.0586151	0.0624911	0.0594236	0.0608741	0.0439197	0.0477957	0.0477957	0.0455367
0.0492063	0.0477218	0.0510638	0.059222	0.0486111	0.0451389	0.0432049	0.0380518	0.0380518	0.010274	0.0449011	0.0483257	0.0239726	0.0273973	0.0434391	0.055175	0.0502884	0.0731795	0.0731795	0.0731795	0.0365898	0.0697549	0.125811	0.0502884	0.0697549	0.0731795	0.0502884	0.0205479	0.0205479	0.0205479	0.0994953	0.106345	0.0994953	0.0994953	0.0868782	0.0571377	0.0342466	0.0502884	0.0605624	0.0571377	0.0697549	0.0400144	0.053713	0.0571377	0.053713	0.0434391	0.0766042	0.053713	0.0697549	0.0834535
0.0930159	0.0539411	0.0664361	0.0800636	0.0713558	0.056841	0.0427565	0.055261	0.0547822	0.0556095	0.0498624	0.0498624	0.065613	0.0725575	0.0830939	0.069205	0.0773467	0.0700758	0.0574495	0.0643939	0.0713384	0.0782828	0.0738636	0.0530303	0.0378788	0.0391414	0.0448232	0.0505051	0.0700758	0.0448232	0.0801768	0.0675505	0.0770202	0.0467172	0.0643939	0.0700758	0.0801768	0.0650253	0.0707071	0.0814394	0.120581	0.0871212	0.0587121	0.0460859	0.0375934	0.0387609	0.0728518	0.0740193	0.0808686	0.0626557
0.111969	0.068059	0.0681034	0.0661824	0.112135	0.113839	0.157069	0.116642	0.0583212	0.0731534	0.0608016	0.0529891	0.0416388	0.0339465	0.0590526	0.0773848	0.0916613	0.0892206	0.0807917	0.0692283	0.0628771	0.0703398	0.0660527	0.040489	0.040489	0.0287393	0.054303	0.0468403	0.0862178	0.0787552	0.0819308	0.0638298	0.0319149	0.0212766	0.0393776	0.0468403	0.0500159	0.0787552	0.0468403	0.0255637	0.040489	0.0223881	0.0373134	0.0628771	0.0298507	0.0373134	0.0554144	0.036202	0.0287393	0.036202
mdlPFC
0.060953	0.0453431	0.0808824	0.0756472	0.0953526	0.110119	0.133333	0.112925	0.0979592	0.0979592	0.0782313	0.0691182	0.0382415	0.0424528	0.0683481	0.0738352	0.0437726	0.0140187	0.0140187	0.0233645	0.00934579	0.0195499	0.0288957	0.0484455	0.0429144	0.0242228	0.0641808	0.0539767	0.054835	0.0781995	0.102422	0.114343	0.0892619	0.0641808	0.0484455	0.0633225	0.0475873	0.0726683	0.0884036	0.0586496	0.0531184	0.0586496	0.0688537	0.0484455	0.0531184	0.0633225	0.0493038	0.0892619	0.0688537	0.0531184
0.0417681	0.0471034	0.0543729	0.0496667	0.0522273	0.0435571	0.0395576	0.0553681	0.0869296	0.0750868	0.0869296	0.0507812	0.0234375	0.046875	0.0390625	0.046875	0.0390625	0.0351562	0.0507812	0.0703125	0.0859375	0.0859375	0.101562	0.109375	0.0898438	0.0585938	0.0429688	0.0546875	0.03125	0.0625	0.0429688	0.03125	0.0351562	0.0507812	0.0703125	0.0976562	0.0625	0.0390625	0.0546875	0.0742188	0.0546875	0.046875	0.0507812	0.0664062	0.0664062	0.0859375	0.0859375	0.0742188	0.0390625	0.0546875
0.0668563	0.0641447	0.0781418	0.0732839	0.0627706	0.0795934	0.108682	0.0644419	0.070771	0.0632272	0.06875	0.0784035	0.0872525	0.0821078	0.0541031	0.0664488	0.060276	0.0541031	0.063907	0.0662672	0.077342	0.0662672	0.0414719	0.0414719	0.0392545	0.0522733	0.0510301	0.0612147	0.0832138	0.112506	0.108919	0.0844094	0.0746055	0.0428025	0.0306074	0.0439981	0.0781923	0.120995	0.0891918	0.111191	0.0928981	0.0873275	0.105664	0.106935	0.122912	0.136529	0.109477	0.0885984	0.0798838	0.0713508
0.1315	0.101017	0.0686813	0.0839674	0.0733871	0.0978723	0.102083	0.104167	0.0552083	0.0550698	0.0456186	0.0352041	0.0389267	0.0511728	0.0611728	0.0660976	0.0768046	0.0829022	0.0932927	0.0593902	0.0776829	0.0726829	0.0593902	0.0482927	0.0754878	0.0715854	0.0987805	0.0804878	0.0865854	0.0959756	0.0676829	0.0493902	0.0382927	0.0210976	0.0382927	0.0443902	0.0371951	0.0493902	0.0643902	0.0554878	0.0515854	0.0390964	0.0461446	0.0411446	0.0490964	0.0611446	0.0661446	0.0731928	0.0742169	0.070241
0.0569853	0.0557085	0.0764957	0.105983	0.126483	0.113771	0.142402	0.117122	0.0878151	0.0708333	0.0666667	0.0583333	0.0414601	0.0289256	0.0578512	0.0535835	0.0700108	0.0659802	0.0824075	0.0741431	0.0577496	0.0617464	0.0575803	0.0658786	0.0452513	0.0655738	0.0942623	0.0819672	0.0696721	0.0693056	0.0570772	0.040852	0.0409864	0.0450514	0.044917	0.0613788	0.0491836	0.0573137	0.0655782	0.0696432	0.0738426	0.0737754	0.065511	0.0409864	0.0369213	0.049047	0.049047	0.0491137	0.044982	0.0815674
0.0306826	0.0203833	0.0365487	0.0493128	0.0763057	0.0535753	0.0535753	0.0426245	0.043742	0.0598659	0.0576309	0.0587484	0.0541188	0.0483716	0.0494891	0.0426245	0.0483716	0.0450192	0.0450192	0.0265006	0.043742	0.0587484	0.0507663	0.0496488	0.0761494	0.0761494	0.0439017	0.0530013	0.0587484	0.0795019	0.106003	0.0783844	0.0991379	0.106003	0.0644955	0.043742	0.0565134	0.0485313	0.0577905	0.0403895	0.0726373	0.0368774	0.0587484	0.0530013	0.0450192	0.0600255	0.0739144	0.0831737	0.0922733	0.124521
0.0751462	0.0769231	0.0415144	0.0359628	0.0443661	0.0658715	0.0815036	0.112587	0.0999819	0.0808259	0.0518058	0.0579743	0.0674951	0.0674951	0.0674951	0.0819149	0.0914007	0.0472569	0.0470875	0.0495291	0.0671434	0.0695849	0.0724625	0.0912975	0.111353	0.129752	0.100715	0.0700209	0.0499651	0.0581618	0.063481	0.0569411	0.0716777	0.0675794	0.08188	0.0801553	0.0789905	0.0655306	0.0415444	0.0497412	0.0392148	0.0433132	0.0485764	0.0760569	0.0813201	0.0772217	0.0824849	0.0520708	0.0468076	0.0479724
0.11004	0.143115	0.169699	0.179272	0.162396	0.147059	0.0980392	0.0833333	0.0784314	0.0833333	0.0829526	0.0928517	0.0781934	0.0486425	0.0778658	0.0682504	0.0875754	0.0975679	0.0682504	0.0488311	0.0683446	0.0630656	0.0387443	0.077583	0.053356	0.043552	0.043552	0.0434578	0.0530732	0.0580694	0.0385558	0.0434578	0.043552	0.0679676	0.0825792	0.0631599	0.072681	0.0386501	0.0628771	0.0629713	0.0485483	0.0628771	0.0530732	0.0434578	0.043552	0.0678733	0.0679676	0.0728695	0.0681561	0.0437406
cdlPFC
0.0471014	0.0615942	0.0758784	0.0865424	0.0861856	0.0824083	0.0858773	0.0930466	0.0748763	0.0533446	0.0641869	0.0604357	0.0639818	0.0426798	0.0248987	0.0284448	0.0353119	0.0353622	0.0426559	0.0496982	0.056841	0.0391851	0.031992	0.0496982	0.0567907	0.0709256	0.0709256	0.0709256	0.0711268	0.0603119	0.056841	0.0425553	0.0742958	0.0815895	0.0816398	0.0816901	0.0924044	0.0887827	0.102867	0.0887324	0.0780181	0.0673038	0.053169	0.0531187	0.0496479	0.0459759	0.0636318	0.0495473	0.0533199	0.0639336
0.0566027	0.0493025	0.0216791	0.0414357	0.0499311	0.0550051	0.0699202	0.0755464	0.0507691	0.0501443	0.0538095	0.07135	0.0673817	0.0779645	0.0690943	0.0553221	0.0681606	0.0623249	0.0739963	0.0718954	0.0471522	0.0609244	0.0676937	0.0599907	0.0364146	0.0651261	0.0739963	0.0602241	0.0798319	0.0602241	0.0605098	0.0654118	0.0663137	0.0632157	0.0632157	0.0494118	0.0473856	0.0868347	0.0532213	0.0443511	0.054155	0.049253	0.0532213	0.0434174	0.0385154	0.04155	0.0504202	0.0602241	0.0602241	0.0651261
0.0726703	0.0612717	0.0255504	0.0502137	0.0605922	0.0596103	0.0627664	0.0659512	0.0800191	0.0728973	0.0560062	0.0709096	0.0726513	0.0591909	0.0567277	0.0496367	0.0780006	0.0921825	0.0733728	0.0871318	0.0655603	0.0719297	0.0662818	0.0662818	0.0662818	0.0630971	0.08437	0.0684465	0.0677249	0.0574492	0.0567277	0.0787221	0.0904409	0.076259	0.0528215	0.0552846	0.0584693	0.0645402	0.0882763	0.0670034	0.0670034	0.0733728	0.0740943	0.103901	0.0992735	0.0819068	0.0780006	0.060634	0.0694666	0.0630971
0.146601	0.156266	0.140909	0.147176	0.102578	0.105304	0.103621	0.124623	0.111245	0.121232	0.130074	0.114926	0.0915556	0.0797778	0.0844074	0.0718778	0.0576364	0.0736364	0.0581818	0.0707273	0.0541818	0.0490909	0.0701818	0.0747273	0.0891053	0.0992785	0.0919192	0.0800144	0.0584416	0.0419913	0.0374459	0.0544733	0.0505051	0.0465368	0.0459596	0.0414141	0.0601732	0.0601732	0.0544733	0.0463493	0.0469578	0.0802792	0.0666428	0.0542233	0.0469578	0.0515032	0.0599857	0.073622	0.073622	0.0521117
0.0972944	0.102978	0.0989011	0.10641	0.125144	0.151707	0.149443	0.160967	0.165566	0.148732	0.103571	0.0991071	0.0660714	0.065669	0.0722483	0.0722483	0.0841049	0.0771605	0.0709877	0.0532407	0.066358	0.0532407	0.0725309	0.0648148	0.0644343	0.0887554	0.120787	0.102269	0.114031	0.0893393	0.115034	0.10152	0.075	0.102027	0.108784	0.109797	0.121284	0.10152	0.134291	0.13989	0.133688	0.113817	0.102148	0.095975	0.0898021	0.114493	0.108997	0.104177	0.104854	0.0986809
0.0351258	0.0330882	0.0323853	0.0425385	0.041284	0.0285759	0.0481829	0.0445333	0.0535021	0.047791	0.0587399	0.0605645	0.0444317	0.0444317	0.0375286	0.0661709	0.0625477	0.0605645	0.0500381	0.0395118	0.0461957	0.0498188	0.0711051	0.0763134	0.0722373	0.0529891	0.0529891	0.051404	0.0566123	0.0923913	0.0602355	0.0618207	0.0774457	0.0763134	0.0903533	0.0724296	0.0479991	0.0659847	0.0551933	0.0636241	0.0564299	0.0336106	0.0512215	0.0692071	0.0747902	0.0515962	0.0636241	0.0584158	0.0692071	0.0658967
0.0571207	0.0789698	0.0724095	0.0720391	0.0962354	0.0891282	0.0775995	0.0826982	0.0828626	0.0750963	0.0742619	0.0498716	0.0324134	0.0443881	0.0501253	0.0627193	0.0620301	0.066604	0.0742148	0.0801001	0.0565707	0.0573055	0.0626818	0.0562935	0.0621758	0.0841872	0.0675522	0.0616698	0.0798229	0.079257	0.0737745	0.0456034	0.0625227	0.0580958	0.0463311	0.0897514	0.0610673	0.0559127	0.0596119	0.0647665	0.0493026	0.044148	0.055185	0.0500303	0.0382656	0.0215074	0.0206186	0.0485749	0.0758035	0.0647665
0.112343	0.098993	0.108521	0.100997	0.0975369	0.144745	0.102597	0.0928944	0.0772664	0.0511005	0.0601592	0.0657772	0.0791904	0.0799848	0.078691	0.102207	0.0869369	0.0688889	0.0822222	0.0530702	0.0707602	0.0950292	0.0894737	0.079386	0.088961	0.0732323	0.0611833	0.0481962	0.0407648	0.0407648	0.0240981	0.0240981	0.0537518	0.078456	0.0602007	0.0419454	0.0602007	0.0829153	0.10348	0.0732601	0.0739967	0.0666109	0.0537904	0.0691193	0.101171	0.0912765	0.0607581	0.0399944	0.0355351	0.0674326
vlPFC
0.0256563	0.0383772	0.0676724	0.105425	0.113689	0.13337	0.133926	0.116838	0.112323	0.10357	0.0867438	0.0621813	0.0579441	0.0454044	0.0620091	0.0581163	0.0540513	0.0537068	0.0659019	0.0703114	0.0577718	0.0872606	0.0872606	0.0874328	0.0916701	0.0872606	0.103865	0.11234	0.112512	0.125224	0.0999724	0.0869161	0.111651	0.0992835	0.0786138	0.0911534	0.0659019	0.0743765	0.0620091	0.0703114	0.074721	0.0786138	0.082851	0.0657296	0.0704837	0.0791305	0.0789582	0.0909811	0.103521	0.128255
0.0483294	0.0448545	0.0616037	0.0518519	0.0519817	0.0552852	0.0463109	0.0557772	0.059025	0.0673524	0.0809887	0.0783013	0.0810551	0.0646649	0.0437293	0.0560125	0.0602355	0.0440606	0.0404374	0.0305113	0.043037	0.0475013	0.0331128	0.0510984	0.0752826	0.0806141	0.0780126	0.0725527	0.0914054	0.0977325	0.100334	0.0842112	0.0778841	0.074287	0.0859455	0.0653584	0.0788798	0.0922726	0.105794	0.0895427	0.0582927	0.0582927	0.0788798	0.0869412	0.11559	0.0931398	0.0806141	0.0896711	0.10133	0.108395
0.0833333	0.0714286	0.0446429	0.0597944	0.0753589	0.0717703	0.0665869	0.057815	0.0414673	0.0326954	0.0629984	0.0697827	0.103561	0.101264	0.0806244	0.0746904	0.0761094	0.0967492	0.0718524	0.0659185	0.0671243	0.0713196	0.0713196	0.0640732	0.106407	0.0816171	0.104882	0.116323	0.078566	0.0465294	0.0289855	0.0465294	0.0480549	0.0800915	0.0728452	0.0743707	0.0568268	0.0232647	0.0553013	0.0655988	0.0873379	0.0816171	0.0640732	0.0583524	0.0568268	0.0335622	0.0408085	0.039283	0.039283	0.0320366
0.0535714	0.0714286	0.0921751	0.10119	0.150346	0.119816	0.101959	0.0858295	0.118304	0.0334821	0.0334821	0.0491071	0.0691964	0.149554	0.129464	0.127232	0.209821	0.225446	0.140625	0.129464	0.0848214	0.116071	0.113839	0.0803571	0.046875	0.03125	0.0178571	0.0491071	0.0491071	0.015625	0.03125	0.03125	0.046875	0.0669643	0	0.0535714	0.0334821	0.0491071	0.0669643	0.0669643	0.0334821	0.03125	0.0491071	0.0491071	0.0669643	0.0848214	0.100446	0.120536	0.138393	0.0669643
0.0307426	0.0525252	0.0515259	0.0623511	0.0498809	0.0329373	0.0458023	0.058188	0.033641	0.033094	0.033515	0.0292415	0.0325056	0.0325056	0.0407161	0.0528636	0.0485901	0.0479569	0.0479569	0.071574	0.0630995	0.0630995	0.0639698	0.0720474	0.0610709	0.0646212	0.0607452	0.0568693	0.0568693	0.0723731	0.0600938	0.068782	0.0691433	0.0811326	0.0684207	0.0850085	0.0599461	0.0521942	0.0676981	0.0801251	0.0523419	0.0604195	0.0484659	0.0600938	0.0604195	0.0397368	0.0287603	0.0323106	0.032962	0.016481
0.071644	0.0673705	0.0760474	0.071949	0.0687606	0.0645363	0.0645363	0.0908521	0.0873016	0.0840548	0.0840548	0.107143	0.0615079	0.0446429	0.0654762	0.0525794	0.0694444	0.0694444	0.0905	0.068	0.056	0.024	0.0512308	0.065037	0.0705185	0.0665185	0.0824615	0.0781441	0.0973748	0.0687831	0.0912698	0.119048	0.0833333	0.0694444	0.0793651	0.0992063	0.128968	0.092775	0.0795019	0.0622605	0.0410509	0.0489874	0.0874384	0.113985	0.112616	0.111111	0.0456349	0.093254	0.0535714	0.0582011
0.0428571	0.0571429	0.0714286	0.0699634	0.0571429	0.0556777	0.0556777	0.0684982	0.0655678	0.067033	0.0678571	0.0714286	0.0535714	0.0527473	0.0527473	0.0767857	0.119643	0.0928571	0.0678571	0.0535714	0.0392857	0.0527778	0.0513889	0.0916667	0.0777778	0.0916667	0.0902778	0.0666667	0.0652778	0.0402778	0.0527778	0.0402778	0.105556	0.130556	0.116667	0.0791667	0.0680556	0.0680556	0.0416667	0.0680556	0.0666667	0.0402778	0.0125	0.0652778	0.0777778	0.0513889	0.0513889	0.0666667	0.0805556	0.0527778
0.118997	0.125996	0.0865539	0.0974235	0.136166	0.125296	0.0961246	0.100224	0.114087	0.122707	0.0968452	0.0775862	0.0796038	0.0880029	0.0743534	0.102011	0.13829	0.100216	0.119253	0.115661	0.0775862	0.0362787	0.0657328	0.029454	0.029454	0.0398707	0.060704	0.0797414	0.0398707	0.0398707	0.0398707	0.0484914	0.0951868	0.105603	0.0553161	0.0462571	0.0690325	0.075565	0.0586158	0.0462571	0.0820975	0.0716808	0.0273658	0.0358404	0.0293079	0.0662401	0.0662401	0.0985818	0.0985818	0.0764441
[truncated: 351 more columns]

## Sheet: Fig 2d
rdlPFC
0.0725918	0.0483725	0.0607147	0.0906063	0.10754	0.102903	0.0856613	0.0913123	0.0531754	0.0468463	0.0595045	0.0617224	0.0849832	0.0950321	0.105556	0.0868056	0.118056	0.118056	0.128072	0.107097	0.0588983	0.0649364	0.0838983	0.0861229	0.0798729	0.0716102	0.0798729	0.0713983	0.0736229	0.0713983	0.0611229	0.054661	0.0728709	0.0585897	0.0859489	0.0921218	0.0670642	0.0855828	0.0917556	0.0732371	0.0959929	0.076742	0.0682674	0.0620946	0.0458778	0.0543524	0.0582235	0.0894539	0.0794099	0.0647625
0.0128205	0.00617284	0.0121951	0.0119048	0.0264509	0.0338157	0.0690164	0.0513173	0.0742589	0.0624622	0.0617026	0.045953	0.0376794	0.0332935	0.0232257	0.053429	0.053429	0.0477472	0.0319976	0.0477472	0.069677	0.0565191	0.0420654	0.0477472	0.0503389	0.0660885	0.0735646	0.0818381	0.0516348	0.0547249	0.0402711	0.0591108	0.0792464	0.10636	0.0818381	0.0420654	0.0604067	0.0962919	0.112041	0.120813	0.113836	0.136563	0.158493	0.116427	0.116427	0.0836324	0.0867225	0.0893142	0.0761563	0.094996
0.0833333	0.0785256	0.0396022	0.0364075	0.0173752	0.0285112	0.0355371	0.0385802	0.0216049	0.0308642	0.0398686	0.0613886	0.0829086	0.0701459	0.084119	0.0734007	0.0519641	0.0457912	0.0652637	0.0709042	0.0832499	0.111945	0.0877544	0.0590591	0.0635636	0.0640641	0.0562229	0.0441639	0.0487093	0.0808642	0.108474	0.136083	0.0977553	0.0882549	0.0944278	0.0734007	0.110101	0.139338	0.131538	0.122447	0.0932099	0.0854097	0.0915825	0.0792368	0.087037	0.117901	0.119192	0.0795735	0.122447	0.113019
0.0328947	0.0192308	0.0184054	0.0363636	0.0590226	0.0469502	0.040873	0.0407509	0.0401139	0.0342821	0.0455408	0.0573055	0.0383605	0.0383605	0.0489987	0.049562	0.0554443	0.0724225	0.0567995	0.0391524	0.0336045	0.0277222	0.044806	0.0389237	0.0159574	0.0324781	0.0501252	0.0489987	0.049562	0.0660826	0.0837297	0.0784105	0.0778473	0.0848561	0.0795369	0.0560075	0.0613267	0.0560075	0.0453692	0.0571339	0.0801001	0.0565707	0.049562	0.0613267	0.0613267	0.0613267	0.0725282	0.0784105	0.0431164	0.0666458
0.0444043	0.0463091	0.0620637	0.0535173	0.0946122	0.0837546	0.070586	0.070586	0.104436	0.102857	0.103646	0.0711312	0.0796727	0.0639126	0.0662393	0.0877968	0.111681	0.0893162	0.0660689	0.0683577	0.0568193	0.0568193	0.0690892	0.0460595	0.0629542	0.0645116	0.0921661	0.116022	0.12907	0.121273	0.123532	0.118847	0.105769	0.080254	0.108836	0.103343	0.10903	0.120657	0.128409	0.117094	0.0947768	0.0862773	0.0793447	0.0932099	0.0747388	0.0878443	0.110921	0.100902	0.0893162	0.0831909
0.00396825	0.00384615	0.00746269	0.0368053	0.029788	0.0504537	0.0642468	0.0482759	0.0344828	0.0275862	0.0676951	0.0607985	0.0871143	0.0708363	0.0674117	0.0708363	0.084535	0.0547945	0.0513699	0.0547945	0.0479452	0.0776857	0.063987	0.0708363	0.0605624	0.053713	0.0239726	0.0708363	0.104001	0.074261	0.0937275	0.0800288	0.100577	0.120043	0.137167	0.110851	0.0903028	0.0937275	0.0937275	0.142934	0.053713	0.0502884	0.0376712	0.0684932	0.074261	0.0776857	0.137167	0.126893	0.0776857	0.0708363
0.05625	0.037037	0.0301205	0.0251097	0.0321477	0.0379617	0.0142857	0.0259136	0.0200997	0.0174419	0.0327547	0.0626615	0.039272	0.0543582	0.0854885	0.0577107	0.0957854	0.0715996	0.0830939	0.0761494	0.0737548	0.085249	0.0719697	0.0814394	0.0801768	0.0606061	0.0719697	0.0940657	0.0814394	0.082702	0.0883838	0.103596	0.0785336	0.069505	0.0524595	0.0912204	0.0786893	0.101874	0.0892773	0.0892773	0.137459	0.0917178	0.09282	0.11278	0.11963	0.126479	0.127646	0.0945672	0.11278	0.100249
0.0329004	0.0444862	0.0444862	0.0629984	0.0568182	0.0651515	0.0646307	0.0759943	0.0419034	0.0267361	0.0264957	0.0153846	0.0299145	0.0111111	0.0108696	0.0509409	0.0400714	0.0724039	0.0436647	0.054303	0.0692283	0.0330264	0.0255637	0.0617656	0.0798666	0.0798666	0.0617656	0.0511273	0.0873293	0.0735154	0.0798666	0.0500159	0.0468403	0.0468403	0.0436647	0.0330264	0.0436647	0.05859	0.0223881	0.0149254	0.018101	0.0287393	0.0436647	0.0830422	0.0862178	0.0968561	0.0649413	0.0649413	0.0830422	0.0905049
mdlPFC
0.0676087	0.0613431	0.078869	0.0573739	0.0770119	0.110801	0.135156	0.119397	0.129601	0.12407	0.0998474	0.102422	0.0913599	0.103281	0.0986077	0.104139	0.0785522	0.0828724	0.0977494	0.0773412	0.0922182	0.0828724	0.0624642	0.0913599	0.086687	0.0875453	0.112626	0.0977494	0.0875453	0.0679954	0.0764829	0.0922182	0.0930765	0.0781995	0.0811558	0.0820141	0.105379	0.119397	0.0943162	0.088785	0.0802975	0.0709517	0.0922182	0.0764829	0.116441	0.12283	0.0913599	0.121972	0.0968911	0.0662788
0	0	0.0122703	0.0238217	0.0275958	0.0275958	0.0510293	0.062872	0.078745	0.0664062	0.046875	0.0664062	0.113281	0.078125	0.0625	0.0625	0.0507812	0.0585938	0.0429688	0.0390625	0.0859375	0.0742188	0.0859375	0.0820312	0.0859375	0.078125	0.078125	0.101562	0.0859375	0.0859375	0.09375	0.0976562	0.101562	0.101562	0.0742188	0.078125	0.09375	0.09375	0.105469	0.0859375	0.101562	0.109375	0.078125	0.0742188	0.0546875	0.0898438	0.0351562	0.0429688	0.0585938	0.0585938
0.0255894	0.0606613	0.0483914	0.0752316	0.0890643	0.0827352	0.0685869	0.0625	0.05125	0.05125	0.03875	0.02625	0.05375	0.051052	0.0829657	0.0816176	0.0541031	0.0713508	0.063907	0.055136	0.0454273	0.0599904	0.064518	0.0521724	0.0741334	0.0892094	0.0988248	0.0610755	0.0535375	0.0459995	0.0521724	0.0267688	0.0254036	0.0363841	0.0439221	0.0473647	0.0302113	0.0411918	0.0487298	0.072056	0.085114	0.0706909	0.0391144	0.0776266	0.0798546	0.0811445	0.0798546	0.059334	0.0497186	0.0510084
0.0320422	0.0191315	0.0328947	0.0506329	0.0363055	0.0367445	0.0241848	0.0366263	0.0240691	0.0549769	0.0559414	0.0442917	0.0556192	0.053162	0.0440287	0.0274972	0.043771	0.0435185	0.0496914	0.0423457	0.057037	0.035	0.04875	0.05375	0.04125	0.0425	0.0675	0.04375	0.0346914	0.0508642	0.0682099	0.0705556	0.067037	0.067037	0.062037	0.052037	0.0583614	0.052037	0.0508642	0.0715854	0.0680723	0.0551205	0.104217	0.105241	0.0931928	0.102169	0.0942169	0.105241	0.0611446	0.0611446
0.0822087	0.0555231	0.0466102	0.0754552	0.0794152	0.0950413	0.107438	0.110656	0.106557	0.0942623	0.0983607	0.110256	0.0979941	0.0857657	0.0735373	0.089964	0.102259	0.0980941	0.0735706	0.0490137	0.0489804	0.0652739	0.0530454	0.0573137	0.0737754	0.0779077	0.0902372	0.0820399	0.073977	0.0865081	0.103037	0.0858657	0.0735706	0.0776689	0.0572104	0.0653072	0.0530788	0.0735706	0.0735039	0.0572104	0.085799	0.0694056	0.0652739	0.0817007	0.0858323	0.081734	0.0735706	0.0776356	0.0612422	0.0653405
0.0125	0.0243902	0.0275961	0.0268758	0.0607244	0.0499517	0.0301858	0.0301858	0.0442045	0.039272	0.0450192	0.0600255	0.0427842	0.0659323	0.0474138	0.0427842	0.0854087	0.0865262	0.10728	0.0946679	0.0635377	0.0622605	0.0806194	0.0956258	0.0530013	0.0622605	0.0657727	0.0542784	0.0565134	0.0553959	0.0518838	0.0646552	0.0577905	0.0553959	0.0876437	0.122286	0.108397	0.104885	0.116379	0.116379	0.115262	0.0783844	0.0783844	0.0991379	0.0969029	0.116539	0.14304	0.13841	0.0783844	0.103768
0.0287549	0.0199316	0.0239316	0.0310174	0.0285013	0.0222123	0.0263276	0.0347309	0.0526551	0.05489	0.0495709	0.0529233	0.064539	0.076294	0.10261	0.113136	0.0772217	0.0544003	0.0573339	0.0678602	0.0555651	0.0415444	0.0356773	0.0468076	0.0479724	0.0854185	0.0760569	0.0555651	0.0596635	0.050906	0.0561691	0.0772217	0.0427092	0.0333477	0.0526747	0.050906	0.0725626	0.0754961	0.0707938	0.0550043	0.0433132	0.0339517	0.0403796	0.0591027	0.0561691	0.0591027	0.0468076	0.0573339	0.0520708	0.0415444
0.0326087	0.0367873	0.0306648	0.0252071	0.0199049	0.0197049	0.019802	0.0296059	0.0295574	0.0443603	0.0295574	0.0541642	0.0542613	0.0640652	0.0588235	0.0490196	0.0534932	0.0389777	0.0291738	0.0192308	0.00961538	0.0145173	0.00961538	0.0194193	0.0437406	0.0582579	0.053356	0.0629713	0.067779	0.0581637	0.0485483	0.0482655	0.0433635	0.0580694	0.0679676	0.0678733	0.0629713	0.0534502	0.053356	0.0826735	0.087764	0.0632541	0.0631599	0.0823906	0.077583	0.0968137	0.0966252	0.0823906	0.0777715	0.0531674
cdlPFC
0.0899281	0.0791367	0.0859455	0.0889564	0.0925025	0.106712	0.117376	0.135233	0.120947	0.0854357	0.0782928	0.10309	0.117376	0.0996454	0.095674	0.0851107	0.0852113	0.0852113	0.088833	0.0675553	0.0746479	0.085161	0.0886318	0.0886318	0.0849598	0.0921529	0.0743461	0.0531187	0.0747036	0.0675854	0.0745516	0.124303	0.10647	0.095674	0.0885815	0.0779678	0.0780181	0.0850604	0.0814889	0.0850101	0.113229	0.11338	0.117052	0.0992958	0.0673038	0.0992455	0.0956237	0.0744467	0.113531	0.120624
0.0262605	0.0257063	0.0270535	0.0312062	0.0322581	0.0264383	0.0354639	0.044202	0.0307245	0.0218058	0.0307245	0.0364146	0.0394491	0.0354809	0.0483193	0.0464519	0.052521	0.0418039	0.0543884	0.0702614	0.0838002	0.0651261	0.0819328	0.0770308	0.0660598	0.0651261	0.0394491	0.0483193	0.0770308	0.0889356	0.0957049	0.0800654	0.0828665	0.0896359	0.0660598	0.0688609	0.0985061	0.090803	0.070028	0.0758637	0.0819328	0.0870682	0.122549	0.122549	0.133287	0.119281	0.0926704	0.0917367	0.113445	0.128385
0.0439304	0.0445657	0.0478751	0.0405983	0.0405983	0.0405983	0.0398352	0.0438034	0.0318987	0.0447192	0.0479243	0.0849738	0.0738946	0.0554692	0.0586539	0.0635187	0.0412257	0.0435659	0.041266	0.0649225	0.0662642	0.0660396	0.0564855	0.0635461	0.0628549	0.0575964	0.0607811	0.0767047	0.0569051	0.0537204	0.0776675	0.0546833	0.0551029	0.0409816	0.0498445	0.051227	0.0808522	0.0935911	0.108404	0.10591	0.0706068	0.0635461	0.0783588	0.0733718	0.0843085	0.0744828	0.0628549	0.0706068	0.0699156	0.0660396
0.0190182	0.0233291	0.0278418	0.0516513	0.0323341	0.0179211	0.0183486	0.0258582	0.0401746	0.0404719	0.0306153	0.0485364	0.053037	0.0383486	0.0505051	0.047114	0.034632	0.0419913	0.0501818	0.0467273	0.0461818	0.0510823	0.0647186	0.0425685	0.047114	0.0690766	0.0639227	0.0684681	0.0587688	0.0457409	0.0627058	0.0593772	0.0666428	0.0672513	0.0639227	0.0751253	0.0739084	0.0875447	0.0908733	0.0869363	0.0863278	0.0705798	0.0705798	0.0920902	0.0802792	0.0796707	0.0863278	0.0633142	0.0711883	0.0842162
0.145574	0.143118	0.114719	0.104481	0.105716	0.112045	0.0786758	0.0589015	0.0709559	0.0852355	0.0711218	0.0536769	0.0451499	0.0458181	0.0766823	0.094622	0.0699307	0.0699307	0.0699307	0.095975	0.0657872	0.0202703	0.069653	0.0758258	0.0517184	0.0702369	0.0634801	0.0955122	0.0752419	0.0561395	0.069653	0.0584751	0.0326159	0.0449616	0.0382049	0.0196864	0.0455455	0.0787454	0.0719887	0.0590591	0.0714047	0.0769937	0.0843343	0.101685	0.102148	0.0774565	0.075427	0.0699307	0.0699307	0.0761035
0.00561798	0.00555556	0.0146386	0.0237828	0.0310821	0.0218978	0.0309822	0.0472866	0.0472866	0.0507246	0.0434783	0.0502621	0.0720012	0.0592677	0.0576278	0.041495	0.0592677	0.0684973	0.0737605	0.0679348	0.0767663	0.0570652	0.0477808	0.051404	0.0373641	0.0711051	0.0796238	0.0688324	0.060027	0.0616382	0.0844574	0.0704436	0.0564299	0.081235	0.0724296	0.0672212	0.0632494	0.0744155	0.0780126	0.0956235	0.0706522	0.0742754	0.0763134	0.0674819	0.0691076	0.0819603	0.0888635	0.108619	0.071434	0.0964531
0.0309955	0.0367647	0.0357955	0.0656344	0.0534046	0.0404762	0.0338828	0.0283883	0.0453149	0.0565707	0.0767802	0.0814241	0.0996904	0.121998	0.0984681	0.0925858	0.106863	0.0912377	0.0749387	0.0998162	0.105699	0.100061	0.101516	0.0941783	0.0706489	0.0769608	0.0710784	0.0769608	0.0613358	0.0502451	0.0609907	0.0544892	0.0656347	0.0885449	0.083869	0.0956337	0.083869	0.0603396	0.0934506	0.0882959	0.0882959	0.0993329	0.0993329	0.0993329	0.089812	0.0905397	0.102304	0.0691935	0.0713766	0.0493026
0.0607328	0.0661376	0.0592031	0.0712415	0.0482059	0.0544935	0.0543582	0.0474138	0.0667915	0.0454825	0.0373157	0.0370455	0.0617424	0.0370455	0.0618737	0.0539781	0.0235206	0.0356298	0.0464912	0.0631579	0.0707602	0.0707602	0.0540936	0.0773392	0.0641813	0.0662281	0.0419591	0.0472583	0.0528139	0.0709291	0.0949051	0.0744256	0.0994006	0.109613	0.0803219	0.0770045	0.0813806	0.0683936	0.0671937	0.0693111	0.0812394	0.0629371	0.0304695	0.034965	0.0424575	0.0424575	0.0829171	0.0784216	0.0596414	0.0466544
vlPFC
0.0817478	0.0803161	0.0883799	0.0671844	0.0882018	0.0785694	0.0831932	0.0784866	0.0998541	0.096206	0.0835939	0.0748932	0.0501585	0.0623536	0.082851	0.116233	0.0994557	0.107586	0.119781	0.108447	0.108447	0.121159	0.0957352	0.078786	0.0625258	0.0708282	0.0704837	0.0704837	0.074721	0.0703114	0.0662464	0.0579441	0.0823343	0.0825065	0.0782693	0.0826788	0.0911534	0.0959074	0.0831955	0.0791305	0.108103	0.0867438	0.0957352	0.0830233	0.0914979	0.0914979	0.0830233	0.0745487	0.0952184	0.0869161
0.0291262	0.0228644	0.0268795	0.0315091	0.0331072	0.0486419	0.0527116	0.0507039	0.0632821	0.0559828	0.0478689	0.0478689	0.0498892	0.0417753	0.0527242	0.0555592	0.0362319	0.0487836	0.0638732	0.0502312	0.0878083	0.0869412	0.0850784	0.0725527	0.0771454	0.0977325	0.0994669	0.0905383	0.0672212	0.0788798	0.0663541	0.0735483	0.0762783	0.109391	0.110258	0.100334	0.107528	0.138778	0.120921	0.0958697	0.0914054	0.0958697	0.102197	0.111864	0.118191	0.111125	0.103064	0.111125	0.127248	0.13804
0.0513788	0.0354701	0.0405699	0.0545455	0.0454545	0.0571235	0.0566365	0.0543086	0.0879773	0.0704334	0.0220588	0.0161249	0.0308308	0.0455366	0.0661765	0.0543086	0.0571465	0.0806244	0.0820433	0.0497936	0.0450038	0.0522502	0.0640732	0.0610221	0.0697941	0.0800915	0.0728452	0.106407	0.106407	0.078566	0.0377574	0.0553013	0.0697941	0.0728452	0.0640732	0.0743707	0.113654	0.0743707	0.0655988	0.0873379	0.0697941	0.0522502	0.0682685	0.101831	0.0976354	0.0816171	0.0568268	0.0568268	0.107933	0.0743707
0.0185185	0	0	0	0.0357143	0.0535714	0.0535714	0.0178571	0.0345238	0.0690476	0.0690476	0.0858295	0.135945	0.119816	0.0339862	0.0357143	0.0178571	0.0334821	0.0334821	0.0334821	0.0357143	0.0357143	0.0535714	0.0513393	0.0357143	0.0334821	0.0803571	0.0669643	0.0669643	0.0491071	0.0647321	0.100446	0.118304	0.0870536	0.102679	0.0825893	0.0491071	0.0647321	0.0491071	0.0803571	0.0647321	0.0669643	0.0982143	0.0803571	0.0959821	0.09375	0.078125	0.0647321	0.0647321	0.0669643
0.0862133	0.0515107	0.0593669	0.0589199	0.0538621	0.0710085	0.0790085	0.0586081	0.0543346	0.0699576	0.0735687	0.0605565	0.0772054	0.0641932	0.0729681	0.0575204	0.0702322	0.0653944	0.0495023	0.0574388	0.0371148	0.0784314	0.0655929	0.0522584	0.0447413	0.0651589	0.0659035	0.0774499	0.0564415	0.0611725	0.0531447	0.0606618	0.0603663	0.0765822	0.0726759	0.0687697	0.0975906	0.100807	0.0981936	0.0744485	0.0858718	0.0771731	0.0570509	0.0564601	0.0531447	0.0492384	0.0684743	0.0726759	0.0603663	0.0925026
0.00892857	0.012605	0.00416667	0.00819672	0.0122951	0.0379993	0.0757363	0.0539972	0.04	0.056	0.052	0.052	0.056	0.0741758	0.0757143	0.0838095	0.094246	0.0436508	0.0781441	0.039072	0.0502646	0.042328	0.0529101	0.042328	0.0634921	0.0456349	0.0535714	0.0502646	0.0687831	0.0813492	0.0992063	0.0622605	0.0967433	0.0595238	0.0634921	0.0496032	0.0496032	0.0297619	0.0674603	0.10119	0.0654762	0.119048	0.142857	0.121032	0.0912698	0.0450192	0.0715654	0.103311	0.0821018	0.0608922
0.0719697	0.0843571	0.0454545	0.0428571	0.0553571	0.0535714	0.025641	0.025641	0.0128205	0.025	0.0125	0.0791667	0.105556	0.106944	0.0902778	0.0513889	0.05	0.0888889	0.0763889	0.104167	0.106944	0.0790598	0.0527778	0.0513889	0.025	0.0388889	0.0388889	0.133333	0.119444	0.0680556	0.0666667	0.0916667	0.0513889	0.0263889	0.025	0.0527778	0.0388889	0.0666667	0.0944444	0.0930556	0.0930556	0.0652778	0.0527778	0.0777778	0.0402778	0.0402778	0.0527778	0.0402778	0.0791667	0.133333
0.0298822	0.0313131	0.0757576	0.0713733	0.0820116	0.0516441	0.0693389	0.0487939	0.0367325	0.0542763	0.0592105	0.0679825	0.0367325	0.0757745	0.0776409	0.0263158	0.0175439	0.046724	0.0554959	0.056928	0.075904	0.056928	0.0393842	0.0671321	0.0941239	0.065095	0.0737157	0.0548909	0.0941239	0.0855032	0.124736	0.116115	0.104328	0.101161	0.0603448	0.0689655	0.0705489	0.0979944	0.111365	0.105911	0.112949	0.104328	0.0666784	0.0752991	0.075904	0.0832438	0.0995778	0.0909571	0.0737157	0.102745
[truncated: 351 more columns]

## Sheet: Fig 2e
rdlPFC
0.0330357	0.0607456	0.0429348	0.0539989	0.0573116	0.0379867	0.031339	0.0417854	0.0497489	0.0539862	0.05362	0.0640301	0.0474472	0.0497489	0.0312304	0.039705	0.0354677	0.0481795	0.0524168	0.0377694	0.0439422	0.0455116	0.0393388	0.05362	0.0435761	0.0250575	0.0439422	0.0524168	0.0543524	0.0439422	0.0501151	0.0562879	0.0338983	0.0377694	0.0501151	0.0582235	0.0771082	0.083281	0.0794099	0.0709353	0.0647625	0.0481795	0.0728709	0.0624608	0.0624608	0.046244	0.046244	0.0439422	0.0624608	0.0647625
0.0498551	0.0537296	0.0596591	0.0464286	0.0372235	0.0176991	0.0132743	0.025353	0.0485589	0.0466136	0.0748604	0.0617026	0.0591108	0.0433612	0.0245215	0.0591108	0.0516348	0.0441587	0.0314992	0.0358852	0.037181	0.0271132	0.0345893	0.037181	0.0586124	0.0547249	0.0704745	0.0678828	0.0433612	0.0516348	0.0800439	0.0970893	0.0857257	0.0617026	0.0660885	0.0980861	0.122109	0.0962919	0.0774522	0.057815	0.0779506	0.0634968	0.0704745	0.0691786	0.0516348	0.0660885	0.0673844	0.0919059	0.119019	0.0823365
0.0920954	0.0554551	0.0695008	0.0821591	0.10097	0.107299	0.0918981	0.0965278	0.093287	0.0777778	0.0590278	0.058642	0.0400385	0.0399551	0.0399551	0.0643098	0.049046	0.07211	0.0688552	0.0734007	0.0661457	0.0707328	0.0998414	0.108474	0.0948373	0.0734007	0.0795735	0.0750281	0.0717733	0.0594276	0.0779461	0.0915825	0.073064	0.0746914	0.0548822	0.0565095	0.0425365	0.0383277	0.0535915	0.049046	0.0445006	0.0717733	0.0659371	0.0581369	0.0626824	0.0412458	0.0656004	0.0565095	0.0565095	0.0717733
0.131796	0.134166	0.0874298	0.0505097	0.0500917	0.0667702	0.0670077	0.0616698	0.0670462	0.0949312	0.0666458	0.0554443	0.0501252	0.0442428	0.0554443	0.071965	0.0436796	0.0330413	0.0277222	0.0336045	0.0442428	0.0218398	0.0170839	0.022403	0.0229662	0.0112015	0.022403	0.0450861	0.049772	0.0795369	0.0624531	0.0736546	0.0736546	0.0624531	0.0677722	0.067209	0.0884856	0.0602003	0.0554443	0.0548811	0.0714018	0.0767209	0.0613267	0.0730914	0.0683354	0.0666458	0.0725282	0.10194	0.0842929	0.0966208
0.039259	0.0546875	0.0450424	0.0477957	0.0531222	0.0592571	0.0523137	0.0300328	0.0161459	0.0138869	0.0169544	0.0277738	0.0469872	0.0639416	0.0578066	0.0569981	0.0392353	0.0477957	0.0583766	0.0560878	0.0537518	0.0583766	0.0614441	0.0637329	0.0537518	0.0698679	0.0506843	0.0407032	0.0476168	0.0652902	0.0744927	0.0514158	0.0506843	0.0537518	0.07605	0.0706465	0.0684596	0.0431112	0.0347173	0.0502211	0.0471537	0.0716935	0.0817045	0.0841299	0.0547391	0.0531222	0.0623246	0.0647501	0.0539307	0.0539307
0.015873	0.0251799	0.0390071	0.041958	0.0451389	0.0486111	0.037931	0.0449011	0.055175	0.0932268	0.0932268	0.0585997	0.0171233	0.0502884	0.0502884	0.0171233	0.0445205	0.0571377	0.053713	0.0376712	0.0273973	0.0273973	0.0913843	0.0342466	0.063987	0.113194	0.133742	0.1177	0.0582192	0.100577	0.153208	0.0937275	0.0937275	0.0376712	0.0273973	0.053713	0.0834535	0.0776857	0.0674117	0.0811103	0.0376712	0.0308219	0.063987	0.0903028	0.0903028	0.0834535	0.0502884	0.0571377	0.063987	0.0342466
0.0692063	0.0863248	0.098289	0.0972075	0.08841	0.0876928	0.0746982	0.0705054	0.10285	0.0952728	0.0913874	0.0715558	0.0471743	0.0471743	0.0541188	0.0725575	0.095546	0.101641	0.125631	0.109848	0.101641	0.0789141	0.0744949	0.0883838	0.102273	0.121843	0.0795455	0.100379	0.125631	0.123737	0.0997475	0.0953283	0.0953283	0.0909091	0.082702	0.0801768	0.0883838	0.0814394	0.0801768	0.0883838	0.0883838	0.0631313	0.0505051	0.0517677	0.0683375	0.0626557	0.0775218	0.0524595	0.0399284	0.0775218
0.105074	0.0859951	0.0633621	0.0373285	0.0522273	0.0747768	0.0629384	0.0623183	0.0701308	0.0965909	0.0855978	0.0686141	0.0787625	0.0556856	0.0366645	0.0257949	0.0223881	0.0260365	0.0332576	0.0436647	0.036202	0.0436647	0.040489	0.0298507	0.0298507	0.0660527	0.076691	0.0330264	0.0287393	0.0393776	0.05859	0.0798666	0.054303	0.0681169	0.0830422	0.0393776	0.0319149	0.0436647	0.0511273	0.05859	0.0778025	0.0809781	0.0692283	0.0617656	0.0255637	0.0373134	0.040489	0.0830422	0.0862178	0.0681169
mdlPFC
0.051052	0.0355392	0.0404412	0.0353964	0.025641	0.0455357	0.0598639	0.0653061	0.0802721	0.0904762	0.0755102	0.0698883	0.0790578	0.0596843	0.0753754	0.0447632	0.0484455	0.0288957	0.0335686	0.0195499	0.0344269	0.0429144	0.0280374	0.0420561	0.0233645	0.0233645	0.0242228	0.0140187	0.0390998	0.0454892	0.0493038	0.0799161	0.0501621	0.029754	0.0624642	0.0726683	0.0539767	0.0493038	0.0493038	0.0390998	0.0595079	0.0595079	0.0484455	0.0390998	0.0586496	0.0688537	0.0735266	0.0484455	0.0828724	0.0837307
0.0336275	0.0366207	0.0409492	0.0323333	0.0399386	0.0276215	0.0315586	0.031621	0.0196553	0.0393105	0.047247	0.0507812	0.0351562	0.0351562	0.03125	0.0507812	0.046875	0.046875	0.0429688	0.0429688	0.046875	0.046875	0.0429688	0.0664062	0.0820312	0.0664062	0.0429688	0.0429688	0.0273438	0.0390625	0.03125	0.03125	0.046875	0.0195312	0.046875	0.0664062	0.0859375	0.0742188	0.0664062	0.0664062	0.0585938	0.046875	0.0273438	0.0625	0.0742188	0.0703125	0.0742188	0.0859375	0.0976562	0.078125
0.0729018	0.0523575	0.0730397	0.0853432	0.0966811	0.118911	0.120189	0.136619	0.12524	0.0898223	0.08875	0.110953	0.113304	0.0905637	0.0826071	0.0813362	0.0813362	0.0836964	0.0860566	0.104575	0.0947712	0.0873275	0.0891166	0.0855807	0.0794079	0.0899834	0.114374	0.085605	0.058704	0.0685079	0.031803	0.0769967	0.0648015	0.0549976	0.0622908	0.0439981	0.0624103	0.053802	0.0598996	0.0379005	0.0659971	0.068809	0.0922295	0.0749818	0.0541031	0.0700799	0.068809	0.0713508	0.050472	0.0566449
0.0515219	0.0671972	0.0595238	0.0567935	0.0680108	0.0656915	0.0604167	0.0541667	0.0916667	0.0855409	0.0673325	0.0857143	0.0891282	0.0758642	0.0908642	0.0521951	0.0597438	0.0647943	0.0815854	0.0643902	0.0715854	0.0887805	0.0926829	0.0715854	0.0343902	0.0365854	0.0182927	0.0343902	0.0565854	0.0521951	0.0632927	0.0460976	0.0360976	0.0654878	0.0593902	0.0482927	0.0471951	0.0593902	0.0604878	0.0554878	0.0526829	0.0511446	0.0521687	0.0401205	0.0621687	0.0290964	0.0160241	0.0280723	0.0501205	0.0380723
0.052521	0.0469791	0.0713675	0.054594	0.0547316	0.0379944	0.0209734	0.0335434	0.0335434	0.0166667	0.0375	0.0458333	0.0332645	0.0206612	0.0247934	0.028824	0.0205595	0.0328885	0.0329224	0.0164612	0.041153	0.041153	0.0452513	0.0452513	0.0412207	0.0286885	0.0368852	0.0286885	0.0245902	0.0449487	0.0326536	0.0328563	0.0367869	0.0285225	0.040852	0.028724	0.0411879	0.0616475	0.0409864	0.0490493	0.0449842	0.0614459	0.0818383	0.0656454	0.0737754	0.0612422	0.0816673	0.0654405	0.0572771	0.0613754
0.0591866	0.055633	0.0378282	0.0562397	0.0667949	0.060639	0.0746577	0.0531609	0.0542784	0.0357599	0.0565134	0.0704023	0.0565134	0.0461367	0.0357599	0.0450192	0.0265006	0.0357599	0.061143	0.041507	0.0553959	0.0565134	0.0622605	0.0876437	0.0841315	0.0911558	0.0704023	0.0622605	0.0494891	0.0541188	0.0622605	0.061143	0.0887612	0.119891	0.083014	0.0668902	0.0750319	0.0518838	0.0426245	0.0253831	0.0379949	0.043742	0.0715198	0.0818966	0.0933908	0.0922733	0.0622605	0.0724777	0.067848	0.0713602
0.0839181	0.108059	0.0998356	0.103687	0.0922563	0.0712479	0.0857052	0.0826782	0.0803289	0.099485	0.0949401	0.0526551	0.0579743	0.0568568	0.0716968	0.105053	0.0925532	0.0602251	0.0974887	0.132717	0.0974887	0.0999302	0.0675794	0.0470875	0.0728985	0.0905127	0.0987095	0.0999302	0.0851936	0.0810952	0.0622602	0.0229334	0.0577258	0.0659226	0.0782176	0.0778257	0.0725626	0.0725626	0.104745	0.0778257	0.0643658	0.0625971	0.0719586	0.0801553	0.0707938	0.0643658	0.0591027	0.0620362	0.0807593	0.0871872
0.0474291	0.0513557	0.0802001	0.0798319	0.0689187	0.0980392	0.0686275	0.0637255	0.0588235	0.0392157	0.0389777	0.0632496	0.0729107	0.0822021	0.0919118	0.0627828	0.072681	0.0580694	0.0483597	0.0388386	0.0436463	0.0339367	0.0583522	0.0437406	0.0436463	0.0436463	0.0340309	0.00490196	0.0194193	0.043552	0.0339367	0.029129	0.0341252	0.0389329	0.0244155	0.0483597	0.0482655	0.0629713	0.053356	0.0773002	0.0823906	0.0725867	0.053356	0.029129	0.0340309	0.0823906	0.0824849	0.0921946	0.0535445	0.0535445
cdlPFC
0.0688406	0.057971	0.0650871	0.0614389	0.0540395	0.0323774	0.0394696	0.0540395	0.0536507	0.0465585	0.0679882	0.0534195	0.0320415	0.0391084	0.0391084	0.0426798	0.0461771	0.0707746	0.0672535	0.0423541	0.0494467	0.0530684	0.0389839	0.0531187	0.0565895	0.0531187	0.0601107	0.0779678	0.0497485	0.0426056	0.0426559	0.0461771	0.0604628	0.0676559	0.0604125	0.0604125	0.0672535	0.0565895	0.0602616	0.0744467	0.0674547	0.0533199	0.0390845	0.0496982	0.0532696	0.0389839	0.0497485	0.0356137	0.0496982	0.0425553
0.0442571	0.0416402	0.0603074	0.0624441	0.0714962	0.0614837	0.0448121	0.0457732	0.0444281	0.0512266	0.0786508	0.0684033	0.061449	0.0513539	0.0562558	0.0602241	0.0847339	0.0669935	0.0648926	0.0599907	0.0777311	0.0868347	0.0672269	0.0445845	0.0583567	0.0592904	0.0807656	0.0728291	0.0648926	0.0767974	0.0454118	0.0396078	0.0454118	0.0534118	0.0565098	0.0663137	0.0758637	0.0898693	0.0788982	0.0681606	0.0641923	0.0651261	0.0394491	0.0455182	0.0770308	0.0819328	0.0553221	0.0522876	0.0819328	0.0788982
0.0600176	0.0681904	0.0831029	0.104243	0.120116	0.114728	0.116957	0.0978484	0.0924068	0.0924068	0.0769805	0.091884	0.0926055	0.0855145	0.0816083	0.0858131	0.0740943	0.076259	0.0635201	0.0684465	0.0748159	0.0787221	0.0581708	0.060634	0.0574492	0.0694666	0.0712082	0.0751145	0.0932026	0.0797422	0.0545631	0.0677249	0.0892964	0.0924811	0.0804638	0.0868332	0.0740943	0.0560062	0.0694666	0.0694666	0.0670034	0.0858131	0.075836	0.0712082	0.0633957	0.0665804	0.0499353	0.0591909	0.0655603	0.0584693
0.102394	0.0945353	0.0869835	0.0812774	0.0824049	0.0780087	0.0639075	0.0764245	0.0462768	0.0462768	0.0492593	0.0591481	0.0696667	0.0915556	0.065037	0.0557487	0.0421818	0.0376364	0.0552727	0.0456364	0.0501818	0.0536364	0.0490909	0.0370909	0.0493506	0.0669553	0.0635642	0.0419913	0.0573593	0.0823232	0.0562049	0.0459596	0.0516595	0.0647186	0.0556277	0.047114	0.0538961	0.0709235	0.0663781	0.0902649	0.102684	0.0732999	0.0451324	0.0554402	0.073622	0.0814961	0.0960272	0.105727	0.0926986	0.0896564
0.025974	0.0337055	0.0286935	0.0346154	0.040468	0.0214806	0.0212545	0.0488381	0.0407265	0.0404891	0.0678571	0.0803571	0.0660714	0.0461268	0.0511215	0.0440793	0.0655864	0.0609568	0.0609568	0.0470679	0.0524691	0.066358	0.0462963	0.0679012	0.0534416	0.0528862	0.0387888	0.0326159	0.0443777	0.0511345	0.0640203	0.0380068	0.0577703	0.0515203	0.0452703	0.0510135	0.058277	0.115034	0.10152	0.125792	0.0952985	0.0630813	0.0500592	0.0788094	0.0596144	0.0445628	0.0569085	0.0569085	0.0185185	0.0432099
0.0555457	0.0617647	0.0563806	0.0587186	0.0309238	0.0561034	0.074041	0.0720609	0.0504737	0.0555129	0.0611986	0.0625477	0.0766972	0.073074	0.0602212	0.0760107	0.0533181	0.0500381	0.0832571	0.0533181	0.0609149	0.064538	0.0529891	0.0441576	0.051404	0.0794837	0.0722373	0.0634058	0.0649909	0.0629529	0.0529891	0.0550272	0.0581975	0.0649909	0.0509511	0.0792491	0.075652	0.0720549	0.0532074	0.0548186	0.0692071	0.0652353	0.0580411	0.0528327	0.0472497	0.0452638	0.0612635	0.0544439	0.0372077	0.0545743
0.0768576	0.0547041	0.0959911	0.0788902	0.0833775	0.0899066	0.0723363	0.0652947	0.0715019	0.0593068	0.0706675	0.0593068	0.0698331	0.0534559	0.064787	0.0634085	0.0581454	0.0679825	0.0842199	0.0512516	0.0618899	0.0798229	0.101328	0.0959519	0.0841872	0.0783049	0.0836812	0.106199	0.0729285	0.076161	0.095098	0.0684657	0.0743481	0.0691935	0.0581565	0.0809582	0.0699212	0.0478472	0.0493026	0.0706489	0.104488	0.0912674	0.0934506	0.0868405	0.0713766	0.0685662	0.0559127	0.0721043	0.0669497	0.0882959
0.0517369	0.0539471	0.0543042	0.0589701	0.03867	0.0545156	0.0612013	0.0716886	0.0474065	0.0430199	0.0614856	0.0307428	0.0124673	0.0192542	0.023516	0.0359209	0.0301802	0.03	0.0288889	0.0353801	0.0288012	0.0399123	0.0353801	0.0288012	0.0435786	0.0565657	0.0676768	0.0500722	0.0500722	0.0315296	0.0546898	0.0481962	0.0481962	0.0454292	0.050864	0.0444537	0.0335842	0.039019	0.0384615	0.029304	0.0335842	0.0518395	0.0937848	0.076505	0.0656355	0.0537904	0.0217391	0.0399944	0.0335842	0.0514486
vlPFC
0.0561835	0.0342105	0.0469828	0.059264	0.0509995	0.0419561	0.0548069	0.0466102	0.0377188	0.0292442	0.0501585	0.0374466	0.0494695	0.0450599	0.0243902	0.0162602	0.0411671	0.053879	0.0662464	0.0537068	0.0665909	0.0459212	0.0252515	0.0457489	0.0455767	0.0374466	0.0333816	0.0416839	0.0416839	0.0379633	0.0457489	0.0618368	0.0494695	0.0494695	0.0374466	0.0706559	0.078786	0.0494695	0.0614924	0.0494695	0.0581163	0.0499862	0.0577718	0.0742042	0.0870883	0.0697947	0.0572551	0.0540513	0.049814	0.0496417
0.0382284	0.0425293	0.02729	0.0121693	0.0229211	0.0357867	0.0571146	0.0473341	0.052635	0.0491705	0.0309887	0.0428334	0.0601194	0.0455209	0.0482747	0.0433803	0.0432195	0.0646998	0.0440606	0.0483684	0.0528327	0.0465057	0.0590313	0.0536999	0.0439042	0.0644913	0.0626285	0.0509699	0.0760213	0.0814812	0.0823484	0.0725527	0.0672212	0.0672212	0.0842112	0.0778841	0.0663541	0.043037	0.0780126	0.0716855	0.060027	0.0483684	0.0555627	0.0627569	0.0555627	0.0574255	0.0538284	0.0421698	0.043037	0.0850784
0.068287	0.0491071	0.0256696	0.04329	0.0677831	0.0426635	0.0590112	0.0665869	0.0741627	0.0829346	0.100478	0.123723	0.126342	0.105521	0.0981682	0.111455	0.0939112	0.0630805	0.0644995	0.0967492	0.110603	0.0728452	0.0728452	0.0743707	0.0583524	0.0568268	0.0537757	0.112128	0.0945843	0.0697941	0.0697941	0.107551	0.0915332	0.0842868	0.12357	0.097254	0.0915332	0.0625477	0.0800915	0.103356	0.117849	0.126621	0.0827613	0.0682685	0.0377574	0.0377574	0.0377574	0.0450038	0.0362319	0.0160183
0.0578571	0.0947802	0.113395	0.052381	0.0339862	0.0339862	0.0662442	0.0841014	0.0491071	0.0334821	0.0491071	0.0491071	0.0669643	0.0982143	0.113839	0.129464	0.0982143	0.0334821	0	0.0178571	0.0513393	0.0491071	0.0334821	0.0513393	0.0714286	0.0870536	0.140625	0.104911	0.0714286	0.0691964	0.0334821	0.0647321	0.0803571	0.0334821	0.0491071	0.0647321	0.0959821	0.129464	0.078125	0.03125	0.0513393	0.0513393	0.0178571	0.0535714	0.0491071	0.0178571	0.0178571	0	0.015625	0.0491071
0.0656022	0.0653418	0.0513416	0.0541544	0.0627014	0.0624349	0.0374966	0.0333675	0.0499145	0.0408205	0.0564641	0.0653476	0.0742311	0.0791776	0.0584831	0.0502726	0.0377885	0.0540008	0.0578768	0.0409276	0.0455262	0.0412889	0.0575207	0.0403882	0.0523419	0.0394111	0.0513647	0.0397368	0.0607452	0.0610709	0.0762491	0.0557088	0.040205	0.0475956	0.0518329	0.0479569	0.040205	0.0437196	0.0193798	0.0513647	0.0646212	0.0481402	0.0523419	0.0610709	0.0487916	0.040714	0.0445899	0.0326363	0.0491173	0.0445899
0.0764203	0.0764203	0.0810565	0.0605647	0.0585739	0.0540936	0.0804094	0.102757	0.107143	0.0703463	0.0624098	0.0486111	0.0734127	0.0902778	0.0902778	0.031746	0.0198413	0.0615079	0.0616667	0.072	0.04	0.076	0.0704615	0.0465185	0.0385185	0.0675556	0.0624615	0.0549451	0.0436508	0.0767196	0.0833333	0.0734127	0.0615079	0.115079	0.0833333	0.105159	0.109127	0.0981117	0.0675972	0.0675972	0.0808703	0.0596606	0.054324	0.070197	0.0410509	0.0515873	0.047619	0.0833333	0.0297619	0.0343915
0.0285714	0.0277992	0.0420849	0.0285714	0.0714286	0.0714286	0.141392	0.125641	0.0970696	0.0827839	0.0803571	0.0964286	0.0839286	0.0428571	0.0428571	0.0553571	0.0410714	0.0696429	0.0392857	0.0392857	0.0678571	0.0402778	0.0277778	0.0138889	0.0263889	0.0513889	0.0638889	0.0805556	0.0777778	0.116667	0.0888889	0.0527778	0.0263889	0.0902778	0.0916667	0.0916667	0.0916667	0.0638889	0.0513889	0.0902778	0.0763889	0.0638889	0.0513889	0.0527778	0.0263889	0.0138889	0.0277778	0.0416667	0.0513889	0.0513889
0.0207976	0.048847	0.00925926	0.041868	0.0217391	0.0217391	0.0391337	0.0670026	0.113536	0.109501	0.083639	0.083639	0.0684153	0.0571121	0.0362787	0.0258621	0.029454	0.029454	0.0190374	0.0466954	0.0190374	0.058908	0.027658	0.0104167	0.0104167	0.058908	0.0416667	0.0208333	0.0380747	0.0398707	0.00862069	0.00862069	0.027658	0.0657328	0.0571121	0.0586158	0.0898658	0.0670904	0.0670904	0.0547316	0.0254237	0.0462571	0.0879237	0.0690325	0.0944562	0.056036	0.0577655	0.052577	0.052577	0
[truncated: 351 more columns]

## Sheet: Fig 2c
what	session × array
		0.0488464	0.05719	0.0638117	0.082832
		0.0523006	0.0534182	0.0897516	0.0837141
		0.0519424	0.0577711	0.0769711	0.0820215
		0.0509898	0.0531378	0.0664036	0.0654626
		0.0609444	0.0915864	0.119141	0.0737938
		0.0612617	0.062399	0.0896097	0.0730528
		0.0509293	0.0549384	0.0569065	0.0585104
		0.0569567	0.0701694	0.0799522	0.117313
where	session × array
		0.0571261	0.0576766	0.0871207	0.0802071
		0.0568588	0.0690151	0.0947337	0.0980191
		0.0527246	0.0711101	0.103141	0.102266
		0.0567947	0.0690445	0.115524	0.134774
		0.0745534	0.0945541	0.141189	0.0966817
		0.0682877	0.0657722	0.124216	0.0645881
		0.0563111	0.0537201	0.0776256	0.059806
		0.071911	0.0658616	0.087227	0.106138

## Sheet: Fig 2f
what	session × array
		0.0841312	0.0943532	0.173315	0.193628
		0.0947206	0.117618	0.210601	0.234217
		0.102382	0.145942	0.275643	0.303691
		0.0923574	0.10252	0.215293	0.197282
		0.118492	0.0933326	0.257609	0.184627
		0.113793	0.0841691	0.190289	0.199763
		0.106882	0.0772339	0.120036	0.181221
		0.104009	0.0793179	0.112708	0.175438
where	session × array
		0.0570654	0.0691136	0.0814629	0.0903839
		0.0677193	0.0573079	0.0838139	0.0749993
		0.0762708	0.0627164	0.116742	0.117287
		0.077071	0.0887399	0.161972	0.157024
		0.0863676	0.0750386	0.103711	0.0922517
		0.0730768	0.0763727	0.0947565	0.121851
		0.077762	0.0717616	0.100736	0.141192
		0.0631181	0.055483	0.0743594	0.110965

## Sheet: Fig 2g
action	session × array
		0.0759007	0.127321	0.21602	0.215715
		0.0794769	0.140807	0.232784	0.231634
		0.0857207	0.139834	0.233879	0.227022
		0.072719	0.108359	0.191106	0.181054
		0.0998733	0.14083	0.19119	0.155879
		0.103645	0.111736	0.165855	0.140055
		0.111514	0.121623	0.169252	0.147875
		0.110148	0.140637	0.165155	0.169275
object	session × array
		0.0833348	0.101429	0.311561	0.400039
		0.101569	0.127844	0.352158	0.464352
		0.0983152	0.15391	0.344349	0.42981
		0.0869512	0.139312	0.260363	0.311192
		0.15541	0.129088	0.306864	0.336411
		0.148066	0.114934	0.228559	0.351778
		0.135459	0.116289	0.198414	0.316473
		0.121551	0.113004	0.182409	0.353318

## Sheet: Fig 2h
what	session × array
		0.28	0.285	0.085	0.11
		0.285	0.245	0.09	0.105
		0.385	0.285	0.085	0.11
		0.305	0.24	0.08	0.1
		0.35	0.245	0.09	0.11
		0.35	0.285	0.09	0.11
		0.35	0.235	0.09	0.08
		0.285	0.285	0.09	0.105
where	session × array
		0.515	0.185	0.115	0.115
		0.29	0.175	-0.02	0.12
		0.29	0.185	0.11	0.115
		0.315	0.175	0.11	0.12
		0.29	0.175	0.11	0.115
		0.485	0.2	0.11	0.12
		0.345	0.2	-0.145	0.1
		0.375	0.2	-0.145	0.02

## Sheet: Fig 2i
what	session × array
		0.13	0.115	-0.44	-0.39
		0.22	0.195	-0.32	-0.305
		0.52	0.095	-0.415	-0.36
		0.13	0.155	-0.37	-0.37
		0.13	0.125	-0.315	-0.305
		0.52	0.095	-0.415	-0.315
		0.52	0.055	-0.44	-0.34
		0.515	0.065	-0.405	-0.345
where	session × array
		0.58	0.2	-0.17	-0.055
		0.32	0.185	-0.14	-0.09
		0.8	0.245	-0.11	-0.055
		0.55	0.245	-0.19	-0.055
		0.85	0.2	-0.13	-0.075
		0.85	0.225	-0.19	-0.055
		0.85	0.2	-0.11	-0.055
		0.85	0.245	-0.195	-0.06
