# Supplementary material for: Reward-related choices determine information timing and flow across macaque lateral prefrontal cortex
Source: Nat Commun. 2021 Feb 9;12:894. doi: 10.1038/s41467-021-20943-9 (PMC7873307; doi:10.1038/s41467-021-20943-9)
Supplement: Supplementary file 6 — Source Data [file 41467_2021_20943_MOESM6_ESM.zip › Excel/Figure 3.xlsx]

## Sheet: Fig 3a
rdlPFC
0.516452	0.503443	0.454473	0.509154	0.465396	0.474739	0.491391	0.488808	0.502327	0.503364	0.48463	0.509607	0.498692	0.403896	0.472694	0.485167	0.432584	0.456521	0.501259	0.525771	0.510671	0.496596	0.478438	0.504418	0.528883	0.499271	0.522664	0.491946	0.491975	0.516921	0.509076	0.517952	0.52573	0.528905	0.499749	0.502319	0.501819	0.506003	0.452457	0.514757	0.512221	0.531991	0.500277	0.50963	0.510146	0.50024	0.498188	0.532021	0.501814	0.471177
0.497658	0.593013	0.588785	0.586677	0.492475	0.504739	0.503726	0.558628	0.508814	0.570836	0.511015	0.478442	0.515743	0.500962	0.500322	0.559081	0.510915	0.52098	0.552957	0.517535	0.535619	0.509114	0.483785	0.490463	0.488072	0.520838	0.495775	0.501304	0.524353	0.50333	0.498266	0.516527	0.474327	0.526008	0.498377	0.50694	0.53513	0.500032	0.490499	0.513831	0.506045	0.497053	0.534559	0.519277	0.50558	0.516775	0.522434	0.4865	0.494326	0.505816
0.490845	0.489395	0.524253	0.519641	0.471448	0.52773	0.519064	0.51555	0.524586	0.509783	0.515826	0.509708	0.512569	0.501531	0.44557	0.496693	0.486552	0.482361	0.487738	0.472252	0.49146	0.494252	0.496317	0.503633	0.486032	0.487086	0.500251	0.49461	0.469095	0.504763	0.514583	0.518668	0.500985	0.525295	0.517407	0.496285	0.520363	0.519101	0.507053	0.49087	0.497603	0.477554	0.499404	0.494829	0.48354	0.500295	0.468493	0.493587	0.498124	0.471178
0.47549	0.469843	0.522426	0.536513	0.532308	0.528676	0.526593	0.523502	0.521419	0.529796	0.523994	0.52356	0.510694	0.50808	0.409122	0.515183	0.503744	0.515294	0.473421	0.498165	0.494095	0.507506	0.530389	0.505568	0.491915	0.494509	0.504907	0.496685	0.482584	0.537574	0.498647	0.500653	0.517976	0.518376	0.524645	0.521062	0.505047	0.478012	0.50075	0.516351	0.515299	0.490527	0.492971	0.475384	0.470551	0.507511	0.505442	0.508133	0.514691	0.502862
0.515429	0.549171	0.501355	0.453964	0.513824	0.518497	0.471662	0.481526	0.482021	0.490883	0.483092	0.486754	0.477379	0.478445	0.485686	0.498749	0.502312	0.521036	0.515317	0.492454	0.480473	0.489869	0.492953	0.520551	0.511711	0.525178	0.463938	0.511194	0.466001	0.492475	0.506485	0.495558	0.524166	0.504433	0.45611	0.504921	0.517405	0.524218	0.488339	0.52317	0.51279	0.515378	0.505421	0.481042	0.48101	0.491938	0.51481	0.481054	0.50705	0.480513
0.500325	0.593025	0.598266	0.58345	0.562821	0.483633	0.574504	0.582425	0.562355	0.493426	0.563822	0.320293	0.549423	0.465394	0.527592	0.517847	0.556078	0.524242	0.531556	0.479728	0.475923	0.497406	0.516787	0.525661	0.520585	0.472365	0.534654	0.510656	0.51966	0.492919	0.506916	0.484974	0.494562	0.518158	0.501481	0.491587	0.521015	0.493837	0.49717	0.498266	0.511846	0.505769	0.504331	0.472065	0.457426	0.496134	0.491953	0.524124	0.492801	0.47716
0.490418	0.521668	0.508578	0.487274	0.509933	0.509488	0.511069	0.495614	0.304982	0.516127	0.526782	0.513372	0.476136	0.510341	0.510712	0.508459	0.507511	0.52271	0.510247	0.514395	0.522408	0.521166	0.525364	0.507976	0.478282	0.498613	0.512575	0.497082	0.507568	0.517834	0.490016	0.509168	0.491874	0.504662	0.530553	0.510078	0.498695	0.512607	0.518229	0.494403	0.516573	0.511327	0.514132	0.516554	0.486408	0.513962	0.510825	0.507241	0.482185	0.512908
0.470817	0.463569	0.463087	0.533894	0.53076	0.525551	0.513577	0.527591	0.513105	0.5381	0.522962	0.514229	0.505987	0.483616	0.507569	0.5048	0.524023	0.500784	0.499182	0.494451	0.530823	0.513303	0.523073	0.484623	0.49166	0.509146	0.52248	0.488284	0.517961	0.482598	0.475282	0.493	0.503427	0.501777	0.494081	0.481527	0.538611	0.502351	0.5195	0.511166	0.503909	0.504376	0.49449	0.514711	0.51786	0.486225	0.509575	0.522041	0.50239	0.462903
mdlPFC
0.513852	0.50865	0.505526	0.50706	0.475813	0.487766	0.485146	0.496078	0.508036	0.501817	0.500261	0.492463	0.514317	0.524202	0.514833	0.499771	0.534578	0.502392	0.451999	0.497696	0.516399	0.504431	0.517441	0.494566	0.50599	0.488829	0.504937	0.503437	0.49817	0.507027	0.497159	0.4951	0.510658	0.478402	0.531454	0.515917	0.465455	0.502366	0.514317	0.49663	0.501324	0.497162	0.499252	0.525733	0.487304	0.508606	0.509615	0.487805	0.503907	0.483066
0.500231	0.58981	0.585522	0.584521	0.584687	0.505964	0.520592	0.516817	0.564487	0.525215	0.49938	0.506375	0.515415	0.503124	0.545107	0.445102	0.51949	0.521775	0.515285	0.524896	0.534748	0.503094	0.52933	0.530496	0.541802	0.484715	0.514119	0.534937	0.49548	0.513536	0.511215	0.509791	0.504555	0.531698	0.534283	0.526544	0.516881	0.504331	0.518576	0.530879	0.495898	0.504985	0.529542	0.515991	0.508571	0.528175	0.527722	0.506187	0.519395	0.51138
0.489339	0.516052	0.507129	0.505447	0.473124	0.512613	0.516855	0.51501	0.505993	0.517169	0.371718	0.518079	0.509431	0.509858	0.500653	0.504016	0.499818	0.471285	0.510028	0.508296	0.490631	0.496988	0.507593	0.509042	0.520771	0.506037	0.501864	0.488749	0.504499	0.477027	0.506043	0.508126	0.497659	0.499868	0.517928	0.507794	0.48194	0.519378	0.51838	0.481382	0.50844	0.500452	0.480717	0.488247	0.490744	0.509745	0.484971	0.484996	0.510636	0.5204
0.47346	0.526603	0.531237	0.525551	0.53646	0.533374	0.508909	0.54013	0.522007	0.522499	0.517286	0.52816	0.521462	0.505336	0.482506	0.521477	0.51582	0.493015	0.507642	0.520474	0.528797	0.511075	0.497239	0.503788	0.508393	0.487898	0.512223	0.516886	0.48716	0.502857	0.481639	0.497572	0.5048	0.506976	0.508027	0.511147	0.48784	0.499669	0.500239	0.493434	0.476951	0.506479	0.509127	0.504926	0.495614	0.487368	0.459749	0.443598	0.526743	0.517928
0.514379	0.515935	0.509158	0.514361	0.468511	0.486199	0.490348	0.499198	0.49712	0.489836	0.49609	0.500242	0.490902	0.511718	0.497646	0.484677	0.51846	0.509106	0.521075	0.51012	0.507017	0.499221	0.484669	0.514832	0.495575	0.517942	0.525239	0.51484	0.492457	0.495087	0.492449	0.530405	0.526259	0.478409	0.494036	0.521586	0.519501	0.498171	0.488809	0.497185	0.495061	0.50755	0.510134	0.521611	0.509612	0.48775	0.507014	0.510175	0.510636	0.513254
0.503482	0.591918	0.582378	0.585116	0.575064	0.575541	0.560972	0.559723	0.562962	0.55851	0.549435	0.542456	0.406896	0.505202	0.528352	0.546861	0.505745	0.518812	0.553722	0.527446	0.513571	0.530343	0.510703	0.512965	0.49717	0.49591	0.520314	0.505174	0.502594	0.525349	0.52635	0.498396	0.499378	0.522375	0.527186	0.508901	0.493967	0.478126	0.505887	0.512157	0.519325	0.503901	0.518647	0.520538	0.515096	0.490704	0.498384	0.507034	0.487512	0.483997
0.491365	0.524812	0.512745	0.515958	0.512707	0.519271	0.518844	0.504857	0.36582	0.509243	0.493273	0.497007	0.526983	0.490274	0.538128	0.491723	0.496637	0.493104	0.496618	0.509394	0.485015	0.497785	0.503464	0.496957	0.501299	0.505409	0.479913	0.48494	0.495815	0.498776	0.507066	0.50731	0.499335	0.50731	0.500132	0.48979	0.511182	0.502861	0.491378	0.487111	0.49589	0.485868	0.515531	0.488485	0.531426	0.513987	0.487337	0.503539	0.495764	0.501035
0.525522	0.521394	0.467181	0.520435	0.532814	0.518303	0.534401	0.523531	0.507979	0.526733	0.539151	0.536971	0.518279	0.492441	0.473436	0.486263	0.52942	0.487821	0.503851	0.511152	0.492455	0.479599	0.539112	0.515806	0.511123	0.497114	0.499694	0.499892	0.501353	0.494158	0.497293	0.477515	0.505442	0.499747	0.491491	0.470122	0.504449	0.515719	0.522499	0.48676	0.503306	0.496661	0.495016	0.511142	0.510144	0.472838	0.508562	0.478831	0.498155	0.496053
cdlPFC
0.516977	0.541869	0.513847	0.456547	0.500203	0.470072	0.498175	0.497638	0.490352	0.509592	0.474271	0.495066	0.495043	0.488337	0.507052	0.509618	0.498163	0.515872	0.496609	0.505974	0.496641	0.49092	0.517945	0.526277	0.505992	0.486741	0.509583	0.484117	0.472664	0.523645	0.481008	0.519477	0.524192	0.500766	0.513805	0.501319	0.509612	0.504962	0.500284	0.496619	0.502906	0.506002	0.510165	0.51483	0.508072	0.486189	0.508608	0.513251	0.50496	0.518966
0.50185	0.590811	0.584462	0.585128	0.567202	0.517424	0.573992	0.556007	0.569681	0.554829	0.540072	0.409757	0.531521	0.505887	0.520755	0.528995	0.511628	0.513784	0.497241	0.522398	0.520897	0.508807	0.532139	0.501481	0.516357	0.496169	0.52029	0.519089	0.532999	0.513477	0.535201	0.51138	0.49998	0.498365	0.525814	0.497076	0.517122	0.516857	0.533282	0.489932	0.508748	0.518848	0.500509	0.487801	0.515632	0.523135	0.50502	0.517146	0.497947	0.51151
0.48932	0.480654	0.511609	0.487274	0.508057	0.473143	0.519327	0.343675	0.502454	0.507518	0.50396	0.511458	0.491165	0.498513	0.51272	0.516033	0.508741	0.457662	0.500063	0.509024	0.467344	0.517608	0.507649	0.490198	0.496988	0.491504	0.487946	0.489903	0.503834	0.502303	0.495984	0.502579	0.466403	0.502454	0.512199	0.498155	0.505378	0.501657	0.505359	0.51447	0.493844	0.48226	0.506677	0.492118	0.502736	0.498682	0.475358	0.494145	0.474297	0.511327
0.525055	0.472901	0.522918	0.533856	0.536942	0.538027	0.540631	0.527211	0.510033	0.520522	0.537029	0.54529	0.520454	0.518844	0.52099	0.410354	0.443469	0.53091	0.504449	0.509078	0.516307	0.496057	0.460468	0.490377	0.485621	0.4858	0.497528	0.493092	0.482077	0.496072	0.489803	0.480144	0.491992	0.506614	0.5013	0.510062	0.506045	0.512131	0.491505	0.493477	0.481527	0.494568	0.489427	0.499776	0.511678	0.49761	0.508066	0.494664	0.512685	0.500774
0.515417	0.509683	0.507603	0.517992	0.470079	0.488282	0.482037	0.492454	0.497135	0.497667	0.486713	0.49818	0.503355	0.509638	0.514848	0.487777	0.517978	0.509089	0.494036	0.526272	0.522595	0.488337	0.471176	0.526788	0.49767	0.49456	0.495037	0.515352	0.514324	0.507537	0.490948	0.508051	0.475842	0.48724	0.52315	0.492434	0.516928	0.505497	0.492436	0.501279	0.490375	0.527856	0.509088	0.52997	0.527802	0.521576	0.513808	0.511682	0.535626	0.508124
0.50079	0.499206	0.587154	0.583532	0.561284	0.560689	0.565606	0.561831	0.550313	0.555972	0.548146	0.563533	0.539524	0.443587	0.542904	0.519931	0.52522	0.529625	0.558651	0.538929	0.518659	0.501552	0.515167	0.544229	0.499897	0.52946	0.529578	0.508389	0.514737	0.492	0.535284	0.49442	0.475888	0.515373	0.492683	0.513977	0.531603	0.504043	0.529342	0.501068	0.476258	0.506163	0.503436	0.531998	0.493096	0.508271	0.498707	0.521551	0.519089	0.533417
0.491905	0.518154	0.517708	0.467175	0.520626	0.516353	0.513171	0.499649	0.522634	0.510599	0.526186	0.502083	0.488874	0.501004	0.497954	0.499762	0.51127	0.478715	0.49124	0.498814	0.506551	0.47532	0.501807	0.474128	0.503608	0.503332	0.501311	0.490098	0.49481	0.512519	0.514753	0.466692	0.518894	0.481564	0.521743	0.478489	0.502567	0.519767	0.508515	0.48189	0.524341	0.515098	0.519917	0.528489	0.478037	0.494848	0.509657	0.491478	0.498789	0.481369
0.528633	0.472389	0.527133	0.520888	0.526588	0.527114	0.51933	0.530769	0.515246	0.524529	0.523517	0.510023	0.514248	0.482584	0.494124	0.488892	0.514301	0.487305	0.515382	0.496554	0.508557	0.510134	0.524115	0.501261	0.471241	0.508524	0.487811	0.500822	0.474757	0.503402	0.492937	0.522031	0.510149	0.504517	0.50606	0.487806	0.473455	0.49614	0.515357	0.500856	0.503402	0.416438	0.499882	0.509575	0.484749	0.51121	0.493521	0.511668	0.515748	0.505505
vlPFC
0.513339	0.505015	0.510741	0.456044	0.462794	0.474752	0.486711	0.490343	0.490888	0.487756	0.493499	0.49817	0.499749	0.48884	0.497115	0.515325	0.511726	0.523118	0.504916	0.51172	0.511674	0.521588	0.516378	0.519501	0.5138	0.525222	0.516383	0.508082	0.516418	0.502838	0.498708	0.491414	0.490865	0.510159	0.484615	0.500297	0.49817	0.485209	0.501822	0.500785	0.507529	0.498194	0.510152	0.510129	0.530938	0.507561	0.505984	0.511721	0.480543	0.502849
0.503994	0.596217	0.593037	0.589892	0.490856	0.584651	0.509038	0.369325	0.572967	0.522953	0.493043	0.512624	0.536833	0.495475	0.492994	0.545242	0.565188	0.517122	0.494014	0.540855	0.520514	0.524636	0.512712	0.524802	0.509149	0.460729	0.466064	0.486941	0.506805	0.524584	0.502329	0.484998	0.511498	0.505185	0.480723	0.53526	0.490333	0.50558	0.464062	0.487425	0.495657	0.449477	0.466307	0.49697	0.507953	0.496564	0.50714	0.493372	0.525043	0.493637
0.486829	0.487349	0.509544	0.488636	0.51105	0.514452	0.518694	0.50497	0.507888	0.359231	0.513058	0.399159	0.493675	0.524398	0.501581	0.493869	0.497772	0.461584	0.511327	0.492313	0.490462	0.495557	0.508183	0.488021	0.497935	0.513109	0.490945	0.51934	0.50428	0.489081	0.504644	0.490543	0.511107	0.498601	0.472308	0.499793	0.469974	0.524084	0.521812	0.510297	0.494051	0.510341	0.517871	0.506696	0.510806	0.511772	0.488096	0.52163	0.523619	0.512067
0.474487	0.479652	0.473991	0.544239	0.526603	0.532317	0.542194	0.524519	0.528783	0.533335	0.515859	0.51949	0.514137	0.502959	0.483211	0.511171	0.517494	0.48785	0.512671	0.464475	0.518931	0.489866	0.539137	0.529251	0.49503	0.475808	0.502351	0.519948	0.498112	0.504873	0.491934	0.502254	0.517874	0.510597	0.492334	0.489667	0.515304	0.513318	0.519548	0.500818	0.527099	0.49136	0.52411	0.513925	0.500321	0.490902	0.503889	0.49301	0.503383	0.499679
0.521656	0.503435	0.508637	0.475281	0.470601	0.527343	0.305973	0.491921	0.482555	0.50441	0.490862	0.500776	0.495037	0.481514	0.530468	0.52054	0.496086	0.494023	0.520072	0.531469	0.49768	0.510632	0.482582	0.528884	0.52002	0.507029	0.508619	0.484136	0.514337	0.49559	0.509584	0.489859	0.523684	0.547578	0.487764	0.462742	0.495582	0.511713	0.532517	0.508085	0.523158	0.528889	0.496589	0.523666	0.488832	0.519534	0.488347	0.512774	0.487784	0.515888
0.499206	0.596205	0.595145	0.497717	0.573038	0.57136	0.567096	0.561178	0.51485	0.418158	0.500002	0.49532	0.508135	0.547386	0.501321	0.485669	0.509626	0.545313	0.447466	0.500297	0.472708	0.463692	0.508895	0.520831	0.495863	0.486417	0.472814	0.505561	0.486311	0.52602	0.508753	0.531214	0.508071	0.522592	0.499744	0.505549	0.500833	0.502723	0.460035	0.520926	0.519065	0.490922	0.528022	0.462048	0.460011	0.500367	0.49303	0.523175	0.495232	0.485239
0.478796	0.522208	0.507907	0.517018	0.481194	0.500728	0.515681	0.518988	0.50694	0.527861	0.498237	0.483785	0.513893	0.516196	0.490142	0.503608	0.504411	0.496731	0.490644	0.492018	0.489332	0.502736	0.508779	0.482838	0.495607	0.513466	0.510228	0.504631	0.523896	0.497101	0.314671	0.505077	0.488987	0.512255	0.499699	0.509708	0.488234	0.50448	0.510825	0.503232	0.503966	0.499736	0.493587	0.51272	0.519955	0.508402	0.529142	0.494064	0.502736	0.502228
0.47291	0.473465	0.532814	0.536479	0.531285	0.531305	0.532858	0.524047	0.529241	0.501198	0.534989	0.510573	0.519398	0.515762	0.484156	0.507063	0.517923	0.436997	0.496607	0.527756	0.518964	0.50699	0.476469	0.502886	0.520995	0.489432	0.494437	0.483187	0.50698	0.481585	0.519442	0.525677	0.496564	0.50333	0.495117	0.475934	0.484686	0.49518	0.523223	0.493618	0.500282	0.512271	0.475326	0.496154	0.492412	0.488342	0.51936	0.484219	0.496077	0.494616
[truncated: 351 more columns]

## Sheet: Fig 3b
rdlPFC
0.546354	0.546875	0.536979	0.532292	0.475521	0.480208	0.471875	0.496354	0.489583	0.481771	0.477604	0.511979	0.525521	0.503646	0.522396	0.486979	0.5125	0.491667	0.515104	0.490104	0.5125	0.4875	0.4875	0.507812	0.5125	0.496354	0.542708	0.536458	0.520833	0.521354	0.515625	0.492188	0.498958	0.523438	0.53125	0.519792	0.501042	0.499479	0.494271	0.525521	0.517708	0.526042	0.513542	0.511979	0.528646	0.495312	0.511458	0.500521	0.503125	0.503125
0.514583	0.514062	0.535417	0.513542	0.481771	0.490104	0.510417	0.5125	0.506771	0.509375	0.525	0.507812	0.508333	0.522396	0.520833	0.382812	0.444792	0.510417	0.509375	0.508854	0.529687	0.522917	0.497396	0.514583	0.525	0.519271	0.478646	0.502083	0.528125	0.517708	0.520312	0.504167	0.530208	0.499479	0.507292	0.520833	0.513021	0.517188	0.49375	0.496354	0.529687	0.513542	0.496875	0.514062	0.501042	0.523438	0.508333	0.502604	0.507292	0.525
0.497917	0.501563	0.507812	0.505208	0.513021	0.502083	0.500521	0.517708	0.511979	0.505729	0.519792	0.492708	0.548958	0.526563	0.494792	0.496875	0.506771	0.509375	0.522917	0.505208	0.477604	0.483333	0.496875	0.480208	0.525521	0.489583	0.495833	0.516146	0.500521	0.500521	0.535937	0.518229	0.502083	0.515104	0.50625	0.505729	0.525	0.508333	0.504687	0.495312	0.518229	0.515625	0.514062	0.510417	0.50625	0.510417	0.503125	0.515625	0.511458	0.494792
0.513542	0.521354	0.520312	0.525521	0.523958	0.4875	0.505208	0.51875	0.517708	0.482292	0.517188	0.5125	0.521354	0.508854	0.510938	0.429688	0.497917	0.511979	0.499479	0.529687	0.514583	0.527083	0.516667	0.551042	0.509375	0.498958	0.517708	0.509375	0.497396	0.522396	0.489063	0.501042	0.508333	0.5125	0.514583	0.507292	0.513021	0.488021	0.494792	0.501563	0.503646	0.532292	0.516146	0.505729	0.5375	0.527083	0.510417	0.515104	0.498437	0.496875
0.544792	0.542708	0.533333	0.459896	0.471875	0.493229	0.481771	0.491667	0.495312	0.498437	0.486458	0.503125	0.510938	0.496354	0.495312	0.515104	0.475	0.49375	0.504167	0.506771	0.503646	0.514583	0.497396	0.486979	0.496354	0.507812	0.459896	0.479167	0.492188	0.514583	0.521354	0.500521	0.510938	0.517188	0.494271	0.493229	0.529687	0.513542	0.503125	0.551042	0.515625	0.515625	0.492708	0.511458	0.494271	0.504167	0.530208	0.54375	0.530208	0.499479
0.513542	0.510417	0.528646	0.482812	0.53125	0.26875	0.511979	0.514062	0.502604	0.523438	0.508854	0.519792	0.509896	0.484375	0.502604	0.508854	0.53125	0.521354	0.50625	0.503125	0.505729	0.503646	0.515625	0.510938	0.533333	0.491667	0.523438	0.516667	0.502604	0.501042	0.503646	0.511458	0.525	0.527604	0.5	0.522396	0.489063	0.516146	0.523438	0.515625	0.526563	0.50625	0.517708	0.500521	0.491667	0.500521	0.490625	0.49375	0.488542	0.515104
0.504167	0.494271	0.497917	0.506771	0.501042	0.509896	0.498958	0.504167	0.370312	0.511458	0.516146	0.496354	0.502604	0.515104	0.503125	0.508854	0.50625	0.504167	0.458854	0.490625	0.504167	0.528125	0.500521	0.529167	0.50625	0.559375	0.534896	0.510938	0.511979	0.504167	0.496354	0.463542	0.496875	0.496875	0.484896	0.516146	0.516146	0.524479	0.517708	0.505729	0.495833	0.513021	0.472917	0.511458	0.504687	0.497917	0.520312	0.495312	0.517708	0.504167
0.516146	0.51875	0.511458	0.502083	0.522917	0.514583	0.327604	0.519271	0.50625	0.534896	0.500521	0.518229	0.522396	0.494792	0.483333	0.524479	0.518229	0.507812	0.524479	0.501042	0.534375	0.502604	0.508854	0.520312	0.516667	0.507292	0.469792	0.477083	0.53125	0.5125	0.508854	0.517708	0.522396	0.489583	0.510417	0.502083	0.539062	0.50625	0.497917	0.493229	0.500521	0.499479	0.477083	0.485417	0.496875	0.530729	0.530729	0.516667	0.5125	0.500521
mdlPFC
0.541667	0.536979	0.535417	0.472917	0.485938	0.479687	0.498958	0.492708	0.503125	0.502083	0.516667	0.505208	0.516146	0.519792	0.53125	0.511458	0.507292	0.51875	0.523438	0.516146	0.486979	0.513542	0.511979	0.538542	0.517188	0.536979	0.535937	0.523958	0.529167	0.499479	0.5125	0.51875	0.523958	0.546354	0.530208	0.526042	0.529167	0.5125	0.516667	0.533333	0.525	0.484375	0.494271	0.504167	0.524479	0.484375	0.494792	0.538542	0.5125	0.518229
0.516146	0.510417	0.503125	0.495312	0.477604	0.500521	0.51875	0.516667	0.513542	0.526563	0.521875	0.536458	0.535417	0.51875	0.527604	0.527604	0.516667	0.508333	0.526042	0.521875	0.526042	0.511979	0.539583	0.495312	0.536458	0.494792	0.521875	0.514062	0.542188	0.525521	0.525	0.528125	0.504687	0.507812	0.489063	0.507292	0.529687	0.517708	0.54375	0.508333	0.503125	0.5125	0.4875	0.529687	0.514583	0.544792	0.540104	0.495833	0.520833	0.529167
0.495312	0.502083	0.50625	0.50625	0.5	0.50625	0.504167	0.492188	0.504167	0.502083	0.371875	0.517708	0.504167	0.519792	0.53125	0.517708	0.533854	0.497917	0.499479	0.511458	0.516667	0.504687	0.528646	0.489583	0.521354	0.525	0.523958	0.51875	0.515625	0.528646	0.535417	0.513021	0.504167	0.513021	0.520833	0.527604	0.495833	0.520833	0.486979	0.483854	0.51875	0.519271	0.477604	0.495833	0.516146	0.499479	0.491667	0.50625	0.4875	0.513542
0.515625	0.516667	0.524479	0.521875	0.4875	0.494271	0.505208	0.515104	0.511979	0.532292	0.514583	0.50625	0.504687	0.513021	0.463021	0.496875	0.399479	0.501563	0.534375	0.508854	0.483854	0.503646	0.520833	0.510938	0.530729	0.530208	0.532292	0.470313	0.531771	0.523958	0.484896	0.493229	0.496354	0.485938	0.502604	0.527083	0.516146	0.515625	0.490625	0.49375	0.508333	0.490104	0.538021	0.502604	0.493229	0.518229	0.493229	0.540625	0.50625	0.498437
0.545833	0.536458	0.523958	0.534375	0.469271	0.4875	0.491667	0.499479	0.50625	0.517708	0.513542	0.51875	0.519792	0.520312	0.510417	0.513542	0.501042	0.509375	0.523438	0.535417	0.508333	0.513021	0.501563	0.522396	0.515104	0.486979	0.514583	0.533333	0.517188	0.491667	0.521354	0.508854	0.515625	0.528646	0.506771	0.484375	0.507292	0.488542	0.50625	0.517708	0.502083	0.519271	0.543229	0.500521	0.499479	0.528125	0.491667	0.489063	0.511458	0.482292
0.516146	0.515625	0.507812	0.504167	0.465625	0.492708	0.501563	0.517188	0.520312	0.514583	0.535417	0.514583	0.526563	0.511979	0.499479	0.515625	0.514062	0.530208	0.469792	0.519792	0.523958	0.513021	0.502604	0.513542	0.491667	0.532813	0.516146	0.506771	0.519792	0.515104	0.503646	0.516146	0.521875	0.503646	0.508333	0.522917	0.509896	0.538542	0.523438	0.517188	0.528125	0.536458	0.501042	0.509896	0.528125	0.535937	0.500521	0.495312	0.503646	0.515625
0.499479	0.5	0.50625	0.505729	0.504167	0.511979	0.499479	0.503125	0.517708	0.499479	0.498437	0.51875	0.504687	0.492188	0.5125	0.542188	0.50625	0.527083	0.507812	0.528125	0.510938	0.514583	0.516146	0.507292	0.523958	0.4875	0.507292	0.491667	0.504687	0.511979	0.504687	0.521354	0.532813	0.523958	0.530208	0.511979	0.498958	0.509375	0.494792	0.508854	0.497396	0.495833	0.524479	0.484375	0.498958	0.491667	0.521354	0.505208	0.508333	0.525
0.528646	0.530729	0.286979	0.522917	0.526042	0.509896	0.524479	0.522917	0.538542	0.542708	0.508333	0.523438	0.515104	0.501563	0.504167	0.434375	0.498958	0.484896	0.511979	0.515625	0.524479	0.521875	0.51875	0.497917	0.510417	0.490625	0.495833	0.505729	0.523438	0.490104	0.507812	0.505729	0.489583	0.504167	0.518229	0.495833	0.490104	0.4875	0.503125	0.519792	0.502604	0.496875	0.497396	0.498958	0.5	0.504687	0.528125	0.516667	0.509375	0.517188
cdlPFC
0.542188	0.534896	0.528646	0.466667	0.48125	0.492188	0.469792	0.489583	0.507292	0.51875	0.503646	0.519792	0.514062	0.513021	0.520312	0.505208	0.534375	0.515104	0.476562	0.504687	0.513542	0.502604	0.504687	0.528125	0.514062	0.535937	0.496875	0.516146	0.508333	0.501042	0.508333	0.514062	0.499479	0.515104	0.527083	0.513542	0.536979	0.5125	0.496875	0.504167	0.492708	0.543229	0.533333	0.533854	0.492188	0.520312	0.497917	0.501042	0.485938	0.531771
0.517708	0.513542	0.510417	0.513542	0.494271	0.484896	0.291667	0.509375	0.521875	0.495312	0.513542	0.529167	0.516667	0.503125	0.519792	0.507812	0.533333	0.527604	0.53125	0.542188	0.523438	0.528125	0.505208	0.534896	0.536458	0.535937	0.527604	0.529687	0.523958	0.534375	0.518229	0.523958	0.525521	0.519271	0.516146	0.484375	0.514062	0.505729	0.5125	0.515625	0.522917	0.51875	0.514062	0.515104	0.513021	0.510938	0.510938	0.528646	0.525521	0.524479
0.498958	0.497396	0.501563	0.505208	0.495312	0.5125	0.509375	0.508854	0.511458	0.509896	0.516667	0.498958	0.508854	0.515625	0.431771	0.492188	0.528125	0.538542	0.527083	0.513021	0.532292	0.518229	0.548958	0.530729	0.542188	0.54375	0.538021	0.510938	0.55	0.520312	0.511458	0.516667	0.517188	0.511458	0.530208	0.515104	0.506771	0.541146	0.498958	0.526042	0.525521	0.522917	0.503125	0.522396	0.520833	0.511979	0.530729	0.504687	0.517188	0.491146
0.511458	0.526563	0.509375	0.520312	0.528125	0.501563	0.371354	0.539583	0.523438	0.524479	0.521875	0.53125	0.513021	0.519792	0.521354	0.501563	0.53125	0.534896	0.541146	0.529167	0.522917	0.526563	0.545312	0.552604	0.547396	0.535417	0.559375	0.54375	0.530729	0.540625	0.532813	0.532292	0.540104	0.534375	0.539583	0.552083	0.545312	0.559896	0.542708	0.536458	0.555729	0.528646	0.504167	0.532813	0.547396	0.558854	0.500521	0.5125	0.552604	0.521354
0.544271	0.533854	0.529687	0.470313	0.485417	0.491667	0.492188	0.506771	0.513542	0.503125	0.505729	0.522917	0.516146	0.51875	0.520833	0.503646	0.505208	0.524479	0.496354	0.506771	0.49375	0.517708	0.480208	0.526563	0.520312	0.540104	0.530729	0.514062	0.522917	0.529167	0.530208	0.516146	0.507292	0.490104	0.549479	0.511458	0.492708	0.5125	0.5125	0.494271	0.516667	0.492188	0.525	0.494792	0.523958	0.495833	0.521354	0.502604	0.480208	0.491667
0.53125	0.515104	0.504687	0.506771	0.489063	0.477604	0.501042	0.515104	0.5125	0.508854	0.522917	0.518229	0.508333	0.518229	0.522917	0.521875	0.521875	0.527083	0.511979	0.522917	0.532813	0.503646	0.542708	0.517188	0.519271	0.492188	0.4875	0.527604	0.518229	0.513542	0.517708	0.51875	0.527083	0.528646	0.516667	0.542708	0.528125	0.490625	0.541667	0.536458	0.499479	0.517188	0.552604	0.510417	0.526563	0.538021	0.536458	0.513542	0.5375	0.507812
0.504167	0.495312	0.507812	0.508333	0.5125	0.5125	0.507292	0.525521	0.498958	0.508854	0.527083	0.535417	0.505208	0.511979	0.523958	0.514062	0.519792	0.527604	0.521354	0.538542	0.551042	0.533333	0.514583	0.539062	0.533333	0.524479	0.527083	0.509375	0.533854	0.530208	0.527083	0.536979	0.556771	0.547917	0.513542	0.541667	0.547917	0.535417	0.531771	0.532813	0.539062	0.520833	0.541146	0.555729	0.533854	0.523438	0.529687	0.50625	0.542188	0.526563
0.533333	0.529167	0.491146	0.496354	0.490104	0.496875	0.536979	0.49375	0.5125	0.504167	0.473438	0.515625	0.501563	0.4875	0.475521	0.499479	0.493229	0.520833	0.513021	0.536979	0.545833	0.529687	0.524479	0.522917	0.524479	0.527083	0.485938	0.513542	0.548958	0.532292	0.508333	0.536979	0.529167	0.527604	0.519271	0.541667	0.510417	0.510938	0.520312	0.505729	0.529167	0.5125	0.515104	0.488542	0.519271	0.504687	0.522396	0.514583	0.526042	0.5125
vlPFC
0.541667	0.536458	0.535417	0.520833	0.472396	0.4875	0.489063	0.497396	0.498958	0.495312	0.485417	0.509896	0.507812	0.494271	0.489063	0.438021	0.523438	0.433333	0.519271	0.504167	0.520833	0.470833	0.511458	0.496354	0.538542	0.494271	0.499479	0.483854	0.5125	0.521354	0.515104	0.525	0.519271	0.513542	0.51875	0.51875	0.535417	0.493229	0.495833	0.480729	0.521354	0.499479	0.50625	0.518229	0.4875	0.522917	0.488542	0.526563	0.498958	0.5125
0.506771	0.510417	0.501563	0.499479	0.495312	0.478125	0.508854	0.515625	0.507812	0.515104	0.501563	0.504687	0.521354	0.5125	0.376563	0.486979	0.538542	0.507812	0.504167	0.502083	0.503125	0.5	0.509896	0.507812	0.46875	0.524479	0.498437	0.509375	0.490625	0.535417	0.489583	0.502604	0.515625	0.516667	0.505729	0.494792	0.506771	0.539583	0.505729	0.491667	0.515625	0.514062	0.499479	0.503125	0.480208	0.481771	0.492708	0.529167	0.523958	0.497917
0.501042	0.496875	0.510417	0.505729	0.513021	0.501042	0.516667	0.514062	0.509375	0.523438	0.513542	0.525	0.515625	0.519271	0.522396	0.515104	0.451042	0.532813	0.53125	0.545833	0.542188	0.539583	0.5375	0.521354	0.541146	0.522396	0.514062	0.547396	0.523958	0.536979	0.551562	0.511458	0.497396	0.530208	0.525521	0.536979	0.529687	0.530729	0.541667	0.535937	0.532292	0.529167	0.536979	0.493229	0.500521	0.527083	0.538021	0.522917	0.505729	0.522396
0.514062	0.517188	0.505208	0.504167	0.518229	0.499479	0.503125	0.534375	0.536979	0.384375	0.536979	0.535417	0.509375	0.532292	0.524479	0.53125	0.546354	0.539583	0.5375	0.525521	0.54375	0.5375	0.540104	0.560937	0.563542	0.534896	0.554167	0.55625	0.542188	0.54375	0.543229	0.540104	0.560937	0.567708	0.55625	0.569271	0.548438	0.544792	0.548438	0.592187	0.554167	0.558854	0.540625	0.522917	0.552083	0.528125	0.551042	0.529687	0.561458	0.557813
0.544271	0.542188	0.463021	0.460417	0.538021	0.476042	0.477083	0.488021	0.496354	0.498437	0.514583	0.495833	0.539062	0.51875	0.540104	0.484375	0.495312	0.478125	0.528646	0.507292	0.51875	0.503125	0.503646	0.476042	0.480729	0.507292	0.53125	0.497917	0.500521	0.539062	0.520833	0.508854	0.463542	0.496354	0.505208	0.466146	0.481771	0.51875	0.526563	0.532813	0.506771	0.528125	0.528646	0.498437	0.516146	0.492708	0.515625	0.523958	0.530208	0.510417
0.531771	0.508333	0.525521	0.467708	0.528646	0.516667	0.500521	0.507812	0.49375	0.527083	0.509896	0.480729	0.518229	0.500521	0.51875	0.499479	0.50625	0.504687	0.49375	0.49375	0.503125	0.502083	0.504687	0.5125	0.515104	0.497396	0.499479	0.514062	0.521354	0.51875	0.504687	0.502083	0.511458	0.507292	0.519792	0.506771	0.497396	0.516667	0.522917	0.514583	0.490625	0.522917	0.502604	0.520312	0.504687	0.505208	0.532813	0.497396	0.5125	0.516667
0.507812	0.498958	0.501563	0.513021	0.507292	0.494792	0.502604	0.504687	0.507812	0.496875	0.498958	0.505729	0.507292	0.514583	0.519792	0.511979	0.483333	0.511458	0.513542	0.484375	0.528125	0.510417	0.514583	0.525	0.513542	0.5125	0.508854	0.525	0.511458	0.516146	0.502083	0.50625	0.521354	0.485938	0.523438	0.511458	0.534375	0.276042	0.490104	0.498958	0.514583	0.499479	0.514062	0.547396	0.517708	0.495833	0.539062	0.497396	0.513021	0.478646
0.516146	0.518229	0.527604	0.521875	0.501563	0.528125	0.500521	0.510938	0.515104	0.506771	0.51875	0.507812	0.520833	0.513542	0.528646	0.508333	0.511979	0.496354	0.529687	0.510938	0.485417	0.492188	0.505729	0.493229	0.511979	0.497396	0.511979	0.5	0.495833	0.506771	0.495312	0.483854	0.54375	0.496354	0.529167	0.502604	0.495312	0.505729	0.510417	0.525	0.514062	0.482812	0.489063	0.497917	0.492188	0.497396	0.484375	0.5125	0.50625	0.511458
[truncated: 351 more columns]

## Sheet: Fig 3d
rdlPFC
0.486742	0.49288	0.477817	0.455556	0.501223	0.505463	0.52679	0.550211	0.526814	0.546015	0.514306	0.494543	0.494071	0.49245	0.505465	0.518499	0.49352	0.507056	0.515867	0.536191	0.537726	0.535621	0.520043	0.5294	0.546044	0.537179	0.523144	0.508045	0.502862	0.521062	0.521588	0.53669	0.51537	0.535118	0.509078	0.522651	0.517423	0.508036	0.498186	0.52728	0.547573	0.477903	0.510683	0.533583	0.520587	0.520528	0.519535	0.553829	0.52058	0.507551
0.508548	0.479268	0.506116	0.485817	0.522823	0.469405	0.489214	0.536903	0.508366	0.508854	0.472136	0.480404	0.49061	0.491859	0.516645	0.527281	0.522469	0.516463	0.515132	0.496722	0.526398	0.508795	0.521445	0.483225	0.499973	0.507046	0.541061	0.530678	0.520467	0.537392	0.50333	0.522887	0.49074	0.516739	0.557632	0.507782	0.504173	0.5138	0.532116	0.513465	0.502005	0.500969	0.506021	0.518453	0.503295	0.518324	0.505898	0.515267	0.516515	0.499538
0.477554	0.479229	0.489621	0.535649	0.529229	0.480773	0.525853	0.512406	0.521329	0.526412	0.497804	0.499661	0.491717	0.535868	0.500295	0.502786	0.524416	0.527987	0.51774	0.529399	0.529098	0.550615	0.545745	0.529085	0.542363	0.515694	0.542526	0.536615	0.533176	0.51287	0.532116	0.538774	0.519522	0.537249	0.541855	0.550565	0.538862	0.526575	0.496819	0.522559	0.502359	0.510003	0.547684	0.518599	0.52756	0.533434	0.510938	0.524661	0.487331	0.521291
0.513819	0.530258	0.492802	0.520883	0.501343	0.523546	0.514156	0.545869	0.530413	0.514364	0.545941	0.541678	0.512647	0.529689	0.523608	0.498034	0.53684	0.513206	0.524018	0.535428	0.545733	0.488356	0.48214	0.516838	0.494124	0.51162	0.512647	0.530316	0.518337	0.514759	0.506089	0.505886	0.52356	0.49341	0.509439	0.509662	0.508003	0.527727	0.505374	0.517354	0.510704	0.51542	0.501174	0.497688	0.505861	0.482993	0.507521	0.531329	0.528643	0.511799
0.480465	0.499223	0.505935	0.494006	0.530427	0.520506	0.517382	0.521586	0.555906	0.552815	0.470616	0.504404	0.523658	0.454426	0.493604	0.512234	0.500803	0.499745	0.518979	0.512227	0.495582	0.542906	0.533557	0.52004	0.520533	0.517421	0.527307	0.522115	0.509649	0.522123	0.508599	0.527852	0.514864	0.529387	0.49768	0.520029	0.527859	0.525766	0.551715	0.499724	0.503381	0.513759	0.519008	0.482628	0.533562	0.515907	0.47634	0.536666	0.527351	0.513276
0.518683	0.507988	0.512887	0.472148	0.481912	0.530284	0.50028	0.520779	0.536073	0.531209	0.508236	0.508512	0.53513	0.468739	0.48819	0.545148	0.521756	0.534595	0.486523	0.489562	0.501139	0.529755	0.526197	0.507176	0.519743	0.53165	0.525484	0.526757	0.529342	0.542657	0.507117	0.512287	0.502187	0.524724	0.532033	0.517063	0.537003	0.527899	0.51631	0.522146	0.52903	0.506522	0.524542	0.50651	0.530255	0.527963	0.520066	0.514943	0.502199	0.515385
0.488153	0.484783	0.509319	0.473249	0.517093	0.516171	0.525126	0.486716	0.484946	0.499498	0.492188	0.526293	0.52729	0.506074	0.524762	0.529474	0.536734	0.512682	0.497452	0.552253	0.515707	0.516886	0.511716	0.525791	0.525941	0.508873	0.531112	0.493888	0.504355	0.530811	0.513818	0.5188	0.487324	0.518499	0.559356	0.504913	0.474529	0.510398	0.53381	0.541504	0.504857	0.54727	0.522967	0.495294	0.493863	0.486364	0.51319	0.526456	0.496247	0.52992
0.511755	0.536007	0.548463	0.536094	0.519476	0.513414	0.503904	0.530755	0.551588	0.530191	0.480403	0.515786	0.529246	0.512729	0.526087	0.519422	0.512729	0.545806	0.51529	0.544326	0.500774	0.485294	0.543323	0.511639	0.514277	0.512603	0.530726	0.526077	0.504304	0.521443	0.52912	0.515723	0.541094	0.515839	0.534025	0.505471	0.541278	0.507521	0.534897	0.508625	0.531913	0.532313	0.515348	0.526719	0.517315	0.525672	0.517315	0.511113	0.520811	0.486186
mdlPFC
0.494485	0.515266	0.521046	0.455521	0.504397	0.492976	0.495064	0.509132	0.532488	0.494032	0.529908	0.506555	0.525725	0.530408	0.50602	0.523645	0.509141	0.50753	0.519547	0.504957	0.53715	0.529392	0.525716	0.502375	0.494506	0.513269	0.517931	0.481553	0.51225	0.504907	0.509104	0.522136	0.497161	0.526803	0.529339	0.508054	0.521563	0.522621	0.522621	0.493041	0.499734	0.533573	0.523707	0.518933	0.518473	0.499233	0.49609	0.513259	0.523123	0.518479
0.509166	0.471336	0.492012	0.499973	0.513083	0.500216	0.47839	0.513413	0.489627	0.463231	0.484144	0.519537	0.517611	0.494602	0.492123	0.452114	0.484686	0.509678	0.490062	0.520238	0.48491	0.53708	0.526863	0.514707	0.490822	0.515026	0.494697	0.520149	0.504402	0.496481	0.504237	0.517016	0.503943	0.535496	0.517847	0.527699	0.505691	0.511069	0.510627	0.513177	0.494909	0.506475	0.521315	0.5281	0.479332	0.514442	0.516397	0.532498	0.492406	0.512252
0.484657	0.483691	0.49385	0.502711	0.506953	0.533245	0.551995	0.522283	0.512895	0.483371	0.486364	0.499209	0.51614	0.472722	0.504681	0.526588	0.507398	0.532856	0.512538	0.536709	0.519785	0.514841	0.531852	0.533672	0.509388	0.509501	0.519246	0.543631	0.507825	0.503721	0.504863	0.493436	0.538811	0.542551	0.527353	0.504982	0.521982	0.523601	0.531018	0.50182	0.497233	0.514746	0.509946	0.509557	0.526337	0.532022	0.513717	0.520231	0.519321	0.502272
0.515396	0.494587	0.542165	0.480224	0.499795	0.518332	0.538553	0.52099	0.50863	0.495687	0.526043	0.516789	0.519345	0.499062	0.499698	0.506382	0.526627	0.528054	0.522412	0.530818	0.505408	0.50699	0.525624	0.522572	0.49043	0.505866	0.517271	0.50059	0.526111	0.510139	0.525493	0.539551	0.471207	0.48823	0.506368	0.515738	0.509001	0.510062	0.517237	0.551024	0.502341	0.498083	0.515275	0.511104	0.491804	0.514267	0.502693	0.508986	0.520483	0.495064
0.517385	0.53818	0.52518	0.486228	0.479439	0.525743	0.530448	0.512237	0.513842	0.508098	0.514358	0.532509	0.521093	0.499758	0.504949	0.507045	0.514869	0.49401	0.493505	0.502864	0.506033	0.515331	0.510107	0.50026	0.523124	0.538259	0.522655	0.535099	0.507546	0.517434	0.515891	0.515812	0.512211	0.516375	0.53247	0.499265	0.526778	0.497172	0.499779	0.518508	0.516415	0.503401	0.52995	0.502854	0.493468	0.516921	0.50446	0.517965	0.484112	0.527302
0.476412	0.473361	0.494243	0.467913	0.470888	0.471806	0.533964	0.512216	0.50714	0.497636	0.519183	0.523588	0.500745	0.507617	0.483296	0.541703	0.519466	0.506734	0.525803	0.503913	0.523718	0.498996	0.502482	0.504555	0.498613	0.507306	0.501328	0.514537	0.514608	0.517157	0.508477	0.50714	0.50452	0.494408	0.522316	0.496399	0.504673	0.501116	0.531244	0.529412	0.522528	0.494208	0.537309	0.510309	0.508689	0.521721	0.50919	0.510668	0.495409	0.501068
0.465462	0.492991	0.506344	0.517118	0.524046	0.517633	0.525314	0.495953	0.517376	0.504876	0.522948	0.502152	0.522534	0.501261	0.520902	0.532693	0.510831	0.533434	0.527039	0.507919	0.492037	0.50401	0.527058	0.540688	0.503991	0.529198	0.533804	0.506175	0.527968	0.513291	0.526161	0.515098	0.526443	0.544666	0.505334	0.505478	0.516177	0.49786	0.529091	0.510881	0.49481	0.508553	0.541616	0.509626	0.517633	0.493248	0.497615	0.510297	0.478683	0.529198
0.502443	0.527133	0.515873	0.51732	0.503315	0.528599	0.500137	0.554091	0.511075	0.5116	0.504478	0.515372	0.502843	0.519311	0.54474	0.525123	0.510057	0.486205	0.500774	0.500166	0.515839	0.521438	0.523102	0.527804	0.502303	0.521501	0.51051	0.511557	0.513746	0.524578	0.504994	0.521361	0.52357	0.512777	0.511697	0.507521	0.495098	0.499616	0.505399	0.514711	0.51841	0.519451	0.539035	0.516983	0.509585	0.523015	0.523531	0.500832	0.543935	0.521472
cdlPFC
0.515318	0.48358	0.535074	0.499211	0.504952	0.518956	0.535107	0.526762	0.488824	0.503412	0.540333	0.476405	0.524202	0.548102	0.530992	0.518964	0.515313	0.500774	0.519506	0.496641	0.511187	0.51797	0.53669	0.521615	0.500771	0.511228	0.530437	0.495093	0.518494	0.531466	0.509107	0.522641	0.513809	0.518489	0.509678	0.509099	0.528359	0.511681	0.506485	0.490388	0.51171	0.532517	0.530397	0.493513	0.519026	0.513787	0.522589	0.513787	0.512747	0.521085
0.459404	0.475734	0.473614	0.494708	0.530343	0.507093	0.512729	0.491682	0.543764	0.507058	0.508318	0.525279	0.512858	0.516751	0.508271	0.523935	0.544312	0.492836	0.524124	0.530472	0.48733	0.525007	0.546014	0.521315	0.492529	0.517051	0.496004	0.513094	0.516563	0.509284	0.509584	0.515385	0.512216	0.501711	0.549199	0.530867	0.546002	0.514466	0.517611	0.535961	0.512929	0.508177	0.49548	0.515538	0.527758	0.508141	0.494909	0.516574	0.499708	0.528341
0.484249	0.492131	0.469528	0.525477	0.504324	0.49247	0.514954	0.506501	0.524567	0.519428	0.528658	0.514113	0.509984	0.515223	0.498117	0.512036	0.541598	0.526644	0.520601	0.538548	0.517369	0.54028	0.533973	0.525809	0.523325	0.519905	0.520996	0.536113	0.542646	0.536628	0.549115	0.536565	0.524749	0.537029	0.541529	0.501876	0.537952	0.495758	0.518706	0.542024	0.518261	0.5344	0.525998	0.527209	0.52709	0.521109	0.523651	0.528621	0.515418	0.529311
0.515391	0.533412	0.480332	0.502361	0.527312	0.517841	0.534001	0.545382	0.497552	0.555711	0.518269	0.540072	0.507588	0.527249	0.507448	0.538172	0.508948	0.509536	0.519301	0.530837	0.532269	0.528783	0.541634	0.517349	0.543873	0.524578	0.506411	0.533846	0.537574	0.493024	0.526121	0.506474	0.519919	0.504965	0.518371	0.508504	0.54543	0.532308	0.524534	0.536445	0.536576	0.520421	0.525682	0.520079	0.514561	0.498637	0.511678	0.499216	0.513543	0.509604
0.513764	0.509039	0.504881	0.472668	0.488801	0.53197	0.50491	0.51325	0.48316	0.481633	0.528365	0.506518	0.504954	0.519509	0.492449	0.500308	0.515346	0.507032	0.501305	0.51483	0.521064	0.499783	0.519519	0.529368	0.522092	0.505974	0.526253	0.495058	0.514817	0.52366	0.506469	0.525727	0.502932	0.49821	0.504402	0.516415	0.4862	0.508046	0.514366	0.511689	0.514854	0.49662	0.51483	0.524216	0.514296	0.523671	0.517402	0.508072	0.517942	0.504929
0.468885	0.498207	0.50303	0.472301	0.483255	0.490062	0.55553	0.494956	0.530472	0.484014	0.501569	0.520278	0.476029	0.50452	0.482725	0.495492	0.511616	0.531998	0.515191	0.507605	0.527269	0.504461	0.515144	0.513977	0.52161	0.51045	0.498113	0.48574	0.502841	0.496363	0.508059	0.521834	0.511321	0.53158	0.500197	0.526398	0.516386	0.522552	0.494408	0.493242	0.519743	0.499838	0.516916	0.511893	0.50714	0.490539	0.521969	0.495645	0.51224	0.492812
0.484155	0.481181	0.494553	0.480434	0.516861	0.532574	0.492049	0.490794	0.522854	0.523155	0.519917	0.496505	0.497377	0.460454	0.494127	0.503382	0.527039	0.506376	0.536446	0.519622	0.542194	0.526701	0.517759	0.522948	0.500722	0.518869	0.507718	0.5313	0.503897	0.514552	0.515023	0.504537	0.52025	0.530679	0.553094	0.515117	0.5202	0.535762	0.536665	0.510925	0.539797	0.529236	0.544854	0.487337	0.515763	0.515098	0.537324	0.508741	0.507179	0.515713
0.477212	0.471781	0.471661	0.546404	0.532371	0.51013	0.543245	0.557221	0.53317	0.520406	0.486711	0.497094	0.484088	0.510072	0.506835	0.514146	0.493926	0.489577	0.515917	0.500919	0.509054	0.488848	0.506363	0.504815	0.475384	0.496583	0.512155	0.491326	0.519963	0.517436	0.467683	0.540772	0.509589	0.513168	0.476237	0.480973	0.500692	0.502761	0.496062	0.529236	0.469934	0.480384	0.517928	0.54066	0.51676	0.509512	0.504289	0.493453	0.513114	0.489427
vlPFC
0.481493	0.515317	0.504859	0.500268	0.476277	0.49505	0.5044	0.538732	0.544457	0.497107	0.513787	0.48935	0.50808	0.506497	0.514866	0.529918	0.484128	0.504949	0.508559	0.500795	0.520543	0.496099	0.489871	0.506993	0.52106	0.505982	0.519	0.527289	0.511165	0.540326	0.509597	0.481576	0.539754	0.5247	0.492434	0.520043	0.501322	0.492961	0.512206	0.510705	0.493018	0.541349	0.506961	0.498728	0.502896	0.513302	0.487758	0.513777	0.512782	0.497169
0.487954	0.477495	0.506845	0.527281	0.557237	0.472207	0.532904	0.511274	0.501111	0.51002	0.479639	0.516964	0.475111	0.525102	0.524554	0.506151	0.514513	0.50876	0.519289	0.510297	0.522146	0.517405	0.520326	0.525897	0.515297	0.48531	0.520932	0.505115	0.513394	0.505485	0.548181	0.503901	0.511857	0.500733	0.503637	0.517216	0.509843	0.514513	0.511463	0.494102	0.513741	0.532092	0.523324	0.507341	0.51847	0.519384	0.50366	0.510332	0.517028	0.503689
0.479098	0.482781	0.517238	0.502742	0.496222	0.504876	0.5094	0.511477	0.50726	0.49616	0.507273	0.47948	0.507078	0.482273	0.528489	0.500784	0.524605	0.543537	0.509262	0.508051	0.533603	0.544723	0.521737	0.525791	0.519453	0.534249	0.541598	0.519936	0.547214	0.506752	0.528489	0.553709	0.529637	0.517909	0.529085	0.519133	0.485906	0.52633	0.532116	0.510969	0.495369	0.523375	0.495538	0.530685	0.486421	0.502849	0.559601	0.510285	0.526368	0.533026
0.501372	0.528725	0.517392	0.52762	0.526155	0.52558	0.509262	0.549481	0.52099	0.537681	0.516867	0.499626	0.532983	0.522615	0.498541	0.492528	0.540738	0.535018	0.514195	0.496111	0.50113	0.508061	0.508495	0.50551	0.527533	0.494553	0.513264	0.51065	0.513751	0.502915	0.510134	0.514204	0.521404	0.518366	0.526545	0.5241	0.484677	0.507945	0.512237	0.503301	0.52099	0.522528	0.510559	0.519948	0.504786	0.52152	0.504863	0.525658	0.501237	0.518853
0.479947	0.504871	0.521534	0.480517	0.485676	0.517426	0.537169	0.542384	0.457631	0.541842	0.463908	0.523157	0.515847	0.49401	0.512249	0.516902	0.485134	0.482034	0.535611	0.51586	0.511208	0.498194	0.495585	0.543954	0.534065	0.506498	0.496134	0.503389	0.523652	0.479465	0.498712	0.558027	0.485725	0.540309	0.533522	0.531484	0.518515	0.508056	0.4805	0.54913	0.510649	0.512234	0.502338	0.517387	0.533009	0.488813	0.473217	0.505947	0.50912	0.513785
0.477913	0.463826	0.506593	0.44331	0.500981	0.535371	0.508984	0.495445	0.505674	0.505103	0.50651	0.495728	0.521728	0.520002	0.541514	0.500268	0.509926	0.516775	0.512247	0.531721	0.499184	0.531974	0.516716	0.528017	0.530531	0.500303	0.515538	0.52552	0.51168	0.541467	0.551326	0.501852	0.523994	0.505238	0.50604	0.508724	0.526662	0.525449	0.505285	0.519001	0.514355	0.529795	0.530437	0.543788	0.523694	0.510379	0.51108	0.531285	0.521209	0.531532
0.493361	0.489477	0.477661	0.530146	0.489772	0.477943	0.505077	0.548218	0.494239	0.51058	0.530905	0.464351	0.517514	0.501142	0.486854	0.490889	0.501117	0.559319	0.491472	0.514634	0.445683	0.538065	0.525847	0.433948	0.506062	0.508835	0.48691	0.409488	0.517294	0.492545	0.555302	0.475496	0.480943	0.484162	0.486396	0.512475	0.520884	0.515487	0.477654	0.530472	0.47468	0.515656	0.494854	0.519415	0.503407	0.52399	0.526054	0.524693	0.474536	0.547678
0.512768	0.516891	0.536518	0.544287	0.508446	0.532829	0.520474	0.524197	0.537468	0.491934	0.544335	0.528735	0.524674	0.520372	0.509536	0.510554	0.518921	0.526227	0.533466	0.525123	0.504313	0.51121	0.480037	0.509551	0.50698	0.520454	0.502361	0.481484	0.502288	0.513269	0.496685	0.522942	0.520961	0.515174	0.501363	0.521511	0.511147	0.525098	0.499158	0.505929	0.51621	0.499279	0.505992	0.504425	0.501733	0.523521	0.518882	0.493473	0.494042	0.504926
[truncated: 351 more columns]

## Sheet: Fig 3e
rdlPFC
0.535937	0.508333	0.485417	0.485417	0.502604	0.531771	0.511979	0.5125	0.503125	0.529167	0.522917	0.539583	0.544792	0.54375	0.550521	0.555729	0.533333	0.535417	0.547396	0.5125	0.496354	0.543229	0.534375	0.541146	0.511458	0.526042	0.525521	0.538021	0.508333	0.529687	0.532292	0.536458	0.486458	0.539583	0.533854	0.530208	0.530208	0.520312	0.532292	0.510417	0.55	0.54375	0.534896	0.536458	0.521875	0.522396	0.540625	0.527604	0.529687	0.520312
0.513542	0.550521	0.510938	0.552604	0.510938	0.538542	0.529167	0.500521	0.5	0.545312	0.490104	0.492708	0.504687	0.494271	0.498958	0.517708	0.517188	0.533854	0.483854	0.539583	0.519792	0.529167	0.542708	0.515625	0.539583	0.528646	0.5375	0.542708	0.516146	0.532813	0.519792	0.498437	0.518229	0.503646	0.546354	0.533333	0.527604	0.515625	0.505729	0.542188	0.547917	0.528125	0.542188	0.509375	0.503125	0.521354	0.503646	0.515625	0.532292	0.510938
0.477604	0.51875	0.497396	0.482812	0.494271	0.534375	0.539583	0.501563	0.500521	0.483333	0.485417	0.514062	0.524479	0.508854	0.534375	0.507292	0.513542	0.527604	0.529687	0.502604	0.520312	0.5	0.533854	0.518229	0.515625	0.514583	0.517708	0.519271	0.513021	0.518229	0.507292	0.514062	0.502083	0.517708	0.507812	0.516146	0.510417	0.510938	0.508854	0.521875	0.530208	0.505729	0.544271	0.497396	0.510938	0.517188	0.480208	0.502083	0.521354	0.53125
0.534896	0.526042	0.513021	0.480729	0.454688	0.501563	0.486979	0.505729	0.475521	0.482292	0.503125	0.510938	0.473958	0.4875	0.520312	0.534375	0.517708	0.539062	0.519792	0.538021	0.509896	0.538542	0.50625	0.520312	0.513021	0.535417	0.51875	0.50625	0.517188	0.514062	0.517188	0.479687	0.491667	0.516667	0.523958	0.516667	0.507812	0.535417	0.507292	0.531771	0.49375	0.513542	0.519271	0.507292	0.504167	0.511458	0.528646	0.510417	0.490104	0.508854
0.497917	0.502604	0.499479	0.515625	0.505208	0.508854	0.45625	0.495312	0.482292	0.521354	0.490625	0.517708	0.520312	0.519792	0.505729	0.557813	0.541146	0.5375	0.517188	0.536979	0.515104	0.528646	0.530208	0.541146	0.541667	0.533854	0.508333	0.520833	0.523438	0.529167	0.517708	0.544271	0.510417	0.531771	0.526563	0.536458	0.548958	0.511458	0.519792	0.507812	0.523958	0.528646	0.511458	0.550521	0.551042	0.530729	0.510938	0.539062	0.514583	0.551562
0.495833	0.535417	0.547396	0.543229	0.536979	0.514062	0.502604	0.472917	0.494792	0.561979	0.528125	0.544271	0.498437	0.521354	0.534896	0.510417	0.499479	0.492188	0.529687	0.531771	0.544271	0.543229	0.543229	0.515104	0.525	0.511979	0.466146	0.528125	0.502083	0.521875	0.534896	0.495833	0.531771	0.532292	0.497396	0.514062	0.510938	0.531771	0.520312	0.538542	0.494271	0.538021	0.523438	0.533854	0.534375	0.528646	0.527604	0.525	0.523958	0.484896
0.460417	0.502604	0.490625	0.464583	0.473958	0.500521	0.542188	0.505729	0.50625	0.471875	0.545833	0.492708	0.520833	0.521875	0.507292	0.520312	0.499479	0.485417	0.518229	0.53125	0.525521	0.517188	0.504687	0.526563	0.502083	0.523958	0.530208	0.494271	0.518229	0.516146	0.511979	0.503125	0.531771	0.480729	0.514583	0.511458	0.515625	0.540104	0.514062	0.547396	0.517188	0.510417	0.518229	0.534896	0.536458	0.494271	0.498437	0.523438	0.51875	0.565625
0.51875	0.510938	0.53125	0.467187	0.536979	0.484375	0.490104	0.481771	0.513542	0.474479	0.500521	0.51875	0.510938	0.523438	0.514583	0.536458	0.510938	0.533854	0.513542	0.497396	0.519792	0.538542	0.516667	0.515625	0.513021	0.51875	0.499479	0.508333	0.514583	0.545833	0.511979	0.536979	0.508854	0.533333	0.515104	0.542708	0.508854	0.523958	0.499479	0.53125	0.505208	0.529167	0.515104	0.493229	0.511458	0.505208	0.531771	0.520833	0.5125	0.519792
mdlPFC
0.498437	0.513542	0.505208	0.513542	0.449479	0.522917	0.515625	0.497396	0.532292	0.514062	0.528646	0.509896	0.521875	0.507292	0.514062	0.523438	0.511979	0.545312	0.513542	0.528125	0.538542	0.542188	0.554167	0.525521	0.521354	0.538021	0.558854	0.541146	0.526563	0.50625	0.532292	0.547396	0.535937	0.521354	0.510938	0.523438	0.546354	0.527604	0.508333	0.544271	0.504687	0.546354	0.514062	0.516667	0.524479	0.501042	0.539062	0.532813	0.546875	0.545312
0.438542	0.505729	0.517188	0.518229	0.522917	0.514583	0.542188	0.496875	0.519792	0.548958	0.561979	0.547917	0.517188	0.495312	0.485938	0.515625	0.528125	0.518229	0.507292	0.499479	0.522396	0.554167	0.499479	0.506771	0.499479	0.516146	0.528125	0.503125	0.521875	0.516667	0.535937	0.527083	0.515625	0.515625	0.521875	0.515625	0.535937	0.526563	0.494271	0.513542	0.525	0.4875	0.524479	0.539583	0.526042	0.509375	0.50625	0.525	0.539062	0.517708
0.447396	0.514583	0.513542	0.469792	0.447917	0.522917	0.509375	0.482292	0.448437	0.507292	0.490625	0.480729	0.5125	0.504687	0.499479	0.523958	0.494271	0.516667	0.522396	0.517708	0.522917	0.500521	0.527083	0.496875	0.520312	0.513542	0.520833	0.509896	0.499479	0.515625	0.514062	0.491146	0.505208	0.522396	0.513542	0.516146	0.524479	0.525	0.495312	0.504687	0.49375	0.510938	0.510417	0.527083	0.495833	0.507292	0.519271	0.477083	0.508854	0.486979
0.527083	0.502083	0.520312	0.511458	0.489583	0.526563	0.497396	0.484375	0.517188	0.510938	0.520833	0.521354	0.5	0.479687	0.493229	0.531771	0.503125	0.523438	0.515625	0.513542	0.528125	0.506771	0.517188	0.520833	0.535937	0.520833	0.50625	0.552083	0.517188	0.48125	0.497396	0.53125	0.521354	0.505208	0.517708	0.522396	0.516146	0.494271	0.532813	0.532813	0.491146	0.5375	0.520833	0.4875	0.531771	0.5	0.528125	0.513542	0.5125	0.519271
0.502083	0.521875	0.489063	0.488021	0.499479	0.530729	0.463021	0.503125	0.476562	0.499479	0.490104	0.522917	0.53125	0.514062	0.515625	0.542188	0.496354	0.534375	0.527604	0.525	0.535417	0.530729	0.525	0.513021	0.545833	0.530729	0.55	0.558854	0.534375	0.540104	0.535937	0.538542	0.55625	0.508333	0.522396	0.517708	0.523958	0.538021	0.51875	0.545833	0.528646	0.535417	0.517188	0.54375	0.530729	0.528646	0.541146	0.526563	0.53125	0.534896
0.486458	0.526563	0.53125	0.491667	0.509896	0.523958	0.528646	0.520833	0.497917	0.528125	0.520833	0.495833	0.517188	0.503125	0.513542	0.482292	0.51875	0.514062	0.542188	0.502604	0.535937	0.558854	0.519271	0.50625	0.531771	0.540625	0.523438	0.502604	0.526042	0.544792	0.543229	0.525521	0.507292	0.486979	0.554167	0.53125	0.547917	0.532813	0.534896	0.532292	0.545312	0.534375	0.504687	0.534896	0.534896	0.501563	0.525	0.50625	0.539583	0.529167
0.459896	0.494792	0.497917	0.514062	0.506771	0.498437	0.488021	0.519271	0.523958	0.495312	0.502604	0.527083	0.536979	0.509896	0.523958	0.519271	0.528125	0.526042	0.511458	0.5	0.495312	0.524479	0.508854	0.513021	0.498958	0.516146	0.520312	0.524479	0.49375	0.513021	0.535937	0.526042	0.526563	0.509375	0.473958	0.526042	0.490625	0.504167	0.538021	0.511979	0.531771	0.511979	0.50625	0.530729	0.502604	0.522396	0.508854	0.502604	0.524479	0.540625
0.505729	0.506771	0.50625	0.494792	0.517708	0.506771	0.429688	0.489583	0.533854	0.521875	0.501042	0.514583	0.504687	0.495833	0.505208	0.538021	0.527083	0.536458	0.51875	0.527083	0.525	0.5125	0.515625	0.507292	0.493229	0.521354	0.50625	0.523438	0.545833	0.507292	0.525521	0.547917	0.519792	0.511979	0.540625	0.513021	0.501042	0.519271	0.513021	0.510417	0.529167	0.529687	0.511979	0.526042	0.535937	0.535937	0.534896	0.540104	0.528646	0.528125
cdlPFC
0.527083	0.503125	0.457292	0.517708	0.505208	0.513542	0.514583	0.541667	0.496875	0.500521	0.500521	0.51875	0.510417	0.534375	0.526042	0.509896	0.511979	0.528125	0.528646	0.53125	0.53125	0.526042	0.543229	0.523958	0.502083	0.536458	0.532292	0.529687	0.519792	0.523438	0.545833	0.514062	0.524479	0.527083	0.538021	0.534896	0.540104	0.526563	0.552604	0.536979	0.540104	0.543229	0.522396	0.503125	0.528646	0.534896	0.546354	0.522917	0.517708	0.538021
0.503646	0.5125	0.503125	0.523958	0.488542	0.565104	0.540625	0.546354	0.485938	0.490104	0.509896	0.545312	0.507812	0.519271	0.524479	0.524479	0.539583	0.533854	0.524479	0.545312	0.539062	0.529687	0.542708	0.529167	0.546875	0.525	0.531771	0.536979	0.550521	0.5375	0.539583	0.517708	0.536458	0.509375	0.529167	0.518229	0.561458	0.540625	0.544271	0.522917	0.515104	0.528125	0.565104	0.559375	0.530729	0.558854	0.528125	0.552604	0.536979	0.533854
0.451042	0.483333	0.525521	0.49375	0.539583	0.491146	0.476042	0.494271	0.486458	0.522396	0.501042	0.535417	0.49375	0.491146	0.522396	0.494271	0.527083	0.514583	0.502604	0.508333	0.532292	0.525	0.498437	0.513021	0.528125	0.527604	0.510938	0.53125	0.508854	0.504167	0.522396	0.492188	0.520312	0.515625	0.51875	0.524479	0.515104	0.520833	0.506771	0.518229	0.525	0.509896	0.536458	0.492188	0.541667	0.507292	0.511979	0.520312	0.532292	0.498437
0.5	0.505208	0.517188	0.536458	0.520833	0.524479	0.460938	0.528125	0.509896	0.509375	0.477083	0.492188	0.514062	0.5	0.515625	0.510417	0.481771	0.53125	0.543229	0.53125	0.525	0.538542	0.527604	0.519792	0.515625	0.53125	0.49375	0.538542	0.540104	0.532292	0.497917	0.523958	0.525521	0.541146	0.499479	0.510938	0.519271	0.538542	0.515625	0.511458	0.525521	0.514583	0.520833	0.529167	0.508333	0.516146	0.521875	0.551562	0.527083	0.546354
0.509896	0.46875	0.5	0.484375	0.51875	0.516667	0.476042	0.504167	0.507292	0.492708	0.514062	0.517708	0.540625	0.541667	0.527083	0.533854	0.497396	0.516146	0.534896	0.519271	0.538542	0.547917	0.525521	0.523438	0.517708	0.551562	0.519792	0.554167	0.526042	0.53125	0.539062	0.533854	0.534375	0.540104	0.534896	0.520833	0.532292	0.503646	0.520312	0.521875	0.525521	0.55625	0.529687	0.542708	0.504167	0.527604	0.528125	0.494792	0.538542	0.539062
0.490625	0.521354	0.536979	0.517188	0.510417	0.517708	0.535417	0.473958	0.510417	0.484896	0.482292	0.522917	0.514583	0.50625	0.501042	0.498437	0.506771	0.539583	0.508854	0.536979	0.520833	0.513542	0.543229	0.542708	0.530729	0.533854	0.523958	0.529687	0.513542	0.530729	0.513021	0.520833	0.538542	0.520833	0.497917	0.504167	0.525521	0.514062	0.486458	0.525	0.55625	0.544792	0.500521	0.505729	0.532292	0.489583	0.523958	0.523438	0.496875	0.525521
0.495833	0.495312	0.471875	0.504687	0.489583	0.538542	0.497396	0.488542	0.49375	0.520833	0.5	0.486979	0.505208	0.504167	0.527083	0.505208	0.528125	0.526563	0.521354	0.505729	0.502083	0.525	0.527083	0.534375	0.504167	0.495833	0.528125	0.491146	0.535937	0.515104	0.507292	0.516146	0.520312	0.517188	0.482292	0.526042	0.516146	0.527083	0.502083	0.503646	0.516146	0.514062	0.523958	0.511979	0.504687	0.511458	0.511458	0.525	0.501563	0.51875
0.495833	0.50625	0.495312	0.503125	0.4875	0.494271	0.501563	0.533854	0.513021	0.492188	0.485417	0.534375	0.4875	0.493229	0.522396	0.504687	0.541667	0.542708	0.523438	0.544792	0.550521	0.513542	0.5125	0.539062	0.496354	0.501042	0.486979	0.552083	0.498958	0.525521	0.493229	0.536979	0.503646	0.516667	0.49375	0.518229	0.514583	0.529167	0.540104	0.500521	0.522917	0.530729	0.528125	0.501563	0.494271	0.536979	0.557292	0.496354	0.542188	0.513542
vlPFC
0.502083	0.510938	0.480208	0.476042	0.46875	0.521875	0.511458	0.522396	0.509375	0.51875	0.501563	0.529687	0.517708	0.540104	0.504167	0.523438	0.535417	0.535937	0.518229	0.535417	0.5375	0.497396	0.551562	0.513542	0.529687	0.533854	0.528646	0.506771	0.535417	0.530729	0.528125	0.539062	0.530208	0.540625	0.528646	0.515104	0.519271	0.538021	0.497917	0.540104	0.531771	0.531771	0.49375	0.526042	0.5375	0.529167	0.513021	0.522396	0.540625	0.513021
0.507292	0.513021	0.530208	0.489583	0.523438	0.51875	0.565104	0.544792	0.453125	0.533854	0.508854	0.534375	0.491667	0.523438	0.502083	0.486458	0.542708	0.520312	0.503125	0.527083	0.511458	0.531771	0.532292	0.510938	0.526563	0.525	0.483854	0.505208	0.51875	0.541667	0.505208	0.519792	0.510417	0.502083	0.513021	0.511979	0.539062	0.497917	0.511979	0.5	0.527083	0.5	0.519271	0.51875	0.491667	0.510417	0.506771	0.505729	0.539583	0.542708
0.457292	0.494792	0.473958	0.50625	0.520833	0.522396	0.526042	0.530729	0.484375	0.511458	0.50625	0.5125	0.543229	0.488021	0.508854	0.508333	0.535937	0.511979	0.540625	0.505729	0.515625	0.506771	0.507812	0.525521	0.498437	0.525521	0.515104	0.514583	0.521354	0.491146	0.50625	0.520312	0.514583	0.507812	0.510417	0.504167	0.519271	0.494271	0.528646	0.505208	0.484375	0.509896	0.514062	0.496354	0.502083	0.494271	0.504687	0.513021	0.513542	0.490104
0.514062	0.517708	0.507812	0.51875	0.517188	0.49375	0.499479	0.50625	0.534896	0.485417	0.503125	0.463021	0.486458	0.526042	0.520312	0.527083	0.529687	0.518229	0.514062	0.53125	0.536458	0.535937	0.527083	0.517708	0.529167	0.520312	0.497917	0.527604	0.505208	0.511979	0.507292	0.511458	0.496875	0.500521	0.511979	0.521875	0.514062	0.536979	0.491667	0.507812	0.535937	0.547917	0.505729	0.526563	0.526042	0.516146	0.53125	0.532292	0.509375	0.520833
0.494271	0.494271	0.491146	0.479167	0.489063	0.4875	0.479167	0.513021	0.503125	0.504167	0.528646	0.532813	0.510417	0.519792	0.552083	0.531771	0.482812	0.510417	0.505729	0.501563	0.500521	0.503125	0.522917	0.542708	0.53125	0.529687	0.533333	0.490104	0.549479	0.519271	0.476562	0.552604	0.530729	0.504687	0.530208	0.525521	0.547396	0.520312	0.509375	0.515104	0.503646	0.516146	0.511979	0.519792	0.511458	0.514583	0.550521	0.509896	0.51875	0.540625
0.495312	0.526042	0.508333	0.504687	0.502604	0.490104	0.554688	0.500521	0.506771	0.507292	0.513021	0.504167	0.521875	0.498437	0.513021	0.491667	0.522917	0.536458	0.518229	0.526563	0.515625	0.532813	0.541146	0.53125	0.505208	0.519792	0.478646	0.491667	0.5	0.523438	0.541146	0.532813	0.543229	0.507292	0.50625	0.526042	0.542188	0.513021	0.505208	0.497917	0.523438	0.5	0.518229	0.525521	0.49375	0.522396	0.520312	0.507812	0.526563	0.528125
0.471875	0.454688	0.492708	0.525	0.490625	0.502083	0.466667	0.482812	0.485938	0.460938	0.495833	0.493229	0.5125	0.503646	0.510417	0.536979	0.507812	0.504687	0.50625	0.544271	0.5	0.509375	0.458854	0.478125	0.506771	0.490625	0.5125	0.522917	0.519792	0.526563	0.469792	0.506771	0.531771	0.533333	0.519271	0.506771	0.504167	0.498437	0.524479	0.498437	0.494271	0.520312	0.503646	0.521354	0.532292	0.532292	0.534375	0.485417	0.473958	0.529167
0.516146	0.50625	0.533854	0.504687	0.516667	0.526042	0.503646	0.529167	0.473958	0.503646	0.501042	0.490625	0.519271	0.502083	0.513542	0.519271	0.518229	0.503125	0.498958	0.502083	0.517188	0.503646	0.526563	0.524479	0.494792	0.54375	0.525	0.534896	0.506771	0.501563	0.521354	0.502083	0.508854	0.494792	0.545833	0.526563	0.527604	0.520833	0.539062	0.51875	0.508333	0.529167	0.507812	0.520312	0.515104	0.493229	0.539062	0.548438	0.529687	0.542708
[truncated: 351 more columns]

## Sheet: Fig 3c
what	session × array
		0.510797	0.51236	0.523878	0.519511
		0.503515	0.505012	0.520589	0.518612
		0.507111	0.508348	0.522281	0.494084
		0.505483	0.51784	0.523504	0.525782
		0.505522	0.500212	0.498378	0.497104
		0.509756	0.50639	0.519351	0.53119
		0.499119	0.501683	0.505248	0.506771
		0.496725	0.504505	0.515698	0.515599
where	session × array
		0.520613	0.535357	0.56889	0.539183
		0.517829	0.521735	0.557592	0.555329
		0.511619	0.522476	0.558694	0.516587
		0.528586	0.5374	0.582833	0.556911
		0.50647	0.504247	0.528886	0.544671
		0.513261	0.545933	0.628786	0.661579
		0.504267	0.513081	0.553766	0.558353
		0.51236	0.543189	0.611478	0.609836

## Sheet: Fig 3f
what	session × array
		0.530248	0.530088	0.572356	0.536518
		0.516435	0.518632	0.522106	0.527598
		0.51989	0.514902	0.529186	0.540997
		0.532979	0.524129	0.569102	0.532172
		0.518709	0.527495	0.578931	0.568717
		0.521875	0.529307	0.603686	0.604968
		0.518029	0.511579	0.54347	0.548157
		0.51933	0.529829	0.559617	0.567437
where	session × array
		0.556911	0.553405	0.570693	0.555308
		0.507532	0.502544	0.511518	0.521995
		0.517748	0.521695	0.542388	0.53764
		0.532192	0.536338	0.546554	0.528065
		0.514083	0.518269	0.552324	0.552364
		0.517488	0.511138	0.544832	0.531911
		0.502845	0.509475	0.521274	0.510597
		0.527784	0.526623	0.540986	0.53774

## Sheet: Fig 3g
action	session × array
		0.589086	0.639285	0.658803	0.591447
		0.560293	0.614898	0.612966	0.563761
		0.583238	0.617816	0.648965	0.542184
		0.575283	0.651094	0.663305	0.621582
		0.523988	0.572254	0.67056	0.65989
		0.579783	0.617338	0.728834	0.755047
		0.550418	0.568284	0.645316	0.66153
		0.571523	0.610418	0.708099	0.717145
object	session × array
		0.554407	0.548979	0.584934	0.608923
		0.52276	0.52072	0.543141	0.553983
		0.531272	0.531483	0.562236	0.558438
		0.542183	0.540343	0.590026	0.595581
		0.521296	0.532973	0.584961	0.566073
		0.523749	0.534711	0.612647	0.649448
		0.51347	0.518236	0.596107	0.627498
		0.533362	0.545364	0.621674	0.665414

## Sheet: Fig 3h
what	session × array
		0.19	0.14	0.1	0.07
		0.19	0.15	0.1	0.07
		0.19	0.15	0.11	0.06
		0.18	0.15	0.11	0.07
		0.17	0.14	-0.03	0.07
		0.19	0.15	0.11	0.07
		0.19	0.14	0.09	0.07
		0.18	0.15	0.1	0.07
where	session × array
		0.19	0.14	-0.13	0.07
		0.18	0.14	-0.17	0.07
		0.21	0.14	-0.13	0.06
		0.21	0.13	-0.13	0.08
		0.18	0.12	-0.25	0.07
		0.18	0.13	-0.35	0.07
		0.19	0.12	-0.24	0.07
		0.19	0.13	-0.13	0.07

## Sheet: Fig 3i
what	session × array
		NaN	0.1	-0.22	-0.17
		NaN	0.1	-0.33	-0.19
		NaN	0.23	-0.24	-0.03
		NaN	0.23	-0.22	-0.23
		0.44	0.23	-0.14	-0.03
		NaN	0.22	-0.2	-0.13
		0.44	0.22	-0.2	0.04
		NaN	0.29	-0.14	-0.15
where	session × array
		NaN	0.42	0.11	0.1
		NaN	NaN	0.1	0.09
		NaN	NaN	0.13	0.11
		NaN	NaN	0.1	0.11
		NaN	NaN	0.13	0.1
		NaN	NaN	0.13	0.12
		NaN	0.42	0.13	0.1
		NaN	NaN	0.11	0.1
