# Supplementary material for: Reward-related choices determine information timing and flow across macaque lateral prefrontal cortex
Source: Nat Commun. 2021 Feb 9;12:894. doi: 10.1038/s41467-021-20943-9 (PMC7873307; doi:10.1038/s41467-021-20943-9)
Supplement: Supplementary file 6 — Source Data [file 41467_2021_20943_MOESM6_ESM.zip › Excel/Figure 4.xlsx]

## Sheet: Figure 4a
	bin step
	-0.5	-0.48	-0.46	-0.44	-0.42	-0.4	-0.38	-0.36	-0.34	-0.32	-0.3	-0.28	-0.26	-0.24	-0.22	-0.2	-0.18	-0.16	-0.14	-0.12	-0.1	-0.08	-0.06	-0.04	-0.02	0	0.02	0.04	0.06	0.08	0.1	0.12	0.14	0.16	0.18	0.2	0.22	0.24	0.26	0.28	0.3	0.32	0.34	0.36	0.38	0.4	0.42	0.44	0.46
	Raw value
	0.507897	0.502883	0.495594	0.493057	0.500759	0.512153	0.521074	0.523366	0.508247	0.484447	0.475629	0.481441	0.488052	0.491579	0.496299	0.507241	0.518726	0.521611	0.51693	0.508813	0.499241	0.499225	0.514164	0.52315	0.517186	0.518172	0.530889	0.531266	0.511071	0.490567	0.515157	0.624062	0.777687	0.884551	0.924574	0.941489	0.951343	0.951639	0.946939	0.926592	0.880791	0.8081	0.703585	0.596609	0.541925	0.540441	0.534691	0.501259	0.483395
	Full model
	0.502594	0.503882	0.506003	0.508513	0.510373	0.509904	0.507121	0.505704	0.507496	0.508205	0.503718	0.495672	0.488854	0.485795	0.485318	0.486499	0.490743	0.498627	0.508496	0.518177	0.524933	0.525805	0.522388	0.518862	0.515434	0.509969	0.50411	0.502455	0.50654	0.512209	0.516333	0.528715	0.569083	0.644285	0.731038	0.796201	0.825336	0.826136	0.817606	0.807701	0.787334	0.751486	0.704339	0.650892	0.598376	0.557869	0.534926	0.521154	0.506684
[truncated: 52 more columns]

## Sheet: Figure 4b
Number of bin before t	L1	L2	L3	L4
0	0.00228909	0.0266685	0.102969	nan
1	-0.00560011	0.0185737	0.081954	0.170703
2	-0.0133324	0.00421266	0.0664707	0.179846
3	-0.00510439	-0.00204992	0.0341313	0.126486
4	-0.0190842	-0.00284461	0.0212824	0.0424244
5	-0.019695	-0.00558875	0.00252799	0.00768949
6	-0.0205314	-0.00982741	0.000770914	-0.00859672
7	-0.025016	-0.00627649	-0.00999028	-0.00926883
8	-0.0157046	-0.0144514	-0.0212181	0.00853486
9	-0.0185293	-0.0173754	-0.0295064	-0.00202787
10	-0.0105862	-0.0155975	-0.0253911	-0.000821436

## Sheet: Figure 4c
	bins	-500	-480	-460	-440	-420	-400	-380	-360	-340	-320	-300	-280	-260	-240	-220	-200	-180	-160	-140	-120	-100	-80	-60	-40	-20	0	20	40	60	80	100	120	140	160	180	200	220	240	260	280	300	320	340	360	380	400	420	440
	L1	0.493234	0.492722	0.490783	0.49173	0.50344	0.518978	0.525405	0.525093	0.522318	0.513912	0.502258	0.497878	0.508629	0.528121	0.539208	0.532963	0.51381	0.494403	0.484394	0.484979	0.490525	0.497155	0.503092	0.5032	0.498727	0.498785	0.503075	0.503741	0.503956	0.505967	0.503013	0.491887	0.48029	0.480051	0.495924	0.519887	0.538311	0.542753	0.530956	0.510426	0.503554	0.522056	0.553507	0.575238	0.575821	0.568818	0.563115	0.559824
	L2	0.513536	0.503396	0.490829	0.483426	0.488767	0.50542	0.518777	0.515285	0.500518	0.483718	0.474725	0.480386	0.488431	0.485421	0.477955	0.483686	0.505975	0.524189	0.520962	0.511598	0.516256	0.523063	0.518064	0.509641	0.509019	0.511385	0.508986	0.507056	0.512044	0.51896	0.522922	0.53994	0.593424	0.655528	0.669994	0.640693	0.615759	0.642459	0.726714	0.803914	0.820977	0.791579	0.741741	0.666531	0.585308	0.545992	0.545998	0.54868
	L3	0.448714	0.470945	0.493449	0.509603	0.51344	0.492669	0.459563	0.448385	0.461838	0.482587	0.497897	0.497458	0.491086	0.491195	0.491919	0.486549	0.478105	0.482994	0.512712	0.545981	0.547708	0.517962	0.483731	0.458595	0.449348	0.446893	0.444568	0.455723	0.489227	0.529735	0.551189	0.570437	0.626035	0.713332	0.78623	0.7941	0.72039	0.626263	0.599142	0.610897	0.590588	0.567058	0.576727	0.602048	0.615527	0.606937	0.588519	0.578706
[truncated: 53 more columns]
