# Supplementary material for: Reward-related choices determine information timing and flow across macaque lateral prefrontal cortex
Source: Nat Commun. 2021 Feb 9;12:894. doi: 10.1038/s41467-021-20943-9 (PMC7873307; doi:10.1038/s41467-021-20943-9)
Supplement: Supplementary file 6 — Source Data [file 41467_2021_20943_MOESM6_ESM.zip › Excel/Figure 5.xlsx]

## Sheet: Sheet1
fig. 5a
bins	-500	-480	-460	-440	-420	-400	-380	-360	-340	-320	-300	-280	-260	-240	-220	-200	-180	-160	-140	-120	-100	-80	-60	-40	-20	0	20	40	60	80	100	120	140	160	180	200	220	240	260	280	300	320	340	360	380	400	420	440	460
L3	0.501731	0.501779	0.501808	0.501952	0.502037	0.502125	0.502224	0.50228	0.502543	0.502627	0.502647	0.502659	0.50283	0.502842	0.502832	0.5028	0.502837	0.502953	0.50293	0.502948	0.50303	0.503097	0.503114	0.503243	0.503164	0.503202	0.503284	0.503305	0.50343	0.503487	0.503699	0.504233	0.504783	0.506229	0.507796	0.50958	0.511035	0.512983	0.514688	0.516435	0.518716	0.521074	0.523155	0.524216	0.524937	0.525748	0.526525	0.526679	0.526862
full array	0.501524	0.501552	0.501585	0.50176	0.501842	0.501925	0.502039	0.502071	0.502349	0.502442	0.502448	0.502448	0.502662	0.502678	0.502707	0.502686	0.502707	0.502849	0.502822	0.50284	0.502963	0.503044	0.503123	0.50325	0.503161	0.503205	0.503298	0.503361	0.503492	0.50349	0.503722	0.504236	0.504807	0.506319	0.507951	0.509791	0.511286	0.513169	0.514965	0.516747	0.519146	0.521528	0.523556	0.524508	0.525221	0.52596	0.526727	0.526834	0.527015
fig. 5b
bins	-500	-480	-460	-440	-420	-400	-380	-360	-340	-320	-300	-280	-260	-240	-220	-200	-180	-160	-140	-120	-100	-80	-60	-40	-20	0	20	40	60	80	100	120	140	160	180	200	220	240	260	280	300	320	340	360	380	400	420	440	460
L3	-0.00128693	-0.00108417	-0.00104104	-0.00103839	-0.00104486	-0.000906644	-0.00103401	-0.00104757	-0.000935827	-0.000963048	-0.000773751	-0.000852307	-0.000887304	-0.00104133	-0.000821616	-0.000641962	-0.000558678	-0.00053152	-0.000493593	-0.000419337	-0.000318053	-0.000191484	0.000195614	0.000216585	0.000293068	0.000386417	0.000418974	0.0001652	0.000282003	9.01808e-05	-0.000234219	-0.000602776	-0.000779068	-0.000437278	0.000682242	0.0026522	0.00442034	0.00575689	0.00582246	0.00471067	0.00351339	0.0028057	0.00238164	0.00161988	0.00103006	0.000411756	0.000405275	0.000700379	0.00133768
fig. 5c
bins	-500	-480	-460	-440	-420	-400	-380	-360	-340	-320	-300	-280	-260	-240	-220	-200	-180	-160	-140	-120	-100	-80	-60	-40	-20	0	20	40	60	80	100	120	140	160	180	200	220	240	260	280	300	320	340	360	380	400	420	440	460
L1	0.502011	0.502031	0.502033	0.502181	0.502271	0.502359	0.502478	0.502496	0.502729	0.502788	0.502784	0.502807	0.503008	0.503028	0.503087	0.503083	0.503126	0.503279	0.503247	0.503244	0.503379	0.503442	0.503515	0.503638	0.503596	0.503661	0.503756	0.503847	0.50394	0.503923	0.504111	0.504577	0.505099	0.506608	0.508223	0.51008	0.511548	0.513434	0.515286	0.517166	0.519646	0.522153	0.524177	0.525049	0.525621	0.526269	0.52689	0.526913	0.526908
L2	0.501784	0.501808	0.501845	0.502019	0.502091	0.502172	0.502291	0.502336	0.502583	0.502686	0.502692	0.502685	0.502895	0.502921	0.502977	0.502991	0.503013	0.503132	0.503126	0.503156	0.503305	0.503402	0.503524	0.503653	0.503594	0.503654	0.503745	0.503819	0.503961	0.503966	0.504226	0.504662	0.50516	0.506603	0.508218	0.510025	0.511585	0.513448	0.515248	0.51692	0.519228	0.521527	0.523456	0.524181	0.524643	0.525131	0.52561	0.525419	0.525495
L3	0.501731	0.501779	0.501808	0.501952	0.502037	0.502125	0.502224	0.50228	0.502543	0.502627	0.502647	0.502659	0.50283	0.502842	0.502832	0.5028	0.502837	0.502953	0.50293	0.502948	0.50303	0.503097	0.503114	0.503243	0.503164	0.503202	0.503284	0.503305	0.50343	0.503487	0.503699	0.504233	0.504783	0.506229	0.507796	0.50958	0.511035	0.512983	0.514688	0.516435	0.518716	0.521074	0.523155	0.524216	0.524937	0.525748	0.526525	0.526679	0.526862
L4	0.501563	0.501599	0.501644	0.501827	0.501906	0.501987	0.502109	0.502143	0.502418	0.502507	0.502524	0.502526	0.502721	0.502749	0.502773	0.502768	0.502769	0.502904	0.502886	0.502899	0.503021	0.503098	0.503203	0.503313	0.503214	0.503234	0.503321	0.503389	0.503525	0.503521	0.503742	0.504261	0.504954	0.506269	0.507714	0.509341	0.510786	0.512439	0.514234	0.516226	0.518605	0.520883	0.522779	0.523953	0.524803	0.525587	0.52638	0.526683	0.52694
real value	0.502631	0.499484	0.501601	0.502203	0.49978	0.504625	0.503594	0.501307	0.501693	0.501323	0.501428	0.501103	0.501171	0.502795	0.502316	0.502259	0.502447	0.500632	0.50275	0.501518	0.502808	0.499593	0.502009	0.501194	0.501889	0.501639	0.5037	0.502043	0.503893	0.501895	0.502845	0.49988	0.504461	0.507775	0.50818	0.506798	0.510758	0.510184	0.515339	0.515552	0.522499	0.523726	0.527854	0.52293	0.531725	0.527549	0.527498	0.535572	0.527166
full array	0.501524	0.501552	0.501585	0.50176	0.501842	0.501925	0.502039	0.502071	0.502349	0.502442	0.502448	0.502448	0.502662	0.502678	0.502707	0.502686	0.502707	0.502849	0.502822	0.50284	0.502963	0.503044	0.503123	0.50325	0.503161	0.503205	0.503298	0.503361	0.503492	0.50349	0.503722	0.504236	0.504807	0.506319	0.507951	0.509791	0.511286	0.513169	0.514965	0.516747	0.519146	0.521528	0.523556	0.524508	0.525221	0.52596	0.526727	0.526834	0.527015
fig. 5d
bins	-500	-480	-460	-440	-420	-400	-380	-360	-340	-320	-300	-280	-260	-240	-220	-200	-180	-160	-140	-120	-100	-80	-60	-40	-20	0	20	40	60	80	100	120	140	160	180	200	220	240	260	280	300	320	340	360	380	400	420	440	460
L1	0.513578	0.513619	0.513993	0.514126	0.513835	0.51408	0.514518	0.514823	0.515181	0.51534	0.515706	0.51529	0.515918	0.516274	0.516316	0.516577	0.516587	0.516266	0.516622	0.517425	0.517843	0.51783	0.517916	0.51815	0.518337	0.518212	0.518483	0.518747	0.518805	0.520107	0.522216	0.525301	0.530933	0.539157	0.546719	0.554201	0.560741	0.563825	0.564905	0.566609	0.568672	0.570472	0.570648	0.570222	0.568129	0.565028	0.561866	0.561	0.558304
L2	0.51603	0.516018	0.516292	0.516535	0.516361	0.51671	0.517111	0.517472	0.517695	0.517848	0.518082	0.517688	0.518312	0.518712	0.518723	0.519103	0.519117	0.518872	0.519247	0.519676	0.520296	0.520279	0.520541	0.520777	0.52096	0.520684	0.521185	0.521399	0.521508	0.522726	0.524705	0.527771	0.533767	0.541476	0.548256	0.554423	0.559783	0.562255	0.563948	0.566045	0.568158	0.569215	0.568813	0.567838	0.566062	0.563637	0.561318	0.560422	0.558364
L3	0.513718	0.513797	0.514253	0.514401	0.514116	0.514374	0.514735	0.515036	0.515233	0.515469	0.515819	0.515503	0.516094	0.516353	0.516265	0.516482	0.51647	0.516146	0.516498	0.517196	0.517462	0.517446	0.517568	0.517713	0.517953	0.51795	0.518	0.518224	0.51838	0.51972	0.521572	0.524215	0.529557	0.537366	0.544712	0.552151	0.559104	0.562769	0.56429	0.565786	0.567769	0.569574	0.569755	0.569373	0.567418	0.5642	0.561021	0.560483	0.55787
L4	0.513646	0.513692	0.51408	0.514274	0.513928	0.514196	0.514629	0.514937	0.515262	0.515422	0.515819	0.515353	0.516014	0.516429	0.516413	0.516642	0.51661	0.516237	0.51662	0.517367	0.517889	0.517709	0.517734	0.517998	0.518233	0.518037	0.518307	0.518468	0.51844	0.519373	0.521312	0.524085	0.528875	0.536393	0.543697	0.550817	0.556945	0.560129	0.561302	0.563384	0.565873	0.568113	0.569302	0.569492	0.568017	0.565394	0.562728	0.56219	0.559533
real value	0.506824	0.501812	0.500275	0.502989	0.504449	0.50326	0.505691	0.505758	0.508215	0.502566	0.507223	0.50566	0.504458	0.50482	0.504076	0.502755	0.505151	0.513779	0.502472	0.505732	0.504356	0.505827	0.506771	0.508465	0.50122	0.507291	0.506561	0.507286	0.51173	0.506478	0.507401	0.532015	0.54711	0.562834	0.576071	0.56543	0.551949	0.553421	0.571282	0.582073	0.593831	0.583871	0.58029	0.557363	0.557013	0.566864	0.550115	0.550762	0.554018
full array	0.513128	0.513155	0.513567	0.513744	0.513424	0.513711	0.514145	0.514493	0.514775	0.514959	0.515337	0.514875	0.515566	0.515952	0.515925	0.516201	0.516181	0.51581	0.516197	0.516957	0.517431	0.517355	0.517467	0.517675	0.517887	0.517724	0.518007	0.51824	0.518291	0.519603	0.521749	0.524829	0.530607	0.538926	0.546566	0.553975	0.560503	0.563517	0.564631	0.566289	0.568396	0.57007	0.570236	0.569746	0.567807	0.564731	0.561674	0.561026	0.558374
fig. 5e
bins	-500	-480	-460	-440	-420	-400	-380	-360	-340	-320	-300	-280	-260	-240	-220	-200	-180	-160	-140	-120	-100	-80	-60	-40	-20	0	20	40	60	80	100	120	140	160	180	200	220	240	260	280	300	320	340	360	380	400	420	440	460
L1	0.512265	0.512585	0.512768	0.513091	0.513294	0.513737	0.513831	0.514003	0.514472	0.51448	0.514769	0.514759	0.514974	0.514556	0.515069	0.515843	0.516553	0.516926	0.516922	0.517191	0.51757	0.51876	0.520156	0.520485	0.520586	0.520767	0.521236	0.521361	0.522994	0.525649	0.528298	0.534655	0.547577	0.563335	0.574637	0.584394	0.592593	0.59917	0.602833	0.600888	0.59788	0.595095	0.591839	0.584589	0.57692	0.570737	0.565892	0.561683	0.559605
L2	0.512455	0.512802	0.513012	0.51332	0.513479	0.513938	0.514048	0.514176	0.514605	0.514684	0.514909	0.514889	0.515089	0.514727	0.515306	0.516087	0.516878	0.517112	0.517189	0.517467	0.517895	0.519121	0.520546	0.520746	0.520966	0.52117	0.521677	0.521805	0.5234	0.526084	0.528771	0.534858	0.547603	0.563191	0.574382	0.584196	0.59285	0.599409	0.602874	0.600545	0.5972	0.594251	0.590983	0.583643	0.576035	0.569667	0.564871	0.560793	0.558919
L3	0.513662	0.513785	0.51389	0.514241	0.514439	0.514732	0.514998	0.515143	0.515493	0.515523	0.515577	0.51566	0.515876	0.515609	0.515946	0.516513	0.517185	0.517533	0.517489	0.517663	0.517938	0.518973	0.519994	0.520278	0.520337	0.520395	0.520883	0.52125	0.522788	0.525649	0.528616	0.535299	0.54839	0.563799	0.574043	0.58175	0.588188	0.593401	0.597032	0.596213	0.59443	0.592372	0.589605	0.583081	0.57609	0.570489	0.565636	0.561091	0.558447
L4	0.513804	0.514124	0.514201	0.514572	0.514723	0.515138	0.515214	0.515376	0.51586	0.515816	0.516136	0.516175	0.516112	0.515761	0.51642	0.517044	0.517655	0.518109	0.518146	0.518397	0.518753	0.519641	0.520765	0.521172	0.521512	0.521666	0.522011	0.522026	0.523284	0.524791	0.526338	0.531201	0.541079	0.553638	0.564798	0.575329	0.58433	0.591749	0.595478	0.594982	0.593426	0.591875	0.589199	0.583513	0.57724	0.57167	0.567008	0.563084	0.560753
real value	0.50495	0.508667	0.507929	0.508283	0.504165	0.505979	0.511965	0.508126	0.51279	0.50752	0.510968	0.50493	0.512808	0.513654	0.511317	0.512072	0.513699	0.514056	0.514728	0.51555	0.52551	0.515296	0.517911	0.522944	0.518357	0.510932	0.526798	0.517614	0.515466	0.521864	0.540225	0.56518	0.586703	0.621537	0.636799	0.638056	0.619468	0.599104	0.600091	0.609888	0.602007	0.581463	0.585868	0.580502	0.580588	0.577748	0.576281	0.571822	0.567309
full array	0.512375	0.512701	0.512849	0.513202	0.513394	0.513826	0.513964	0.514096	0.514557	0.51456	0.514803	0.514808	0.514989	0.514568	0.515125	0.515871	0.516626	0.517001	0.516996	0.517243	0.51762	0.518782	0.520189	0.520495	0.52063	0.520782	0.521302	0.521415	0.52307	0.525739	0.528381	0.534697	0.547611	0.563362	0.574725	0.584402	0.592609	0.599158	0.602854	0.600924	0.597943	0.595178	0.591987	0.5847	0.57712	0.570901	0.566042	0.561792	0.559785
fig. 5f
bins	-500	-480	-460	-440	-420	-400	-380	-360	-340	-320	-300	-280	-260	-240	-220	-200	-180	-160	-140	-120	-100	-80	-60	-40	-20	0	20	40	60	80	100	120	140	160	180	200	220	240	260	280	300	320	340	360	380	400	420	440	460
L1	0.512494	0.512194	0.51191	0.512673	0.512363	0.512319	0.512867	0.513022	0.513927	0.513563	0.514187	0.513576	0.513507	0.514103	0.514505	0.514981	0.515794	0.516332	0.51659	0.516904	0.518676	0.519348	0.521324	0.522879	0.522968	0.521801	0.521992	0.522217	0.52371	0.526121	0.535658	0.549512	0.574146	0.604244	0.632886	0.649213	0.656565	0.661791	0.658402	0.654269	0.638981	0.623225	0.606864	0.589048	0.566577	0.548979	0.537229	0.526183	0.52055
L2	0.512471	0.512222	0.511973	0.512723	0.51236	0.512322	0.51289	0.513038	0.513904	0.513559	0.514239	0.513494	0.513433	0.514158	0.514573	0.51504	0.515975	0.516272	0.516624	0.516925	0.518724	0.519409	0.521331	0.522756	0.52291	0.5218	0.521916	0.522189	0.523528	0.525921	0.535532	0.549181	0.57356	0.603543	0.631988	0.648402	0.656067	0.661163	0.65746	0.6529	0.637414	0.621966	0.606027	0.588939	0.567477	0.550407	0.539257	0.528963	0.523606
L3	0.513638	0.513249	0.512928	0.513748	0.513618	0.513587	0.513961	0.514058	0.514714	0.514462	0.515013	0.51472	0.514516	0.514921	0.515148	0.51558	0.516436	0.517105	0.517317	0.517383	0.518599	0.51928	0.521602	0.523212	0.523232	0.522478	0.522172	0.52266	0.52454	0.526979	0.535903	0.547966	0.570897	0.599202	0.626181	0.641264	0.649017	0.655767	0.65401	0.651434	0.637385	0.623636	0.608194	0.591115	0.568069	0.549709	0.53675	0.524983	0.518937
L4	0.515295	0.515205	0.515048	0.515669	0.515123	0.515133	0.51576	0.515788	0.516857	0.516239	0.516837	0.516104	0.516117	0.516671	0.517271	0.517545	0.51834	0.518955	0.519222	0.519769	0.521665	0.521988	0.522827	0.524228	0.524444	0.523209	0.524078	0.524094	0.524751	0.526242	0.533069	0.545784	0.565895	0.591375	0.616111	0.631924	0.639077	0.643022	0.639836	0.636237	0.624639	0.6105	0.596216	0.580986	0.563674	0.550137	0.540055	0.530801	0.524693
real value	0.500194	0.500125	0.503897	0.501026	0.5022	0.50259	0.503024	0.504802	0.5035	0.505212	0.502588	0.502735	0.506671	0.502281	0.504043	0.507502	0.50783	0.50618	0.507894	0.511682	0.511174	0.521104	0.516474	0.513457	0.514762	0.513554	0.519784	0.523711	0.527566	0.557715	0.555651	0.592986	0.651957	0.690785	0.674543	0.70004	0.723764	0.699415	0.704056	0.661828	0.668999	0.641955	0.597544	0.559201	0.556633	0.539625	0.523207	0.521783	0.515448
full array	0.512815	0.512504	0.512208	0.512994	0.512649	0.512613	0.513167	0.513272	0.514188	0.513774	0.514431	0.513791	0.513723	0.514325	0.514765	0.515217	0.516099	0.516606	0.516881	0.517167	0.518953	0.519619	0.521597	0.523171	0.52326	0.522125	0.522294	0.522559	0.524047	0.526457	0.53595	0.549806	0.574397	0.604502	0.633076	0.649417	0.656804	0.66201	0.658613	0.654514	0.63926	0.623585	0.607194	0.589355	0.5668	0.549137	0.537255	0.526177	0.520444
fig. 5g
bins	-500	-480	-460	-440	-420	-400	-380	-360	-340	-320	-300	-280	-260	-240	-220	-200	-180	-160	-140	-120	-100	-80	-60	-40	-20	0	20	40	60	80	100	120	140	160	180	200	220	240	260	280	300	320	340	360	380	400	420	440	460
L1	-0.00048702	-0.000478121	-0.00044731	-0.000421105	-0.000429559	-0.000434208	-0.000439276	-0.000425621	-0.00037983	-0.000346347	-0.000336145	-0.000359033	-0.000345936	-0.000349967	-0.000379579	-0.000396943	-0.000418496	-0.000429835	-0.000424994	-0.000403685	-0.000416054	-0.000398576	-0.000391516	-0.000387532	-0.00043467	-0.000456134	-0.000458245	-0.000486482	-0.000448019	-0.00043332	-0.000388921	-0.00034048	-0.00029206	-0.000288753	-0.000272326	-0.000288495	-0.000261331	-0.000265153	-0.000320942	-0.000418976	-0.000499633	-0.000624989	-0.000620268	-0.000540864	-0.00040082	-0.000308334	-0.000162686	-7.90647e-05	0.000107389
L2	-0.000259812	-0.000255099	-0.000259704	-0.000259142	-0.000249662	-0.000246981	-0.000252523	-0.000265831	-0.00023397	-0.000244673	-0.000243872	-0.000236314	-0.000232594	-0.000243012	-0.000269342	-0.000305487	-0.000305619	-0.000283638	-0.000303664	-0.000315744	-0.000341627	-0.000358154	-0.000400824	-0.000402088	-0.000432702	-0.000448985	-0.000446574	-0.000458331	-0.000469256	-0.000476342	-0.000504047	-0.000425496	-0.000352767	-0.000283355	-0.000267571	-0.000234123	-0.000298821	-0.000278596	-0.000282478	-0.000172736	-8.19304e-05	1.84044e-06	0.000100232	0.000327228	0.00057738	0.00082918	0.00111702	0.00141465	0.0015202
L3	-0.000207193	-0.000226859	-0.0002229	-0.000192294	-0.000195763	-0.000200456	-0.000185501	-0.00020905	-0.000193756	-0.000185139	-0.000199194	-0.000210088	-0.000167903	-0.000164554	-0.000124812	-0.000113988	-0.000129824	-0.00010457	-0.000107644	-0.000108432	-6.63073e-05	-5.30701e-05	9.81448e-06	7.85857e-06	-2.49676e-06	2.18974e-06	1.35753e-05	5.61057e-05	6.16776e-05	2.89111e-06	2.28508e-05	3.35354e-06	2.39147e-05	9.01657e-05	0.000154673	0.000211228	0.000250897	0.000185846	0.000276976	0.000312362	0.000429904	0.000454364	0.000401303	0.000292654	0.000283753	0.000212747	0.000201862	0.000154958	0.000152934
L4	-3.90858e-05	-4.63264e-05	-5.83972e-05	-6.6948e-05	-6.39719e-05	-6.16773e-05	-6.95777e-05	-7.21602e-05	-6.88845e-05	-6.50255e-05	-7.6109e-05	-7.70935e-05	-5.92138e-05	-7.13235e-05	-6.55778e-05	-8.22936e-05	-6.22327e-05	-5.50492e-05	-6.40948e-05	-5.92676e-05	-5.79713e-05	-5.42177e-05	-7.92204e-05	-6.23927e-05	-5.30267e-05	-2.9396e-05	-2.2834e-05	-2.88344e-05	-3.3558e-05	-3.17354e-05	-2.00339e-05	-2.46005e-05	-0.000147544	5.02509e-05	0.000236921	0.000449775	0.000500239	0.000729683	0.000730965	0.00052074	0.000540793	0.000645313	0.000777714	0.00055512	0.000417844	0.000373387	0.000347587	0.000150447	7.53982e-05
fig. 5h
bins	-500	-480	-460	-440	-420	-400	-380	-360	-340	-320	-300	-280	-260	-240	-220	-200	-180	-160	-140	-120	-100	-80	-60	-40	-20	0	20	40	60	80	100	120	140	160	180	200	220	240	260	280	300	320	340	360	380	400	420	440	460
L1	-0.000449748	-0.000464132	-0.000426636	-0.00038181	-0.000411026	-0.000369467	-0.000372744	-0.000330519	-0.000405815	-0.000380445	-0.000368847	-0.000415801	-0.000351785	-0.000321569	-0.000390884	-0.000375943	-0.000405562	-0.000456608	-0.000425206	-0.000468366	-0.000411992	-0.000475719	-0.000448879	-0.000474403	-0.000450743	-0.000488481	-0.000476105	-0.000507039	-0.000513978	-0.000503464	-0.00046737	-0.000471677	-0.00032675	-0.000230928	-0.000153254	-0.000225354	-0.000237104	-0.000307727	-0.000273724	-0.000320393	-0.000275799	-0.00040215	-0.000411748	-0.000475883	-0.000321294	-0.000296791	-0.000192258	2.52495e-05	7.05683e-05
L2	-0.00290215	-0.00286303	-0.00272535	-0.00279126	-0.00293694	-0.00299902	-0.00296588	-0.00297939	-0.00291981	-0.00288848	-0.00274546	-0.00281352	-0.00274613	-0.00275999	-0.00279804	-0.00290164	-0.00293606	-0.00306169	-0.00305042	-0.00271934	-0.00286457	-0.00292474	-0.00307305	-0.00310149	-0.00307335	-0.00296055	-0.00317843	-0.00315931	-0.00321668	-0.00312237	-0.00295632	-0.00294147	-0.0031604	-0.00255056	-0.0016903	-0.00044763	0.000720056	0.00126203	0.000683212	0.000243791	0.000238384	0.000855233	0.00142351	0.00190809	0.00174502	0.00109384	0.000356117	0.000603348	9.93922e-06
L3	-0.000590299	-0.000641749	-0.000685961	-0.000656785	-0.000691708	-0.000663501	-0.000589734	-0.000542854	-0.000458137	-0.000509196	-0.000481852	-0.000628873	-0.000527833	-0.000400278	-0.000340024	-0.000281016	-0.000288974	-0.000335895	-0.000301126	-0.000239435	-3.07559e-05	-9.12625e-05	-0.000100279	-3.8074e-05	-6.66383e-05	-0.000226265	6.60891e-06	1.60351e-05	-8.88048e-05	-0.000116578	0.000177018	0.000614325	0.00104938	0.00155913	0.00185399	0.0018238	0.00139897	0.00074756	0.000341376	0.000503154	0.000627101	0.000495886	0.000481044	0.000372777	0.00038972	0.000530907	0.000653153	0.000542738	0.00050386
L4	-0.000517786	-0.000537243	-0.000513269	-0.000530004	-0.000503814	-0.000485481	-0.000483791	-0.000443936	-0.000487265	-0.000462408	-0.000482523	-0.000478283	-0.000447824	-0.00047614	-0.000487296	-0.000441243	-0.000429309	-0.000427668	-0.000422776	-0.000409905	-0.000457848	-0.00035392	-0.00026666	-0.000322529	-0.000346727	-0.000313196	-0.000300095	-0.000228275	-0.000148998	0.000230729	0.000437086	0.000743615	0.00173188	0.00253309	0.00286885	0.00315812	0.00355876	0.00338768	0.00332924	0.00290439	0.00252362	0.00195688	0.000933966	0.000253619	-0.000209799	-0.000662714	-0.00105416	-0.00116382	-0.00115918
fig. 5i
bins	-500	-480	-460	-440	-420	-400	-380	-360	-340	-320	-300	-280	-260	-240	-220	-200	-180	-160	-140	-120	-100	-80	-60	-40	-20	0	20	40	60	80	100	120	140	160	180	200	220	240	260	280	300	320	340	360	380	400	420	440	460
L1	0.000109583	0.000116387	8.08893e-05	0.000111118	9.94545e-05	8.83479e-05	0.000133662	9.21848e-05	8.55565e-05	8.04703e-05	3.46759e-05	4.9077e-05	1.54335e-05	1.16662e-05	5.59021e-05	2.7253e-05	7.30399e-05	7.53386e-05	7.31139e-05	5.21347e-05	5.01789e-05	2.17068e-05	3.35294e-05	1.02457e-05	4.39049e-05	1.46227e-05	6.5213e-05	5.33556e-05	7.59192e-05	9.02606e-05	8.3869e-05	4.20676e-05	3.43355e-05	2.70995e-05	8.79661e-05	8.37885e-06	1.58572e-05	-1.2726e-05	2.11955e-05	3.5204e-05	6.30361e-05	8.24501e-05	0.0001475	0.000111438	0.000200421	0.000164199	0.000150141	0.000108592	0.000179797
L2	-7.96221e-05	-0.000101159	-0.000162611	-0.00011763	-8.5015e-05	-0.000112235	-8.38503e-05	-8.04315e-05	-4.78045e-05	-0.000124051	-0.000105887	-8.15736e-05	-9.96157e-05	-0.000159417	-0.00018113	-0.000216875	-0.000251261	-0.00011087	-0.000193928	-0.000223341	-0.000275065	-0.000339789	-0.000356089	-0.000250827	-0.000336138	-0.000388243	-0.000375245	-0.000390731	-0.000329884	-0.00034483	-0.00038919	-0.000161339	8.26575e-06	0.000171603	0.000342459	0.000206857	-0.000241296	-0.000251515	-1.99629e-05	0.000378449	0.00074326	0.000926867	0.00100413	0.00105753	0.00108523	0.00123345	0.00117031	0.000998287	0.0008659
L3	-0.00128693	-0.00108417	-0.00104104	-0.00103839	-0.00104486	-0.000906644	-0.00103401	-0.00104757	-0.000935827	-0.000963048	-0.000773751	-0.000852307	-0.000887304	-0.00104133	-0.000821616	-0.000641962	-0.000558678	-0.00053152	-0.000493593	-0.000419337	-0.000318053	-0.000191484	0.000195614	0.000216585	0.000293068	0.000386417	0.000418974	0.0001652	0.000282003	9.01808e-05	-0.000234219	-0.000602776	-0.000779068	-0.000437278	0.000682242	0.0026522	0.00442034	0.00575689	0.00582246	0.00471067	0.00351339	0.0028057	0.00238164	0.00161988	0.00103006	0.000411756	0.000405275	0.000700379	0.00133768
L4	-0.00142886	-0.00142318	-0.00135242	-0.00136905	-0.00132937	-0.00131224	-0.00125001	-0.00127997	-0.0013026	-0.00125642	-0.00133259	-0.00136703	-0.00112301	-0.00119319	-0.00129489	-0.00117308	-0.00102822	-0.00110741	-0.00115003	-0.00115412	-0.00113236	-0.000859304	-0.000575648	-0.000676897	-0.000882374	-0.000884644	-0.000709767	-0.00061114	-0.000213929	0.000948037	0.00204296	0.00349564	0.00653176	0.00972385	0.0099264	0.00907355	0.00827836	0.00740873	0.00737608	0.00594213	0.0045174	0.0033028	0.0027876	0.0011878	-0.000120088	-0.00076961	-0.000966251	-0.00129254	-0.00096819
fig. 5j
bins	-500	-480	-460	-440	-420	-400	-380	-360	-340	-320	-300	-280	-260	-240	-220	-200	-180	-160	-140	-120	-100	-80	-60	-40	-20	0	20	40	60	80	100	120	140	160	180	200	220	240	260	280	300	320	340	360	380	400	420	440	460
L1	0.0003217	0.000310382	0.000298108	0.00032084	0.00028564	0.000294258	0.000300761	0.00024972	0.000261136	0.000210871	0.000243658	0.000215049	0.000215132	0.000222907	0.000260877	0.000236028	0.000304806	0.000273655	0.000290618	0.000262749	0.00027636	0.000270389	0.000272352	0.000292256	0.000291531	0.00032403	0.000301113	0.000342021	0.000336812	0.000335157	0.000292169	0.000293359	0.000250705	0.000257378	0.000189544	0.000204712	0.000239357	0.000219642	0.000210828	0.00024527	0.000279547	0.000359983	0.000329966	0.000306759	0.00022288	0.000157287	2.63343e-05	-6.0692e-06	-0.000105661
L2	0.000344208	0.000281642	0.000234939	0.000270725	0.000288257	0.00029115	0.000277025	0.000233357	0.000283827	0.000214299	0.000191411	0.000296998	0.000289612	0.000167296	0.00019262	0.000177017	0.000124034	0.000333486	0.000256223	0.000242048	0.000228917	0.000209444	0.000265295	0.000415342	0.000349577	0.000325034	0.000377062	0.000370929	0.000519588	0.000535368	0.000417845	0.000625121	0.000837003	0.000958696	0.00108738	0.00101567	0.00073678	0.00084688	0.00115305	0.00161447	0.00184638	0.00161973	0.00116743	0.000416456	-0.00067671	-0.00127038	-0.00200161	-0.00278675	-0.00316191
L3	-0.000822328	-0.000745486	-0.000719789	-0.000754197	-0.000969289	-0.000974432	-0.000793371	-0.00078635	-0.000526134	-0.000688588	-0.000582613	-0.00092947	-0.000793197	-0.000595999	-0.000382695	-0.000363435	-0.000337054	-0.00049943	-0.000435988	-0.000216169	0.000353331	0.00033903	-5.49756e-06	-4.0579e-05	2.82741e-05	-0.000352872	0.000121648	-0.000100435	-0.000492786	-0.000522921	4.65682e-05	0.00183974	0.00349993	0.00530008	0.00689459	0.00815347	0.0077871	0.00624323	0.00460265	0.00307976	0.00187508	-5.05493e-05	-0.000999526	-0.00176046	-0.00126887	-0.000572716	0.000504896	0.00119338	0.00150723
L4	-0.00247954	-0.00270133	-0.00283985	-0.00267549	-0.00247442	-0.00252028	-0.00259293	-0.00251655	-0.00266938	-0.00246507	-0.00240646	-0.0023133	-0.00239443	-0.00234592	-0.00250536	-0.00232837	-0.00224126	-0.00234877	-0.00234158	-0.0026023	-0.00271219	-0.0023696	-0.00122986	-0.00105669	-0.00118444	-0.0010842	-0.00178438	-0.00153426	-0.000704143	0.000214766	0.00288067	0.00402178	0.00850132	0.0131267	0.0169649	0.0174936	0.0177266	0.0189884	0.0187773	0.0182772	0.0146219	0.0130851	0.0109788	0.00836861	0.00312659	-0.00100066	-0.00279987	-0.00462433	-0.00424908
[truncated: 52 more columns]
