# Supplementary material for: Reward-related choices determine information timing and flow across macaque lateral prefrontal cortex
Source: Nat Commun. 2021 Feb 9;12:894. doi: 10.1038/s41467-021-20943-9 (PMC7873307; doi:10.1038/s41467-021-20943-9)
Supplement: Supplementary file 6 — Source Data [file 41467_2021_20943_MOESM6_ESM.zip › Excel/Figure 6.xlsx]

## Sheet: figure 6a
		Rostral-Caudal / Caudal-Rostral: what							Rostral-Caudal / Caudal-Rostral: where
		-3	-2	-1	1	2	3		-3	-2	-1	1	2	3
		0.000167246	0.000332413	0.00020757	0.000195961	0.000371032	0.000536222		0.000173755	0.000243938	0.000220907	0.000171453	0.000457015	0.000246379
		0.000362177	9.69222e-05	0.000147963	0.000300376	0.000451729	0.000730717		0.000124092	0.000268471	0.000136496	0.0003124	0.00158264	0.000550993
		0.000621098	0.000322888	0.000456813	0.000789545	0.000804532	0.000796378		0.000154426	0.000568762	0.000322333	0.000920342	0.00221717	0.000180355
		0.000143084	0.000265168	0.000203428	0.000142797	8.98207e-05	0.000356337		0.000116023	7.44266e-05	0.000159119	0.000139776	0.000169598	0.000477432
		0.000216139	0.000528246	0.00187434	0.00166607	0.000884487	0.000638529		8.04799e-05	0.000112241	0.00121466	0.00113603	0.000433862	0.000328799
		0.000477981	0.000266413	0.00152182	0.00146664	0.00119633	0.00102168		0.000540233	0.000413496	0.00154938	0.00109854	0.00182216	0.000977977
		0.000153418	0.00109264	0.00025315	0.00102542	0.00597713	0.00182124		0.000191441	0.000974266	0.000301074	0.00119503	0.00630605	0.00050169
		0.000367187	0.00107587	0.000841436	0.00125586	0.00272433	0.00377735		0.000147144	0.000329352	0.000526254	0.00136854	0.0021708	0.000901816
		0.000219673	0.000486748	0.000182379	0.00141932	0.000997279	0.000141485		6.55215e-05	0.000343655	0.000240108	0.0006131	0.00158887	0.000538349
		0.00015639	0.000122855	0.000308737	0.000629018	0.000485808	0.000206854		0.000311472	0.00015156	0.000314417	0.00125688	0.00064295	0.000183957
		0.000347173	0.00102611	0.00189597	0.00197003	0.00175108	0.000964734		0.00026103	0.000539193	0.00219267	0.00204317	0.00205236	0.0014821
		0.000157411	0.000436023	0.000416053	0.000902125	0.00479694	0.000101349		0.000148757	0.000407619	0.000566432	0.000507096	0.00376906	0.000158242
		0.000388302	0.000602285	0.00245735	0.00252477	0.00123722	0.000684908		0.000334274	0.000790718	0.00128893	0.00101782	0.000460232	0.000460471
		6.43241e-05	0.00175709	0.00147416	0.00222303	0.00409729	0.000175311		4.48108e-05	0.00159827	0.00118383	0.00160161	0.00269748	0.000105615
		0.000151837	0.000524864	0.00674929	0.0114989	0.0010579	0.000821551		0.000112186	0.000628026	0.00563725	0.011048	0.00127989	0.000985067
		0.000187298	0.00162991	0.00150077	0.00175074	0.00248646	0.000552315		0.000199827	0.00105237	0.00165234	0.00117615	0.00182299	0.000132321
		0.000163789	0.000113351	0.0274263	0.0207499	0.000251582	0.000302451		8.67723e-05	9.11176e-05	0.00973915	0.0083882	0.000146989	0.000546588
		0.000183565	0.000155737	0.0148987	0.0099344	0.000305657	0.00053864		0.00013658	5.02479e-05	0.00453841	0.00421861	0.000105973	0.000629638
		0.000458959	0.000268372	0.0114184	0.00702594	0.00138869	0.000218773		0.000106585	0.000140956	0.0015356	0.00147036	0.000296378	0.000184928
		0.000247259	5.42883e-05	0.0600325	0.0569227	0.000258103	7.90561e-05		0.000136244	8.34037e-05	0.0423072	0.0445436	0.000161575	0.000294033
		0.000210976	0.000434773	0.00361282	0.0106036	0.00191176	0.000512175		0.000120017	0.000300213	0.0034999	0.00637824	0.000875506	0.000327791
		0.000294024	0.000279535	0.0145234	0.0417913	0.00154124	0.000652849		0.000204516	0.000158498	0.0161705	0.0270366	0.000676585	0.000664536
		0.000123697	0.000462165	0.00414561	0.00761529	0.00146663	0.000285086		0.000279285	0.000263628	0.0019788	0.00377808	0.000815411	0.000506742
		0.000159559	6.95573e-05	0.00700645	0.0144454	0.000247212	0.00233583		0.000153172	0.00021942	0.00465501	0.0099097	7.88158e-05	0.00128282
		0.000211955	0.000421304	0.000145239	0.000149874	0.00149545	0.000174388		0.000246353	0.000432367	0.000285894	0.000233238	0.00124111	0.000134765
		0.000162874	0.000293587	0.000209346	0.000455163	0.00208986	0.000217156		0.000141025	0.000259211	0.000106919	0.000333233	0.0012706	0.000105646
		0.000255718	0.000460481	0.000369215	0.000766533	0.00119746	0.00063121		0.000521221	0.000766517	0.000625198	0.00117095	0.00216552	0.000242127
		0.000139054	0.000357186	0.000115907	8.97259e-05	0.000304662	0.00042034		9.66847e-05	0.000346853	0.00018273	0.000358344	0.000348347	0.000149223
		0.000442541	0.00365763	0.000554646	0.000133563	0.0170754	0.00116664		0.000351326	0.00366685	0.000365706	0.000343902	0.0140193	0.000495212
		0.000251776	0.000508239	0.000576161	0.000628939	0.00199402	0.000871696		0.000227845	0.00130052	0.000268827	0.000239618	0.00230094	0.000563169
		0.000449937	0.000370586	0.000822231	0.00114735	0.0011647	0.00064404		0.000146808	0.000380885	0.000857845	0.0016692	0.000948969	0.000474224
		0.000239026	0.000649275	0.000229209	0.000668945	0.00529954	0.000207066		0.000339261	0.000647974	0.000221198	0.000424744	0.00285832	0.000124706
		NaN	0.000146715	0.000322215	0.00113923	0.00039277	NaN		NaN	0.000189594	0.000495916	0.00232853	0.000280998	NaN
		NaN	0.000149823	0.000418294	0.00359839	0.000235048	NaN		NaN	0.000101153	0.000258097	0.00133623	8.04811e-05	NaN
		NaN	0.000231517	0.00281195	0.00785939	0.000689223	NaN		NaN	0.00045944	0.00101031	0.00385077	0.000229175	NaN
		NaN	9.17095e-05	0.000826364	0.00197261	0.000274965	NaN		NaN	4.04478e-05	0.000698671	0.00143039	5.197e-05	NaN
		NaN	0.000203108	0.0011009	0.00286763	0.000512929	NaN		NaN	0.000203424	0.000439801	0.00483605	0.000764378	NaN
		NaN	0.000127107	0.0021752	0.00437691	0.00080138	NaN		NaN	0.00016456	0.000904848	0.00218238	0.00083724	NaN
		NaN	0.000675982	0.00174901	0.00450545	0.00241876	NaN		NaN	0.000677662	0.000765845	0.00277449	0.00117265	NaN
		NaN	0.000193164	0.000515647	0.00314044	0.00458849	NaN		NaN	0.000117016	0.00102053	0.002211	0.00122245	NaN
		NaN	0.000383209	0.00282179	0.00238507	0.000548699	NaN		NaN	0.000558732	0.00139309	0.00112148	0.000575159	NaN
		NaN	0.000396688	0.00668668	0.00912325	0.000757067	NaN		NaN	0.00129943	0.00140615	0.00226634	0.000504727	NaN
		NaN	0.000646796	0.00559174	0.00973412	0.000413453	NaN		NaN	0.000416408	0.00248487	0.00386733	0.00120182	NaN
		NaN	0.00241072	0.000254053	0.000177487	0.000196099	NaN		NaN	0.00214945	0.000212013	0.000294548	0.000248531	NaN
		NaN	0.00303597	0.0152388	0.00624471	0.000463999	NaN		NaN	0.0020743	0.0135515	0.00538135	0.000540403	NaN
		NaN	0.000896628	0.00405607	0.00603746	0.00140072	NaN		NaN	0.00228378	0.00117373	0.00139143	0.000530569	NaN
		NaN	0.000502929	0.00190602	0.00598908	0.000801004	NaN		NaN	0.000566856	0.00116874	0.00227879	0.000691638	NaN
		NaN	0.000483774	0.000839231	0.00597133	0.00097543	NaN		NaN	0.000532948	0.00111824	0.0023182	0.000435034	NaN
		NaN	0.0002275	8.7174e-05	0.00021189	0.000409249	NaN		NaN	0.000247027	0.000106517	0.000185185	0.000549544	NaN
		NaN	0.000206804	8.7592e-05	0.000759101	0.000503625	NaN		NaN	0.000260183	0.000202425	0.000453568	0.000470467	NaN
		NaN	0.00024744	0.000357285	0.00101975	0.000550536	NaN		NaN	0.00036265	0.000397587	0.00196786	0.000495675	NaN
		NaN	0.000331777	0.000102039	0.000116243	0.00026406	NaN		NaN	0.000140577	0.000245113	0.000107389	0.00035946	NaN
		NaN	0.000379162	0.000202674	0.00106898	0.0012051	NaN		NaN	0.000164421	0.000130856	0.00105589	0.000332559	NaN
		NaN	0.000380389	0.000168825	0.00372159	0.000666014	NaN		NaN	0.000187866	0.000346431	0.00501236	0.000581934	NaN
		NaN	0.000660639	0.000456793	0.00060617	0.00208978	NaN		NaN	0.000570532	0.000404844	0.000696911	0.00331336	NaN
		NaN	0.00273195	0.000123002	0.000443542	0.000386399	NaN		NaN	0.000642792	0.000370985	0.00152121	0.00032505	NaN
		NaN	9.75389e-05	0.000428907	0.000152208	0.00141203	NaN		NaN	0.0001601	9.93108e-05	0.00020692	0.00105871	NaN
		NaN	0.000277883	0.0002279	0.00213534	0.00161075	NaN		NaN	0.000182862	0.000169447	0.000670009	0.00225794	NaN
		NaN	0.00139226	0.00156109	0.00271351	0.00200263	NaN		NaN	0.000726623	0.00377748	0.00181632	0.000744888	NaN
		NaN	0.000163997	0.000232413	0.00181099	0.00949116	NaN		NaN	0.000214696	0.00105969	0.00109868	0.00565458	NaN
		NaN	0.000911396	0.000459195	0.00147359	0.00376849	NaN		NaN	0.000730752	0.000512326	0.000679622	0.00349088	NaN
		NaN	0.000610447	0.00140231	0.00154667	0.0143845	NaN		NaN	0.00043062	0.000981361	0.00121519	0.0102649	NaN
		NaN	0.000358553	0.00223254	0.00254172	0.00138002	NaN		NaN	0.000268388	0.00334234	0.00142778	0.000812038	NaN
		NaN	0.000761187	0.00128976	0.00040008	0.00469365	NaN		NaN	0.00102541	0.00392657	0.000253484	0.00422558	NaN
		NaN	NaN	0.00279269	0.00863799	NaN	NaN		NaN	NaN	0.00272721	0.00944915	NaN	NaN
		NaN	NaN	0.0107233	0.0132456	NaN	NaN		NaN	NaN	0.00505116	0.00769535	NaN	NaN
		NaN	NaN	0.022326	0.0140353	NaN	NaN		NaN	NaN	0.0204586	0.0087034	NaN	NaN
		NaN	NaN	0.00872325	0.00053989	NaN	NaN		NaN	NaN	0.00859725	0.00141806	NaN	NaN
		NaN	NaN	0.00642368	0.00299776	NaN	NaN		NaN	NaN	0.0044477	0.00260076	NaN	NaN
		NaN	NaN	0.00316407	0.00326099	NaN	NaN		NaN	NaN	0.00297012	0.00364069	NaN	NaN
		NaN	NaN	0.00181238	0.00826341	NaN	NaN		NaN	NaN	0.00066991	0.00457262	NaN	NaN
		NaN	NaN	0.00523556	0.010811	NaN	NaN		NaN	NaN	0.00217969	0.0102562	NaN	NaN
		NaN	NaN	0.000181574	0.000179556	NaN	NaN		NaN	NaN	0.000402047	0.000147493	NaN	NaN
		NaN	NaN	0.000230679	0.00024796	NaN	NaN		NaN	NaN	0.000417393	0.000168658	NaN	NaN
		NaN	NaN	0.000295737	0.000419525	NaN	NaN		NaN	NaN	0.000348708	0.00108103	NaN	NaN
		NaN	NaN	0.000106134	0.000193003	NaN	NaN		NaN	NaN	0.000114305	0.000145371	NaN	NaN
		NaN	NaN	0.000290018	0.000502217	NaN	NaN		NaN	NaN	0.000330939	8.92089e-05	NaN	NaN
		NaN	NaN	0.000833859	0.000144919	NaN	NaN		NaN	NaN	0.00101748	0.000652728	NaN	NaN
		NaN	NaN	0.000807244	0.00063164	NaN	NaN		NaN	NaN	0.000711027	0.000205354	NaN	NaN
		NaN	NaN	0.000402715	0.000461119	NaN	NaN		NaN	NaN	0.000920117	0.000964715	NaN	NaN
		NaN	NaN	0.000201609	0.00190422	NaN	NaN		NaN	NaN	8.35696e-05	0.00164271	NaN	NaN
		NaN	NaN	0.000451595	0.000680821	NaN	NaN		NaN	NaN	7.58841e-05	0.00491133	NaN	NaN
		NaN	NaN	0.000976582	0.00335427	NaN	NaN		NaN	NaN	0.000404949	0.00320726	NaN	NaN
		NaN	NaN	0.00215952	0.000667512	NaN	NaN		NaN	NaN	0.000281553	0.000993586	NaN	NaN
		NaN	NaN	0.00147884	0.00414381	NaN	NaN		NaN	NaN	0.00151673	0.00367799	NaN	NaN
		NaN	NaN	0.000878287	0.00331852	NaN	NaN		NaN	NaN	0.000262799	0.00446982	NaN	NaN
		NaN	NaN	0.00062438	0.00842305	NaN	NaN		NaN	NaN	0.000530572	0.0127459	NaN	NaN
		NaN	NaN	0.000442671	0.00462429	NaN	NaN		NaN	NaN	0.000262097	0.00603815	NaN	NaN
		NaN	NaN	0.0154789	0.00453059	NaN	NaN		NaN	NaN	0.00960206	0.00156352	NaN	NaN
		NaN	NaN	0.0168092	0.0118673	NaN	NaN		NaN	NaN	0.0105991	0.00504565	NaN	NaN
		NaN	NaN	0.0196749	0.0242671	NaN	NaN		NaN	NaN	0.00634578	0.0184607	NaN	NaN
		NaN	NaN	0.000439621	0.0177846	NaN	NaN		NaN	NaN	0.00110835	0.0158879	NaN	NaN
		NaN	NaN	0.00554453	0.00776816	NaN	NaN		NaN	NaN	0.00556059	0.00570683	NaN	NaN
		NaN	NaN	0.00151516	0.0107451	NaN	NaN		NaN	NaN	0.00266579	0.00503767	NaN	NaN
		NaN	NaN	0.00301131	0.00527466	NaN	NaN		NaN	NaN	0.00174196	0.00121046	NaN	NaN
		NaN	NaN	0.00148985	0.0108005	NaN	NaN		NaN	NaN	0.00122749	0.00448682	NaN	NaN

## Sheet: figure 6b
		Rostral-Caudal / Caudal-Rostral: what							Rostral-Caudal / Caudal-Rostral: where
		-3	-2	-1	1	2	3		-3	-2	-1	1	2	3
		0.000251281	0.000262688	0.000281212	0.000214805	0.000182079	0.000160153		0.000293965	0.000226184	0.000384145	0.000580374	0.000108711	0.000620091
		0.000527643	0.000293501	0.00408033	0.00369911	0.00039003	0.000657771		0.000913077	0.000167078	0.00210055	0.00178685	0.000252555	0.000931108
		0.000208755	0.000121969	0.000213343	0.000216096	4.74583e-05	6.00378e-05		0.000248964	8.00147e-05	0.000789073	0.000879113	0.000120341	0.000171431
		0.000569177	0.00028581	0.00466559	0.00419345	0.000502983	0.000612899		0.000395089	0.000293314	0.00104277	0.00108658	0.000377861	0.000255075
		8.94147e-05	0.000565008	0.00117738	0.000803075	0.00093196	0.000148533		0.000134697	0.00166898	0.00130641	0.00134922	0.00180917	0.00011559
		0.000193754	0.0010651	0.00149814	0.00144489	0.00163165	0.000355653		0.000899943	0.00235644	0.00421906	0.00445745	0.00195712	0.000377024
		0.000119533	0.00103079	0.000911359	0.00169137	0.00100468	0.000156314		0.000218325	0.00092558	0.000984174	0.00143168	0.0017004	0.000226338
		0.000588512	0.00164063	0.000944866	0.000638575	0.00191311	0.000592996		0.000138112	0.000596636	0.000599306	0.000353847	0.000588026	0.000165416
		0.000120629	0.000362614	0.000134023	8.52052e-05	0.00029512	0.000148975		0.000130365	0.000195295	0.000278723	0.000367321	0.000264597	0.000105899
		7.49471e-05	0.000851629	0.000432253	0.00042163	0.000606396	9.48348e-05		0.000259396	0.00152798	0.000205207	0.000412394	0.00130269	8.37085e-05
		8.74117e-05	0.000276331	0.000292918	0.0002956	0.000638327	0.00016483		0.000153123	0.000495002	0.000283215	0.000118166	0.000762216	0.000132615
		0.000668102	0.00140041	0.000589017	0.000680343	0.000865102	0.000724709		0.000114834	0.000185545	0.000426355	0.000623131	0.000493576	0.000157481
		0.000248855	0.000155642	0.000861858	0.000784616	0.000167601	0.000274103		0.000434	0.000149391	0.00131629	0.00165907	0.000135296	0.000671208
		0.000202834	9.39207e-05	0.000635764	0.00054992	0.000296687	0.000373586		0.00270909	0.000355567	0.00151686	0.00196198	0.000292815	0.00433187
		9.78434e-05	0.000303672	0.000699344	0.00151251	0.000166285	0.000182158		0.000109944	0.000298664	0.00104413	0.0018353	0.00031502	0.00030547
		0.000285411	0.000277516	0.00129863	0.000820255	0.000453464	0.0003765		0.000179996	0.00052545	0.000522035	0.000415519	0.000577219	0.000140522
		0.00031421	0.000544678	0.00207998	0.0036858	0.000181806	5.587e-05		0.000796967	0.0011736	0.00146478	0.00231552	0.000839909	0.000199969
		0.000465967	0.000415955	0.00298754	0.00290454	0.000423089	0.000107293		0.000951797	0.00063665	0.00306794	0.00357037	0.000737504	0.000275141
		0.000151907	0.000270127	0.00278743	0.00699659	0.0004835	0.000220442		0.000142625	0.000774508	0.00344675	0.00534291	0.00108527	0.00016192
		0.000584296	0.000939667	0.0041208	0.00578787	0.000940952	0.000551058		0.000122358	0.000186181	0.00488319	0.00573276	0.000313267	7.8239e-05
		6.58943e-05	0.000517867	0.00109907	0.00132356	0.000425737	0.000328718		0.000100986	0.000593023	0.00182564	0.00181723	0.000796412	0.000181121
		0.000242475	0.000330461	0.00119921	0.00110548	0.000693398	0.000379041		0.000201066	0.000507356	0.0018903	0.00238875	0.000382269	0.00473465
		0.000154647	0.000832606	0.000256295	0.00089726	0.00113961	0.000151145		6.94765e-05	0.000788333	0.000900562	0.000644448	0.00128648	0.000210126
		0.000374638	0.00101152	0.00101495	0.000672971	0.00113774	0.000665821		4.79044e-05	0.000326654	0.00081367	0.000611198	8.89588e-05	0.000172589
		0.000136105	0.000153815	0.000642599	0.000828507	0.000176863	0.000423934		0.000113393	5.08602e-05	0.0010461	0.00128594	0.000316359	0.000697692
		7.8786e-05	0.000217868	0.0021036	0.00255657	0.000172453	0.00047702		0.000194326	0.000132418	0.00217937	0.00269708	0.000155324	0.0011385
		0.000281112	0.000145208	0.000403263	0.000311248	0.000152897	0.000209622		0.000133444	0.000411476	0.000959139	0.000887997	0.00113021	0.000306954
		0.000272941	0.000388618	0.00167823	0.00350301	0.000302303	0.000347516		0.000124601	0.000120238	0.000698526	0.000527618	0.000243843	0.000121318
		0.000327413	0.000673329	0.00112626	0.00195132	0.000689555	0.000151961		0.000184817	0.000945783	0.00308078	0.00304999	0.000612709	0.000144995
		0.000437801	0.00020307	0.0015241	0.00114618	0.000217837	0.000279672		0.00576023	0.000573699	0.00306916	0.00245101	0.000479518	0.000439044
		4.34292e-05	0.000182599	0.000408836	0.00089791	0.000249438	0.000133592		0.000120025	0.000196062	0.000607031	0.000979643	0.00042443	0.000186646
		0.000720229	0.000670193	0.000788161	0.000714073	0.000625244	0.000402819		9.10526e-05	0.000295787	0.000411888	0.000426345	0.000469336	0.000195225
		NaN	0.000113878	0.000186102	0.000426864	0.000517255	NaN		NaN	0.0002525	0.000668128	0.00108451	0.000337245	NaN
		NaN	0.000168358	0.000947882	0.00186506	0.000434392	NaN		NaN	0.000258969	0.00127167	0.00184455	0.00042153	NaN
		NaN	0.000175236	0.000938901	0.000936523	0.000455638	NaN		NaN	0.00011702	0.000892615	0.00124218	0.000702558	NaN
		NaN	0.000196983	0.00134834	0.00202826	0.000763968	NaN		NaN	0.000213527	0.00126364	0.000729313	0.000619704	NaN
		NaN	0.000728267	0.00101282	0.00206757	0.000470748	NaN		NaN	0.00166856	0.001581	0.00126944	0.00067207	NaN
		NaN	0.000706545	0.00133339	0.00144584	0.000834428	NaN		NaN	0.000583923	0.00150649	0.00157662	0.00070761	NaN
		NaN	0.00105761	0.00116096	0.00155534	0.000707674	NaN		NaN	0.00101993	0.00104017	0.00165061	0.000952762	NaN
		NaN	0.0013672	0.000938149	0.00137959	0.00197671	NaN		NaN	0.000264858	0.000401474	0.000374328	0.000381561	NaN
		NaN	0.000732989	0.000293014	0.00041992	0.000131625	NaN		NaN	0.000652595	0.000320094	0.000146885	0.000157414	NaN
		NaN	0.00101169	0.000529875	0.000347975	0.000147003	NaN		NaN	0.00170842	0.000603937	0.000568718	0.000115356	NaN
		NaN	0.000564966	0.000770424	0.000574149	0.000301405	NaN		NaN	0.000629246	0.000724219	0.000752859	0.000152434	NaN
		NaN	0.00103704	0.000513326	6.46699e-05	0.00019666	NaN		NaN	0.000782463	0.000136373	6.45603e-05	3.09932e-05	NaN
		NaN	0.000105973	0.00108268	0.00114115	0.000410251	NaN		NaN	6.9824e-05	0.00178151	0.00152046	0.000191787	NaN
		NaN	7.95265e-05	0.00128637	0.000311465	9.42845e-05	NaN		NaN	0.000333534	0.000534041	0.000395735	0.000371133	NaN
		NaN	0.000211996	0.000262025	0.000783322	0.000203549	NaN		NaN	7.52732e-05	0.000134161	0.000280196	0.000137675	NaN
		NaN	0.000487966	0.000910238	0.00114526	0.000787988	NaN		NaN	0.000273989	0.000180433	0.000463076	0.00019393	NaN
		NaN	0.000241363	0.000396922	0.000371838	0.00035289	NaN		NaN	0.000152206	0.000800133	0.000415318	0.000510626	NaN
		NaN	0.000581837	0.00311596	0.00275658	0.00027319	NaN		NaN	0.000581824	0.00288911	0.00262115	0.000615053	NaN
		NaN	0.000629457	0.000742035	0.00049993	6.63843e-05	NaN		NaN	0.00073451	0.00117607	0.000817997	0.000121522	NaN
		NaN	0.0014457	0.0026363	0.00503819	0.00039912	NaN		NaN	0.000365453	0.000261153	0.00148913	8.77134e-05	NaN
		NaN	0.000441837	0.000902141	0.00164784	0.0010344	NaN		NaN	0.00072903	0.00122082	0.00276143	0.00182153	NaN
		NaN	0.000787145	0.0012378	0.0014801	0.000576072	NaN		NaN	0.000643346	0.00288196	0.00353691	0.00053017	NaN
		NaN	0.000741298	0.000399925	0.00102793	0.0013456	NaN		NaN	0.000701866	0.00107641	0.00149695	0.00128115	NaN
		NaN	0.00188217	0.00115724	0.00121772	0.000779226	NaN		NaN	0.000382779	0.000236027	0.000570197	0.000910088	NaN
		NaN	0.00017849	0.000186059	0.000214384	0.00137798	NaN		NaN	0.000220447	0.000500891	0.000477261	0.000800373	NaN
		NaN	8.82025e-05	0.000326305	0.000485876	0.00170471	NaN		NaN	4.7341e-05	0.000610827	0.000944201	0.00286367	NaN
		NaN	0.000310402	0.000247308	0.000524238	0.00154608	NaN		NaN	0.000105613	0.000139085	0.0011572	0.000934181	NaN
		NaN	0.000323614	0.000425369	0.000927528	0.00222171	NaN		NaN	0.00015681	0.0003137	0.000379682	0.00187505	NaN
		NaN	0.000403085	0.00099075	0.000934447	0.000150519	NaN		NaN	0.00024314	0.00346375	0.0008195	9.77531e-05	NaN
		NaN	9.44598e-05	0.00135068	0.000635672	0.000251002	NaN		NaN	0.000290826	0.0016847	0.000824134	0.00012824	NaN
		NaN	6.42445e-05	0.00183693	0.000884943	0.000235412	NaN		NaN	0.000111371	0.00166215	0.0010418	0.000262614	NaN
		NaN	0.000638761	0.00191471	0.000505683	0.00038646	NaN		NaN	7.75773e-05	0.000837114	0.000261634	0.00023513	NaN
		NaN	NaN	0.0015641	0.00609865	NaN	NaN		NaN	NaN	0.00162839	0.00943889	NaN	NaN
		NaN	NaN	0.00375749	0.00858338	NaN	NaN		NaN	NaN	0.00469365	0.0120302	NaN	NaN
		NaN	NaN	0.00344516	0.00375967	NaN	NaN		NaN	NaN	0.00534933	0.00685162	NaN	NaN
		NaN	NaN	0.0019341	0.00084835	NaN	NaN		NaN	NaN	0.00125223	0.0013367	NaN	NaN
		NaN	NaN	0.000980969	0.000614342	NaN	NaN		NaN	NaN	0.00196023	0.000473693	NaN	NaN
		NaN	NaN	0.000418045	0.00096488	NaN	NaN		NaN	NaN	0.000405824	0.000718418	NaN	NaN
		NaN	NaN	0.000318723	0.000954416	NaN	NaN		NaN	NaN	0.000898482	0.000911378	NaN	NaN
		NaN	NaN	0.000829056	0.00195276	NaN	NaN		NaN	NaN	0.000357036	0.00241254	NaN	NaN
		NaN	NaN	0.000368902	0.00033354	NaN	NaN		NaN	NaN	0.00061369	0.000602109	NaN	NaN
		NaN	NaN	0.00328026	0.00258604	NaN	NaN		NaN	NaN	0.00268484	0.00299651	NaN	NaN
		NaN	NaN	0.000605411	0.00068404	NaN	NaN		NaN	NaN	0.000720382	0.000912257	NaN	NaN
		NaN	NaN	0.00509499	0.00226315	NaN	NaN		NaN	NaN	0.00152398	0.000597039	NaN	NaN
		NaN	NaN	0.000906091	0.000687073	NaN	NaN		NaN	NaN	0.00297326	0.00180525	NaN	NaN
		NaN	NaN	0.00125141	0.00101292	NaN	NaN		NaN	NaN	0.00393358	0.00321244	NaN	NaN
		NaN	NaN	0.000682873	0.000589423	NaN	NaN		NaN	NaN	0.0016747	0.000808668	NaN	NaN
		NaN	NaN	0.00101345	0.00100838	NaN	NaN		NaN	NaN	0.000499753	4.7874e-05	NaN	NaN
		NaN	NaN	9.81017e-05	0.000449777	NaN	NaN		NaN	NaN	0.000387419	0.000372242	NaN	NaN
		NaN	NaN	0.000630399	0.000449128	NaN	NaN		NaN	NaN	0.00112654	0.00083123	NaN	NaN
		NaN	NaN	0.000524734	0.000354398	NaN	NaN		NaN	NaN	0.000691716	0.00026923	NaN	NaN
		NaN	NaN	0.00100078	0.000826341	NaN	NaN		NaN	NaN	0.00037478	0.000660792	NaN	NaN
		NaN	NaN	0.00049155	0.00154243	NaN	NaN		NaN	NaN	0.00057413	0.00362305	NaN	NaN
		NaN	NaN	0.000461136	0.00140641	NaN	NaN		NaN	NaN	0.000552676	0.00249208	NaN	NaN
		NaN	NaN	0.000529149	0.00227719	NaN	NaN		NaN	NaN	0.00131757	0.00216474	NaN	NaN
		NaN	NaN	0.000837276	0.00279041	NaN	NaN		NaN	NaN	0.000266648	0.000791314	NaN	NaN
		NaN	NaN	0.00650056	0.00278641	NaN	NaN		NaN	NaN	0.00886304	0.00149624	NaN	NaN
		NaN	NaN	0.0062698	0.00445977	NaN	NaN		NaN	NaN	0.00905266	0.00338884	NaN	NaN
		NaN	NaN	0.00441308	0.00595198	NaN	NaN		NaN	NaN	0.00623151	0.00582858	NaN	NaN
		NaN	NaN	0.00124316	0.00316907	NaN	NaN		NaN	NaN	0.00239008	0.00309727	NaN	NaN
		NaN	NaN	0.000642736	0.000790241	NaN	NaN		NaN	NaN	0.000423225	0.0017278	NaN	NaN
		NaN	NaN	0.00200653	0.000273725	NaN	NaN		NaN	NaN	0.000916614	0.000512135	NaN	NaN
		NaN	NaN	0.000140543	0.000680379	NaN	NaN		NaN	NaN	0.000311824	0.000647479	NaN	NaN
		NaN	NaN	0.00136958	0.000815138	NaN	NaN		NaN	NaN	0.00179852	0.000316244	NaN	NaN

## Sheet: figure 6c
		Rostral-Caudal / Caudal-Rostral: what							Rostral-Caudal / Caudal-Rostral: where
		-3	-2	-1	1	2	3		-3	-2	-1	1	2	3
		0.000163787	0.000115028	7.55931e-05	0.000142191	0.000231193	0.000289248		6.25466e-05	7.79358e-05	0.000254525	0.000208111	0.000184195	5.58831e-05
		0.000191659	0.000258584	0.000186751	0.000365584	0.000617579	0.000184193		7.08449e-05	0.000245768	0.00026947	0.000211038	0.000307818	0.000114829
		0.000170809	0.000129726	8.39886e-05	9.6169e-05	0.000461687	0.000230482		6.49404e-05	0.000133383	7.97028e-05	9.9613e-05	0.000810954	0.000180487
		0.000292048	0.000554933	0.000146521	6.78543e-05	0.000292123	0.000136362		6.13517e-05	0.000188871	0.00020971	0.000124599	0.000198022	6.75076e-05
		9.92416e-05	0.000333616	0.000148647	8.79454e-05	0.000357564	0.00174509		6.75384e-05	0.000170984	0.000191975	0.000239729	0.00018988	0.00181163
		0.000200127	5.52587e-05	0.000169827	0.000269175	0.000203069	0.00368338		0.000455806	0.00017329	0.000609327	0.000443335	0.000227142	0.00357881
		0.000112961	0.000121996	0.000136015	0.000205332	0.00137457	6.51669e-05		0.000190694	0.000216954	7.01161e-05	9.4209e-05	0.000846881	0.000373513
		0.000183335	0.000152362	0.000195507	9.42237e-05	0.000600892	0.000197931		0.000181929	0.000101659	4.91807e-05	0.000115308	0.000294807	0.000226389
		9.32177e-05	0.000133947	0.000138946	0.000441283	0.000322043	0.000645068		0.00010306	6.69354e-05	9.92582e-05	0.000236763	0.000193211	0.00137946
		0.000155845	0.000433152	0.00019413	0.000362674	0.000249036	0.00191393		0.00012457	9.56631e-05	0.000158702	0.000323458	0.000383712	0.00114766
		0.000100167	7.11854e-05	0.000224241	0.000843967	0.000514374	0.00169132		0.000143072	0.000108446	0.000211105	0.000691629	0.000198429	0.000865766
		3.18893e-05	0.000293185	0.000246916	0.000250988	0.000527206	0.000124881		8.78563e-05	0.000134586	0.00016801	0.000212274	0.000415801	0.000311704
		0.000226708	0.000164546	0.00017971	0.000107432	0.00189961	9.32544e-05		0.00025447	0.000108114	0.000174786	0.000307575	0.00207287	0.000195046
		0.000150558	0.00029498	0.000154041	0.000362885	0.00269296	0.000519221		0.000212362	0.000212997	0.000164019	0.000203862	0.00200325	0.000262542
		6.57373e-05	7.95894e-05	9.34048e-05	0.00080933	0.000300357	0.000147842		9.52032e-05	0.000150386	2.56081e-05	0.000836442	0.00016724	0.000326668
		9.7471e-05	0.00011839	0.000310027	0.000176426	0.000198715	0.000172199		0.000165611	6.95785e-05	0.00021325	0.000291311	0.000244538	0.000304308
		0.000197795	0.000105435	0.00273286	0.00384799	0.000131123	0.00117653		0.000128522	7.81718e-05	0.000553393	0.000602219	0.000236729	0.000801692
		0.000154164	0.000280761	0.00332891	0.00215332	0.000112312	0.00286494		4.05747e-05	0.000133391	0.000521289	0.00100212	7.41686e-05	0.00275172
		0.000127249	0.000191523	0.00250173	0.00282079	0.000199985	0.00364161		0.000211909	0.000324769	0.000247095	0.00143138	0.000122577	0.00289736
		0.000181883	0.000347853	0.00300216	0.00651328	5.06086e-05	0.000263712		0.00012762	4.54109e-05	0.0017751	0.00563275	9.91879e-05	0.000229104
		0.000170723	0.000160191	0.000756867	0.00215525	0.000532303	0.000186709		0.00015687	9.39914e-05	0.000424536	0.00172966	0.000328777	0.000163737
		0.000146244	0.000141334	0.00204848	0.00194986	0.00019286	0.000484994		0.00031311	0.000327139	0.000777623	0.0019666	7.66098e-05	0.000347398
		0.000125598	0.000183791	0.000449965	0.000371573	0.000190083	0.000151036		8.87578e-05	8.9486e-05	0.000695882	0.000557734	0.000165164	0.00054795
		0.00012214	0.000207653	0.000512733	0.000239546	5.26516e-05	0.000610454		5.31956e-05	0.000211637	0.00039194	0.000151344	0.000197639	0.000783177
		0.000200474	0.00024979	0.000106429	0.000111923	0.00331679	0.000168639		9.46864e-05	0.00023233	0.000182581	0.000136542	0.00291167	0.000165458
		0.000200651	0.00024957	0.000229638	8.63044e-05	0.00457008	7.40825e-05		0.000239866	9.40283e-05	0.000472948	0.00025128	0.00296571	5.03284e-05
		0.00015561	0.000163164	0.000262011	8.38159e-05	0.00228737	0.000342356		0.000165128	0.000238731	0.000246821	0.000385854	0.00185763	0.000150269
		0.000144274	9.44379e-05	0.000449559	0.000175817	0.000271701	0.00028474		8.11845e-05	0.000202939	0.000179487	0.000104508	0.000153295	9.06043e-05
		0.000304859	0.000255976	0.000165066	0.000207115	0.000228942	0.00163749		0.000141344	0.000318567	0.000444879	0.000149183	0.000454022	0.000856211
		0.000186654	0.00030166	0.000120064	0.000141146	0.00125767	0.00159974		0.000243339	0.000203734	0.000793496	0.000113208	0.000879623	0.000412975
		0.000146148	0.000116643	0.000191409	0.000153708	0.000267587	0.000135621		0.000164689	0.000150876	0.000174176	8.67304e-05	0.000743465	0.000262351
		0.000170102	0.00016172	0.000126338	0.000129589	0.000537752	0.000131307		0.000271734	0.000181944	4.12795e-05	0.000133185	0.00122435	0.000117894
		NaN	8.4775e-05	8.16869e-05	0.000236623	0.000149678	NaN		NaN	0.000104656	0.000152446	0.000227415	0.000154142	NaN
		NaN	0.000115894	0.000249901	0.000221008	0.000161452	NaN		NaN	0.000120168	5.66555e-05	0.00019803	0.000119202	NaN
		NaN	8.63416e-05	0.00013874	0.000591785	0.000125038	NaN		NaN	0.000147166	0.000143083	0.00018086	0.000190238	NaN
		NaN	0.000237347	0.000365887	0.000168051	9.93284e-05	NaN		NaN	0.00026992	0.000132418	0.000201788	4.19659e-05	NaN
		NaN	0.000112346	0.000143175	0.00200486	9.09719e-05	NaN		NaN	6.79798e-05	0.000107343	0.000958152	0.0003422	NaN
		NaN	0.000193823	0.000109524	0.000330449	0.00012279	NaN		NaN	0.000253136	0.000211367	0.000145434	7.28462e-05	NaN
		NaN	0.000110379	0.000343639	0.000337646	6.5282e-05	NaN		NaN	0.000154766	9.38172e-05	0.000277396	0.000191021	NaN
		NaN	8.34462e-05	9.38205e-05	0.000201509	8.53219e-05	NaN		NaN	8.38254e-05	0.000187304	0.000419813	0.00018982	NaN
		NaN	6.93431e-05	0.0014759	0.00106739	0.000541884	NaN		NaN	0.000105744	0.000266404	0.000935049	0.00105382	NaN
		NaN	0.000262058	0.000639046	0.00236165	0.00245321	NaN		NaN	0.000197503	0.00056307	0.00183874	0.00139998	NaN
		NaN	0.000114105	0.000316615	0.00351362	0.0012387	NaN		NaN	0.000118882	9.07672e-05	0.00132978	0.00096736	NaN
		NaN	0.000223012	0.000282781	0.000140746	0.000981944	NaN		NaN	0.000157704	9.55416e-05	0.000312025	0.000678507	NaN
		NaN	0.000363985	0.00314333	0.000284112	0.000155606	NaN		NaN	0.000110919	0.00180804	0.0003674	8.83816e-05	NaN
		NaN	0.000316186	0.00078493	0.00190814	0.00151503	NaN		NaN	0.000283608	0.000196258	0.0010278	0.000714057	NaN
		NaN	0.000213238	0.000118957	0.000329484	0.000333068	NaN		NaN	0.000111792	0.000252308	0.00035924	0.000242471	NaN
		NaN	0.00015034	8.44022e-05	0.000747944	0.000152009	NaN		NaN	0.000113811	0.000250774	0.000735926	0.000500053	NaN
		NaN	0.000104401	9.04343e-05	0.000110491	0.000333313	NaN		NaN	0.0001136	0.000283733	0.000189192	0.000304644	NaN
		NaN	0.000265121	0.000150807	0.000137407	0.000517484	NaN		NaN	7.79376e-05	0.000171874	6.11112e-05	0.000306718	NaN
		NaN	8.16134e-05	0.000377033	0.000131325	0.000152594	NaN		NaN	0.000109228	0.000166891	0.000225241	0.000676289	NaN
		NaN	0.000245016	0.00016924	0.000200651	0.000199495	NaN		NaN	0.000122317	0.000134032	0.000139781	0.000132638	NaN
		NaN	0.000218742	0.000157906	4.30968e-05	0.000220958	NaN		NaN	7.896e-05	0.000121298	0.000517925	0.000155957	NaN
		NaN	0.000119137	0.00021358	0.000187412	0.000139287	NaN		NaN	0.000151668	0.000131345	0.00021825	0.000160347	NaN
		NaN	0.000275318	0.000145481	0.000200591	0.000589556	NaN		NaN	0.000341945	0.000237862	3.58909e-05	0.000518139	NaN
		NaN	8.03238e-05	0.000167994	8.16702e-05	0.000183833	NaN		NaN	0.000140941	7.52345e-05	0.000277258	0.000197945	NaN
		NaN	0.000130762	0.000175586	0.000446069	0.000365831	NaN		NaN	0.00012839	0.000150151	8.57268e-05	6.58438e-05	NaN
		NaN	0.000270596	0.000205574	0.000138724	0.000464967	NaN		NaN	0.000146466	0.000140267	0.000192439	0.000673902	NaN
		NaN	9.30855e-05	0.000205401	0.000463418	0.000576047	NaN		NaN	0.000151458	0.000395575	0.000202859	0.000429814	NaN
		NaN	9.87257e-05	0.000560883	0.000165836	0.00132128	NaN		NaN	0.000142907	0.000495737	0.000165492	0.000782074	NaN
		NaN	0.000214853	0.000110933	0.000553368	0.00366586	NaN		NaN	0.00024592	0.000126414	0.000453379	0.00321224	NaN
		NaN	0.000376746	0.000122606	0.00012391	0.00243534	NaN		NaN	0.000147982	0.000111682	0.000121804	0.00187702	NaN
		NaN	0.000169549	0.000453828	0.000200016	0.000232821	NaN		NaN	0.000204319	0.000183243	0.000290437	0.00024671	NaN
		NaN	0.000147625	0.00011598	0.000153629	0.000150457	NaN		NaN	0.000197917	8.25438e-05	0.000167301	0.000309953	NaN
		NaN	NaN	0.00234098	0.00201301	NaN	NaN		NaN	NaN	0.000470699	0.00163907	NaN	NaN
		NaN	NaN	0.000524837	0.00185779	NaN	NaN		NaN	NaN	0.000385382	0.001564	NaN	NaN
		NaN	NaN	0.00071507	0.0025697	NaN	NaN		NaN	NaN	0.000288378	0.00121284	NaN	NaN
		NaN	NaN	0.00108587	0.000591958	NaN	NaN		NaN	NaN	0.000741324	0.000334346	NaN	NaN
		NaN	NaN	0.00234897	0.000276037	NaN	NaN		NaN	NaN	0.000694066	0.000386463	NaN	NaN
		NaN	NaN	0.000969383	0.00290943	NaN	NaN		NaN	NaN	0.000107658	0.000961187	NaN	NaN
		NaN	NaN	0.000200379	0.000584639	NaN	NaN		NaN	NaN	8.37183e-05	0.00123089	NaN	NaN
		NaN	NaN	0.00019173	0.00081567	NaN	NaN		NaN	NaN	0.000219319	0.00171874	NaN	NaN
		NaN	NaN	0.000143054	0.000130005	NaN	NaN		NaN	NaN	0.000146412	0.000110442	NaN	NaN
		NaN	NaN	0.000428548	0.000215598	NaN	NaN		NaN	NaN	0.000384802	0.000184955	NaN	NaN
		NaN	NaN	9.11898e-05	0.000187165	NaN	NaN		NaN	NaN	9.52443e-05	6.95861e-05	NaN	NaN
		NaN	NaN	0.000236487	8.75496e-05	NaN	NaN		NaN	NaN	0.000341226	0.000163844	NaN	NaN
		NaN	NaN	0.000131403	3.20623e-05	NaN	NaN		NaN	NaN	0.000227875	0.000160425	NaN	NaN
		NaN	NaN	0.000172726	0.000266479	NaN	NaN		NaN	NaN	0.000168388	0.000121363	NaN	NaN
		NaN	NaN	0.000124601	0.000129331	NaN	NaN		NaN	NaN	0.0003008	8.13095e-05	NaN	NaN
		NaN	NaN	0.000291162	8.21205e-05	NaN	NaN		NaN	NaN	0.0001627	8.02766e-05	NaN	NaN
		NaN	NaN	5.40152e-05	0.000755534	NaN	NaN		NaN	NaN	3.23789e-05	0.000476982	NaN	NaN
		NaN	NaN	0.000217844	0.000979016	NaN	NaN		NaN	NaN	8.8596e-05	0.000754071	NaN	NaN
		NaN	NaN	0.000233703	0.00218965	NaN	NaN		NaN	NaN	0.000162027	0.000835531	NaN	NaN
		NaN	NaN	0.000192432	0.000518379	NaN	NaN		NaN	NaN	8.96858e-05	0.00032835	NaN	NaN
		NaN	NaN	0.000183798	0.00093015	NaN	NaN		NaN	NaN	0.000136911	0.00101809	NaN	NaN
		NaN	NaN	0.000433267	0.000691337	NaN	NaN		NaN	NaN	0.000228341	0.000791165	NaN	NaN
		NaN	NaN	0.000127529	0.0011374	NaN	NaN		NaN	NaN	4.55922e-05	0.000886511	NaN	NaN
		NaN	NaN	0.000138669	0.000451577	NaN	NaN		NaN	NaN	0.000151798	0.000524112	NaN	NaN
		NaN	NaN	0.00173899	0.0020332	NaN	NaN		NaN	NaN	0.000222918	0.000305351	NaN	NaN
		NaN	NaN	0.0022905	0.00225902	NaN	NaN		NaN	NaN	0.000527799	0.000438754	NaN	NaN
		NaN	NaN	0.00326049	0.000809987	NaN	NaN		NaN	NaN	0.00109122	0.000590297	NaN	NaN
		NaN	NaN	0.000221105	0.00360123	NaN	NaN		NaN	NaN	0.000246826	0.00252581	NaN	NaN
		NaN	NaN	0.00102709	0.00303599	NaN	NaN		NaN	NaN	0.00111414	0.00161713	NaN	NaN
		NaN	NaN	0.00156002	0.00185474	NaN	NaN		NaN	NaN	0.0003303	0.000865469	NaN	NaN
		NaN	NaN	0.000280623	0.000404359	NaN	NaN		NaN	NaN	0.00058289	0.00012214	NaN	NaN
		NaN	NaN	0.00032196	0.000127902	NaN	NaN		NaN	NaN	0.000117706	8.26177e-05	NaN	NaN

## Sheet: figure 6d
		Rostral-Caudal / Caudal-Rostral: what							Rostral-Caudal / Caudal-Rostral: where
		-3	-2	-1	1	2	3		-3	-2	-1	1	2	3
		0.000182943	0.000167037	6.11542e-05	9.94255e-05	9.56164e-05	8.94225e-05		3.10286e-05	0.000111388	0.00013264	0.000223362	6.49577e-05	0.000119561
		0.000114142	0.000264847	7.24701e-05	4.2381e-05	6.81135e-05	0.000202494		0.000103034	0.000263717	6.65107e-05	0.000162127	9.50949e-05	0.00023062
		0.000270145	0.000100651	0.000101306	8.92658e-05	0.000330162	0.000146138		0.000158104	0.000212132	0.000100459	0.00013414	8.79089e-05	0.000117729
		5.77204e-05	9.98263e-05	0.000106014	6.55363e-05	0.000167597	0.000101707		0.000137036	0.000193136	9.39249e-05	0.000118692	0.000152412	0.000175344
		0.000102234	0.000150145	0.000258379	0.000163239	0.000138051	0.000121106		0.000325098	9.26195e-05	0.000168314	0.000104976	0.000251085	0.000284974
		0.000227149	0.000202037	7.9506e-05	8.65173e-05	0.000104778	0.000406763		0.000501045	0.000353475	0.000111364	0.000217139	0.000197927	0.000217564
		8.89368e-05	0.000203772	0.000245338	0.000119755	8.82847e-05	0.000154355		0.00035156	0.000223146	0.000114913	0.00010784	0.000244145	0.000107767
		0.000196757	0.000297736	0.000102025	0.00015902	0.000156226	6.72799e-05		0.00017107	0.000180893	0.000116416	0.000186941	0.000294511	0.000119028
		0.000168415	4.38749e-05	0.000201194	0.000102004	0.000124762	8.93166e-05		0.000429871	4.73778e-05	0.000195204	6.48493e-05	0.000131565	0.000127608
		0.000121963	0.000179712	0.000160296	0.000104265	9.81462e-05	8.84265e-05		0.00017224	0.000170133	0.000164849	0.000111346	0.000137223	0.00022013
		0.000251354	0.000121318	0.000379477	0.000350656	8.7391e-05	0.000118044		0.000147203	8.15108e-05	0.000559872	0.000165202	0.000134544	0.000122584
		0.000152161	0.00010106	5.21991e-05	0.000110516	0.00013247	9.66085e-05		8.21862e-05	0.000223176	0.000164179	0.000191097	0.000111293	0.000114552
		0.000177235	0.000266396	0.000274895	6.81747e-05	0.000166931	0.000128008		0.000117361	0.000387604	0.000192716	5.45746e-05	3.75797e-05	0.000215344
		7.02889e-05	0.000339882	0.000343363	0.000111449	0.000219998	0.000145865		9.08652e-05	0.000362816	0.000174762	0.000258815	0.000114493	0.000224143
		0.000110608	0.000153374	0.000169155	9.24923e-05	5.07213e-05	0.000122943		0.000203471	9.29586e-05	0.00029974	7.47924e-05	8.84676e-05	0.000174873
		9.32528e-05	6.61484e-05	9.22495e-05	9.23077e-05	0.00021017	0.00011143		0.000124418	0.000264884	0.000266525	8.2075e-05	0.000238431	0.000145917
		0.000267885	7.88766e-05	0.00136772	0.00228477	0.000109325	6.63666e-05		0.000109728	9.46249e-05	0.000342146	0.00181782	0.000149936	0.000145541
		0.000157181	8.706e-05	0.000751346	0.000502397	0.000209368	0.000178528		8.44285e-05	0.00011134	0.00098844	0.000312011	6.06262e-05	0.000159152
		7.62114e-05	0.000115707	0.000678871	0.000900891	6.15375e-05	8.39871e-05		0.000152075	0.000122852	0.000444144	0.000120108	6.68551e-05	0.000118448
		0.000256963	0.000110139	0.00227724	0.00105488	0.000111921	0.000153302		5.76304e-05	0.000124849	0.000814602	0.000566081	0.000113684	0.000236687
		0.000182998	0.000199827	0.000654108	0.000747072	0.000128445	0.000115675		0.000117664	0.000196156	0.00129647	0.000376781	0.000171354	0.000285466
		0.000205135	0.00016946	0.000756918	0.00153801	9.28163e-05	0.000155558		0.000204616	0.000109008	0.000952915	0.000501825	6.73823e-05	0.000150392
		0.000287624	0.000107223	0.000192173	0.000413025	0.000133078	0.000241754		0.000275178	5.31071e-05	0.000258869	0.000260362	8.4494e-05	0.000258334
		0.000111459	4.02425e-05	0.00014666	0.000225169	8.51447e-05	0.00017739		9.24954e-05	5.08835e-05	0.000223274	0.000593104	3.1964e-05	0.000138602
		0.000669467	0.000827261	0.000148485	0.000129291	9.22853e-05	0.000236942		0.00057977	0.00120469	9.93513e-05	9.25474e-05	0.000203253	0.00010705
		0.00044538	0.00111192	5.06269e-05	7.09888e-05	0.000162289	5.72261e-05		0.000806502	0.0011514	0.000148444	0.00013245	0.000164968	0.000309318
		0.000328709	0.000541897	8.95337e-05	0.000266928	0.000157174	0.000123886		0.000868688	0.00108955	0.0001304	0.000111703	0.000116448	0.000134057
		8.38181e-05	0.000142341	0.00012651	0.000101883	7.52086e-05	0.000229671		0.000452554	0.000100364	0.000144175	0.000151729	0.000115279	0.000127911
		0.000269918	0.000154655	0.000113426	0.000167912	8.01766e-05	0.000118515		5.48433e-05	0.00011262	0.000187863	0.000142669	0.000204372	0.000123807
		0.000136142	0.000188559	5.92098e-05	0.000189609	0.000249925	0.000147055		0.000182747	0.000424727	5.72628e-05	0.000207848	0.000220193	0.000161252
		8.54862e-05	0.000242457	0.000157812	2.79824e-05	0.000178607	6.08584e-05		5.90691e-05	0.000244278	0.000161072	0.000108819	0.000126711	7.59267e-05
		0.000131377	0.000333355	0.000139202	9.35083e-05	0.000153519	4.92555e-05		0.00032715	0.000374112	7.07245e-05	7.75655e-05	0.00019939	0.000133838
		NaN	5.6657e-05	0.000109166	0.000165678	0.000140687	NaN		NaN	0.000347147	0.000146164	0.000123418	0.000125787	NaN
		NaN	0.000159857	9.20931e-05	0.000104416	0.000103265	NaN		NaN	7.17495e-05	0.000135146	8.84489e-05	6.72686e-05	NaN
		NaN	0.00015722	0.000318376	0.000208137	8.54564e-05	NaN		NaN	0.000229052	0.000159412	0.000137566	0.000216435	NaN
		NaN	0.000116732	7.1409e-05	7.85881e-05	0.000106744	NaN		NaN	9.33172e-05	0.000206197	7.07783e-05	0.000105403	NaN
		NaN	0.000104897	0.000203492	6.98131e-05	0.000108704	NaN		NaN	7.34545e-05	0.000154537	0.00019889	0.000259382	NaN
		NaN	0.00020012	0.000136161	8.85559e-05	0.000248796	NaN		NaN	9.1974e-05	0.000132918	8.20887e-05	0.000132436	NaN
		NaN	0.000157703	0.000129916	0.000247073	0.000156426	NaN		NaN	0.000129368	6.58811e-05	0.000117031	0.0001019	NaN
		NaN	0.000137624	9.05742e-05	0.000117092	0.00011186	NaN		NaN	0.000151745	0.000117152	0.000146518	0.000283027	NaN
		NaN	0.000234899	0.000818325	0.000238101	0.000117052	NaN		NaN	0.00011226	0.000723124	0.000106819	0.000139933	NaN
		NaN	0.000122421	0.003259	0.000326341	0.000118825	NaN		NaN	0.000202716	0.000782772	0.000270334	6.72847e-05	NaN
		NaN	0.000140371	0.000792027	0.000539443	8.61668e-05	NaN		NaN	0.000236469	0.000489394	0.000268842	5.80847e-05	NaN
		NaN	0.000239665	0.000451635	0.000217721	0.000215389	NaN		NaN	0.000349651	0.000266852	0.000103092	0.000131128	NaN
		NaN	0.00176069	0.000342513	0.000168566	0.000122582	NaN		NaN	0.00114843	0.000592687	0.000847922	0.000140389	NaN
		NaN	0.00126314	0.000218222	5.71688e-05	0.000127143	NaN		NaN	0.000481012	0.000170186	8.392e-05	0.000163922	NaN
		NaN	0.000142034	8.35354e-05	0.000111063	0.000199313	NaN		NaN	0.000147928	0.000158093	0.000164904	5.38578e-05	NaN
		NaN	0.000345066	0.00026786	0.000148882	9.57692e-05	NaN		NaN	0.000310348	0.000179426	0.000156282	0.00018205	NaN
		NaN	0.00013622	8.35323e-05	0.000112644	7.98503e-05	NaN		NaN	0.00010415	6.67171e-05	0.000106003	0.000113353	NaN
		NaN	8.75084e-05	8.78467e-05	6.03667e-05	0.00016254	NaN		NaN	0.000184658	9.1671e-05	8.257e-05	0.00012663	NaN
		NaN	0.000102392	0.000132755	0.000188941	0.000149865	NaN		NaN	0.000216784	4.17313e-05	0.00019371	0.000151392	NaN
		NaN	6.89553e-05	0.000111164	3.90194e-05	9.61441e-05	NaN		NaN	0.000144296	6.82648e-05	0.000173383	8.97007e-05	NaN
		NaN	0.00016967	0.000128415	0.000149758	0.000208037	NaN		NaN	0.000179954	0.000130165	7.7497e-05	0.000118954	NaN
		NaN	0.00020663	0.000114867	0.000103379	5.96539e-05	NaN		NaN	0.000156393	0.000145072	0.000262149	0.000136084	NaN
		NaN	0.000165341	0.000178789	0.000118819	0.000171609	NaN		NaN	0.000100001	0.000188634	0.000245078	0.000134907	NaN
		NaN	8.66575e-05	9.27866e-05	9.40261e-05	5.36157e-05	NaN		NaN	0.000100899	0.000163122	0.000153138	0.000182161	NaN
		NaN	0.000242257	0.0003266	0.000231925	0.00022553	NaN		NaN	0.000264657	0.000926104	9.65008e-05	0.000163592	NaN
		NaN	0.000456409	0.000293366	0.000183898	8.16382e-05	NaN		NaN	0.000241093	0.000735334	0.000129039	0.000116463	NaN
		NaN	0.000520951	0.00047747	0.000222283	7.93002e-05	NaN		NaN	0.000600329	0.000651292	0.000241447	0.00017483	NaN
		NaN	0.000236257	0.000115529	9.40202e-05	0.000169104	NaN		NaN	0.000313064	0.000152884	0.000181671	0.000108398	NaN
		NaN	0.000103265	0.000273309	6.47183e-05	4.92498e-05	NaN		NaN	9.16297e-05	0.000143282	0.00016026	0.000146961	NaN
		NaN	0.000212008	0.000198617	0.000155411	0.00019131	NaN		NaN	0.000337706	0.000210467	0.000131421	0.000159747	NaN
		NaN	0.000157801	0.000293091	6.68384e-05	0.000154874	NaN		NaN	6.15999e-05	0.00021075	6.98312e-05	9.34289e-05	NaN
		NaN	0.000184334	0.000286034	0.000219838	8.80098e-05	NaN		NaN	0.000178046	0.000447204	0.00012135	0.000121456	NaN
		NaN	NaN	0.000344294	0.000396481	NaN	NaN		NaN	NaN	0.000192679	0.000917258	NaN	NaN
		NaN	NaN	0.000650482	0.000989052	NaN	NaN		NaN	NaN	0.000310259	0.00152865	NaN	NaN
		NaN	NaN	0.00109111	0.000606556	NaN	NaN		NaN	NaN	0.000136113	0.00202518	NaN	NaN
		NaN	NaN	0.00116309	0.000306921	NaN	NaN		NaN	NaN	0.000508631	0.000124511	NaN	NaN
		NaN	NaN	0.000835275	0.000279394	NaN	NaN		NaN	NaN	0.00145561	0.000488496	NaN	NaN
		NaN	NaN	0.00051444	0.00029251	NaN	NaN		NaN	NaN	0.000409437	0.00047207	NaN	NaN
		NaN	NaN	0.000179952	0.000211294	NaN	NaN		NaN	NaN	9.47803e-05	0.000312063	NaN	NaN
		NaN	NaN	9.95289e-05	0.000149275	NaN	NaN		NaN	NaN	0.000128567	0.00109662	NaN	NaN
		NaN	NaN	9.39434e-05	7.7148e-05	NaN	NaN		NaN	NaN	0.000201349	0.000107711	NaN	NaN
		NaN	NaN	5.91478e-05	9.22288e-05	NaN	NaN		NaN	NaN	8.44336e-05	0.0001971	NaN	NaN
		NaN	NaN	9.24193e-05	0.000193994	NaN	NaN		NaN	NaN	0.000371194	0.000100709	NaN	NaN
		NaN	NaN	0.000148365	8.31836e-05	NaN	NaN		NaN	NaN	0.000235819	9.50104e-05	NaN	NaN
		NaN	NaN	0.000186581	0.000262543	NaN	NaN		NaN	NaN	3.21662e-05	0.000137804	NaN	NaN
		NaN	NaN	0.000214391	0.000239474	NaN	NaN		NaN	NaN	0.000263722	0.00021266	NaN	NaN
		NaN	NaN	0.000107166	8.50256e-05	NaN	NaN		NaN	NaN	0.00010715	8.39222e-05	NaN	NaN
		NaN	NaN	0.000138246	0.000114612	NaN	NaN		NaN	NaN	0.000152651	9.52679e-05	NaN	NaN
		NaN	NaN	2.63106e-05	0.000176987	NaN	NaN		NaN	NaN	8.1483e-05	9.8086e-05	NaN	NaN
		NaN	NaN	4.25185e-05	0.000177648	NaN	NaN		NaN	NaN	0.00015234	0.000198983	NaN	NaN
		NaN	NaN	5.12555e-05	0.000366979	NaN	NaN		NaN	NaN	5.5595e-05	0.000287606	NaN	NaN
		NaN	NaN	6.59991e-05	5.25949e-05	NaN	NaN		NaN	NaN	0.000129009	0.000164736	NaN	NaN
		NaN	NaN	0.000471941	0.000141527	NaN	NaN		NaN	NaN	0.000176204	0.000195562	NaN	NaN
		NaN	NaN	0.000239049	1.84633e-05	NaN	NaN		NaN	NaN	0.000151954	0.000118682	NaN	NaN
		NaN	NaN	0.00016891	0.000210122	NaN	NaN		NaN	NaN	0.000117455	0.000172441	NaN	NaN
		NaN	NaN	0.000190193	6.69384e-05	NaN	NaN		NaN	NaN	0.000179956	0.000233351	NaN	NaN
		NaN	NaN	0.00421139	0.000740634	NaN	NaN		NaN	NaN	0.00739486	0.000123821	NaN	NaN
		NaN	NaN	0.0010093	0.000436671	NaN	NaN		NaN	NaN	0.00667272	0.000141171	NaN	NaN
		NaN	NaN	0.00301656	0.000922669	NaN	NaN		NaN	NaN	0.00326724	0.000112973	NaN	NaN
		NaN	NaN	0.00128759	0.000517693	NaN	NaN		NaN	NaN	0.00108646	0.000410041	NaN	NaN
		NaN	NaN	0.000144041	0.000254836	NaN	NaN		NaN	NaN	0.000227123	0.000159184	NaN	NaN
		NaN	NaN	0.000283332	0.000536563	NaN	NaN		NaN	NaN	0.000185045	0.000165258	NaN	NaN
		NaN	NaN	0.000374515	0.000178938	NaN	NaN		NaN	NaN	0.000488515	9.85185e-05	NaN	NaN
		NaN	NaN	0.000119133	0.000112543	NaN	NaN		NaN	NaN	0.000929838	0.000223567	NaN	NaN

## Sheet: figure 6e
	Act to Act		0.151406	0.122824	0.0688744	0.0488142	0.0320903	0.0219476	0.0242104	0.019655	0.0156532	0.0164484	0.0219119	0.0160807	0.0172611	0.0109269	0.0125707	0.0132086	0.0131212	0.0122155	0.0113476	0.00813117	0.00848039	0.0165849	0.0304531	0.0230201	0.0403159	0.0529797	0.0631602	0.0872468	0.116289	0.0884144	0.0726211	0.0510934	0.0459852	0.0562034	0.0413777	0.0456028	0.0381899	0.022822	0.0188774	0.0186877	0.0310236	0.0302959	0.0252171	0.0200551	0.0185868	0.0160608	0.0149438
	Obj to Obj		0.0956833	0.392144	0.941559	0.58982	0.288835	0.243902	0.3304	0.538202	0.507087	0.550561	0.513432	0.436084	0.52411	0.422963	0.569238	0.58922	0.474872	0.661201	0.539602	0.376179	0.351539	0.191521	0.15457	0.199347	0.149001	0.191409	0.203345	0.113236	0.0557715	0.068855	0.0396947	0.0973188	0.135913	0.0929176	0.037727	0.0149769	0.000904806	0.00173029	0.00261333	0.00192646	0.00887779	0.012228	0.00526845	0.00368216	0.0053139	0.0117692	0.0269144
[truncated: 24 more columns]

## Sheet: figure 6f
		Act to Obj		0.634694	0.418943	0.377473	0.48656	0.753944	0.989035	0.954082	0.838466	0.872125	0.671124	0.988606	0.588591	0.904812	0.86806	0.758307	0.78746	0.476315	0.393826	0.398722	0.275526	0.343006	0.541107	0.358203	0.609681	0.950926	0.69146	0.845842	0.983609	0.929102	0.540375	0.376863	0.50758	0.725106	0.171295	0.268195	0.25118	0.27802	0.601196	0.301741	0.373822	0.637502	0.424826	0.610867	0.60051	0.819753	0.724185
		Obj to Act		0.067731	0.0335832	0.00162138	0.00395398	0.0236349	0.00128632	0.00277742	0.000903449	0.000351961	6.36739e-05	2.7821e-05	9.07585e-05	6.09832e-05	5.92215e-05	0.000156376	0.00338797	0.00464758	0.00117699	0.000354326	0.00170561	0.0049473	0.00464128	0.00473209	0.0083876	0.035959	0.0795661	0.133966	0.151839	0.395965	0.304523	0.398925	0.494813	0.311522	0.539215	0.568684	0.478937	0.211878	0.256476	0.279467	0.157929	0.095042	0.0594208	0.0322298	0.00634131	0.00342308	0.00545192
[truncated: 25 more columns]
