# Supplementary material for: Reward-related choices determine information timing and flow across macaque lateral prefrontal cortex
Source: Nat Commun. 2021 Feb 9;12:894. doi: 10.1038/s41467-021-20943-9 (PMC7873307; doi:10.1038/s41467-021-20943-9)
Supplement: Supplementary file 6 — Source Data [file 41467_2021_20943_MOESM6_ESM.zip › Excel/Figure 7.xlsx]

## Sheet: Figure 7 a
what	response array	predictor array	sessions
	rdlPFC	rdlPFC	0.000132707	0.00012639	9.8782e-05	0.000123797	0.000129201	6.43505e-05	0.000120172	0.000188229
		mdlPFC	0.000123652	0.000201223	0.000124619	0.000132968	9.25549e-05	0.000216053	0.000172241	9.69009e-05
		cdlPFC	0.000211327	0.000352207	0.000234826	0.000160389	0.000300449	0.000164501	0.000554873	0.000230674
		vlPFC	0.000569871	0.00125928	0.00147644	0.000202424	0.000915636	0.00157183	0.000124917	0.000277973
	mdlPFC	rdlPFC	0.000103878	0.000248936	0.000203556	0.000250452	0.000150755	0.00016905	0.000149377	0.00019525
		mdlPFC	0.000131743	0.000314491	0.000148869	0.000245812	9.7761e-05	0.000333728	0.000258462	0.000132762
		cdlPFC	0.000469877	0.000425355	0.00102221	0.000275814	0.000898953	0.000377145	0.000621098	0.000245785
		vlPFC	0.00113664	0.00193432	0.00115412	0.000775532	0.00148751	0.00197525	0.000283458	0.000259733
	cdlPFC	rdlPFC	0.00010241	0.00023009	0.000122301	0.000346287	0.000206224	0.000127388	0.000172871	0.000130946
		mdlPFC	0.000112559	0.000216862	0.000200521	0.000341529	0.000154404	0.00020486	0.0002546	0.000164624
		cdlPFC	0.00222532	0.00179879	0.00175655	0.000848148	0.00325502	0.00112783	0.000918672	0.000269068
		vlPFC	0.0022404	0.00215795	0.00242853	0.0027118	0.00143785	0.00215554	0.000422514	0.000482766
	vlPFC	rdlPFC	0.000163819	0.00017558	0.000138459	0.000162523	0.000200383	0.000170895	0.000112611	0.000143262
		mdlPFC	0.00014596	0.000303844	0.000110385	0.00017734	0.00024984	0.000322393	0.000144755	0.000144519
		cdlPFC	0.00207218	0.00169582	0.00169848	0.00114798	0.00181906	0.0013407	0.000262481	0.000277706
		vlPFC	0.00270165	0.00249137	0.00186804	0.000466884	0.00126745	0.00261039	0.000211092	0.000400973
where	response array	predictor array	sessions
	rdlPFC	rdlPFC	0.000108892	0.000303516	9.03578e-05	0.00010883	0.000147215	0.000383111	0.000169309	0.000135633
		mdlPFC	0.000161072	0.000177096	0.000195073	0.000133183	0.000266816	0.000224039	7.4535e-05	0.000151507
		cdlPFC	0.000219927	0.000201977	0.000450014	0.000117953	0.000254203	0.000134236	0.000430301	0.000220053
		vlPFC	0.000600623	0.00101613	0.00102347	0.00017473	0.000756655	0.00115043	0.000377621	0.000357942
	mdlPFC	rdlPFC	0.000216813	0.000324774	0.000147165	0.000216114	0.000246507	0.000425639	0.000195739	8.20987e-05
		mdlPFC	8.33832e-05	0.000174515	0.00021345	0.000175906	0.000210737	0.000269154	0.000154417	0.000168248
		cdlPFC	0.000256722	0.000367	0.00047772	0.000226976	0.000684298	0.000315566	0.000572697	0.000350634
		vlPFC	0.00105613	0.00135582	0.000863309	0.000507419	0.00145688	0.00136849	0.000349971	0.000569722
	cdlPFC	rdlPFC	9.35909e-05	0.000144316	0.000178637	0.00015663	0.000102979	0.000226308	0.000200788	0.000134515
		mdlPFC	0.000108558	0.000111055	0.000227947	0.000221463	0.000136363	0.000178852	8.70651e-05	0.000158724
		cdlPFC	0.000251641	0.000688997	0.000169551	0.000618432	0.000721862	9.13001e-05	0.000836541	0.000226089
		vlPFC	0.000870422	0.0012109	0.00114108	0.00220123	0.00102516	0.00120526	0.000567501	0.000672156
	vlPFC	rdlPFC	9.72038e-05	0.000118964	0.000146262	8.95032e-05	0.000155056	0.000306154	0.000134836	0.000168117
		mdlPFC	0.00013335	0.000133415	0.000154379	0.000159534	0.00019588	0.00021208	0.000154343	0.000140813
		cdlPFC	0.000378354	0.000499385	0.000429365	0.000714697	0.0010102	0.00035296	0.0004037	0.000244935
		vlPFC	0.00149874	0.00181715	0.00100554	0.000592773	0.00173544	0.00227817	0.000212774	0.000671563

## Sheet: Figure 7b
what	response array	predictor array	sessions
	rdlPFC	rdlPFC	0.000115548	6.89987e-05	9.68375e-05	0.000190384	0.000164737	0.000130621	0.000230605	4.88728e-05
		mdlPFC	0.000104627	6.64913e-05	0.000184782	7.24057e-05	0.000185863	0.000154745	8.78957e-05	0.000115292
		cdlPFC	0.00010637	0.000135822	0.000156755	0.000120601	0.000145809	0.000126511	0.00013735	0.000101712
		vlPFC	0.000120512	0.000131669	0.000118014	0.000145322	0.000120826	0.00021381	0.000144977	0.000101339
	mdlPFC	rdlPFC	9.67786e-05	6.75229e-05	0.000104003	0.000123014	0.0001717	0.000116993	0.000172276	0.000118065
		mdlPFC	0.000126842	0.000147016	0.000120829	7.04085e-05	0.000146887	0.000119755	0.000124457	0.000108344
		cdlPFC	0.000169149	0.000142556	0.000287013	8.39298e-05	8.60582e-05	9.34699e-05	0.000154132	0.000124044
		vlPFC	0.000139907	0.000115225	0.000102508	0.000148043	0.000104735	0.000197094	0.000145879	0.000136867
	cdlPFC	rdlPFC	0.000109698	0.000149818	0.000118992	9.89133e-05	0.000156135	0.000194562	0.00015851	0.000140565
		mdlPFC	0.000165818	0.000147069	0.000306645	7.6284e-05	0.000305909	0.000229297	0.000190268	0.000164763
		cdlPFC	0.000675684	0.000663377	0.000569053	0.000271972	0.000349556	0.000239942	0.000295497	0.000162371
		vlPFC	0.000914998	0.000563615	0.00074239	0.000524303	0.000362467	0.000606063	0.00022858	0.000158967
	vlPFC	rdlPFC	0.000322177	0.000209666	0.000231605	0.000137666	0.000183096	0.000159678	0.000143164	0.000133211
		mdlPFC	0.000337073	0.000467616	0.000331134	0.000179831	0.000571253	0.000500897	0.000173917	0.000232226
		cdlPFC	0.00168543	0.00141753	0.00139464	0.00129489	0.000493984	0.000443228	0.000207544	0.000158296
		vlPFC	0.000696909	0.000751872	0.000782514	0.000460957	0.000912972	0.00217128	0.000146536	0.00013464
where	response array	predictor array	sessions
	rdlPFC	rdlPFC	0.000101559	0.000105817	0.000118912	7.34009e-05	0.000172499	9.94448e-05	0.00021709	0.00013038
		mdlPFC	0.000132406	0.000143562	0.000135066	0.000134704	0.000115737	0.000224949	0.000136415	0.000128228
		cdlPFC	0.000113509	8.74049e-05	0.000130648	0.0001153	0.000200194	0.000133458	0.000141362	0.000197916
		vlPFC	0.00012494	0.000229805	0.000123205	0.000163624	0.000227398	0.000188338	0.000154225	0.000134346
	mdlPFC	rdlPFC	0.000125014	9.77649e-05	0.000160946	0.000135546	0.000129627	0.000144355	0.000142942	0.000125728
		mdlPFC	8.0786e-05	0.000184231	0.000249757	7.91378e-05	0.000143946	0.00013964	8.50101e-05	0.000113032
		cdlPFC	9.57134e-05	0.000131954	0.000207955	0.000152071	0.000152321	0.000147752	0.000108524	0.000145824
		vlPFC	0.000159586	0.000121485	0.000120977	0.000116524	0.000132326	0.000164588	9.06164e-05	0.000185332
	cdlPFC	rdlPFC	0.000164327	0.000157866	0.000195205	0.0001389	0.000135546	0.000177712	0.000126406	0.000121105
		mdlPFC	0.000337239	0.000296917	0.000356543	0.000163067	0.000166685	0.000167525	0.000173457	0.000252709
		cdlPFC	0.000274738	0.000534677	0.000194343	0.000192992	0.000476649	0.00019494	0.000218875	0.000134355
		vlPFC	0.000741429	0.000563042	0.000631776	0.000300931	0.000468096	0.000305768	0.000208962	0.000517393
	vlPFC	rdlPFC	0.000287599	0.000291551	0.000331517	0.000182352	0.000153742	0.000244818	0.00022232	0.000178783
		mdlPFC	0.000407247	0.000441335	0.000501964	0.000246564	0.000435072	0.000401565	0.000136691	0.000281847
		cdlPFC	0.0021632	0.00218855	0.00108422	0.000669136	0.000892971	0.000429396	0.000250064	0.000365276
		vlPFC	0.000441985	0.000730634	0.000334223	0.000286267	0.000836313	0.000961732	0.000135327	0.000242486
