# Supplementary material for: Reward-related choices determine information timing and flow across macaque lateral prefrontal cortex
Source: Nat Commun. 2021 Feb 9;12:894. doi: 10.1038/s41467-021-20943-9 (PMC7873307; doi:10.1038/s41467-021-20943-9)
Supplement: Supplementary file 6 — Source Data [file 41467_2021_20943_MOESM6_ESM.zip › Excel/Figure S1.xlsx]

## Sheet: Figure S1c
	bins	-2000	-1980	-1960	-1940	-1920	-1900	-1880	-1860	-1840	-1820	-1800	-1780	-1760	-1740	-1720	-1700	-1680	-1660	-1640	-1620	-1600	-1580	-1560	-1540	-1520	-1500	-1480	-1460	-1440	-1420	-1400	-1380	-1360	-1340	-1320	-1300	-1280	-1260	-1240	-1220	-1200	-1180	-1160	-1140	-1120	-1100	-1080	-1060
	What/Image A	0.206823	0.239891	0.274479	0.298583	0.301711	0.299095	0.328811	0.407623	0.507004	0.593598	0.6731	0.762311	0.844097	0.884194	0.874066	0.843146	0.834627	0.875199	0.970977	1.10527	1.22228	1.26483	1.25323	1.26449	1.32718	1.39608	1.42723	1.43457	1.46108	1.52253	1.59614	1.63864	1.61834	1.55386	1.49629	1.45853	1.40325	1.30902	1.21315	1.17662	1.2177	1.28981	1.32904	1.31663	1.27879	1.24514	1.23511	1.25024
	What/Image B	0.0749085	0.0794162	0.102465	0.150615	0.218471	0.29461	0.376314	0.465785	0.55983	0.653681	0.751119	0.862016	0.977321	1.06662	1.12083	1.16652	1.22944	1.30073	1.36276	1.4514	1.60649	1.76843	1.84507	1.83251	1.78006	1.70631	1.59528	1.45165	1.33514	1.30412	1.34836	1.42429	1.53223	1.70176	1.89382	1.99543	1.95075	1.81184	1.65754	1.5519	1.52505	1.52838	1.48007	1.37179	1.27668	1.25978	1.31877	1.42194
	Where/Left	0.164935	0.172344	0.178742	0.193465	0.222108	0.269056	0.34469	0.442059	0.527866	0.587087	0.648749	0.738843	0.839712	0.918459	0.963016	0.992649	1.05113	1.16088	1.29639	1.43017	1.55466	1.65503	1.71936	1.75398	1.76576	1.75548	1.71658	1.64347	1.56334	1.53243	1.57999	1.68161	1.79952	1.91887	2.01387	2.01887	1.9063	1.73113	1.55892	1.44355	1.42512	1.46675	1.48051	1.44103	1.40032	1.40233	1.44279	1.50501
	Where/Right	0.118946	0.157673	0.221069	0.286511	0.325377	0.338685	0.359273	0.42261	0.536112	0.671701	0.798171	0.910762	1.00232	1.04092	1.02269	0.9889	0.962031	0.93465	0.932881	1.01595	1.16519	1.25764	1.23355	1.1829	1.19025	1.21455	1.18802	1.14318	1.16551	1.2591	1.33803	1.33061	1.2507	1.17913	1.17879	1.2361	1.27813	1.25346	1.20465	1.20675	1.25903	1.29817	1.27562	1.19434	1.09555	1.02792	1.02135	1.06665
[truncated: 153 more columns]
