# Supplementary material for: Reward-related choices determine information timing and flow across macaque lateral prefrontal cortex
Source: Nat Commun. 2021 Feb 9;12:894. doi: 10.1038/s41467-021-20943-9 (PMC7873307; doi:10.1038/s41467-021-20943-9)
Supplement: Supplementary file 6 — Source Data [file 41467_2021_20943_MOESM6_ESM.zip › Excel/Figure S11.xlsx]

## Sheet: figure S11a
		Rostral-Caudal / Caudal-Rostral: what							Rostral-Caudal / Caudal-Rostral: where
		-3	-2	-1	1	2	3		-3	-2	-1	1	2	3
		0.000163787	0.000115028	7.55931e-05	0.000142191	0.000231193	0.000289248		6.25466e-05	7.79358e-05	0.000254525	0.000208111	0.000184195	5.58831e-05
		0.000191659	0.000258584	0.000186751	0.000365584	0.000617579	0.000184193		7.08449e-05	0.000245768	0.00026947	0.000211038	0.000307818	0.000114829
		0.000170809	0.000129726	8.39886e-05	9.6169e-05	0.000461687	0.000230482		6.49404e-05	0.000133383	7.97028e-05	9.9613e-05	0.000810954	0.000180487
		0.000292048	0.000554933	0.000146521	6.78543e-05	0.000292123	0.000136362		6.13517e-05	0.000188871	0.00020971	0.000124599	0.000198022	6.75076e-05
		9.32177e-05	0.000133947	0.000138946	0.000441283	0.000322043	0.000645068		0.00010306	6.69354e-05	9.92582e-05	0.000236763	0.000193211	0.00137946
		0.000155845	0.000433152	0.00019413	0.000362674	0.000249036	0.00191393		0.00012457	9.56631e-05	0.000158702	0.000323458	0.000383712	0.00114766
		0.000100167	7.11854e-05	0.000224241	0.000843967	0.000514374	0.00169132		0.000143072	0.000108446	0.000211105	0.000691629	0.000198429	0.000865766
		3.18893e-05	0.000293185	0.000246916	0.000250988	0.000527206	0.000124881		8.78563e-05	0.000134586	0.00016801	0.000212274	0.000415801	0.000311704
		0.000197795	0.000105435	0.00273286	0.00384799	0.000131123	0.00117653		0.000128522	7.81718e-05	0.000553393	0.000602219	0.000236729	0.000801692
		0.000154164	0.000280761	0.00332891	0.00215332	0.000112312	0.00286494		4.05747e-05	0.000133391	0.000521289	0.00100212	7.41686e-05	0.00275172
		0.000127249	0.000191523	0.00250173	0.00282079	0.000199985	0.00364161		0.000211909	0.000324769	0.000247095	0.00143138	0.000122577	0.00289736
		0.000181883	0.000347853	0.00300216	0.00651328	5.06086e-05	0.000263712		0.00012762	4.54109e-05	0.0017751	0.00563275	9.91879e-05	0.000229104
		0.000200474	0.00024979	0.000106429	0.000111923	0.00331679	0.000168639		9.46864e-05	0.00023233	0.000182581	0.000136542	0.00291167	0.000165458
		0.000200651	0.00024957	0.000229638	8.63044e-05	0.00457008	7.40825e-05		0.000239866	9.40283e-05	0.000472948	0.00025128	0.00296571	5.03284e-05
		0.00015561	0.000163164	0.000262011	8.38159e-05	0.00228737	0.000342356		0.000165128	0.000238731	0.000246821	0.000385854	0.00185763	0.000150269
		0.000144274	9.44379e-05	0.000449559	0.000175817	0.000271701	0.00028474		8.11845e-05	0.000202939	0.000179487	0.000104508	0.000153295	9.06043e-05
		NaN	8.4775e-05	8.16869e-05	0.000236623	0.000149678	NaN		NaN	0.000104656	0.000152446	0.000227415	0.000154142	NaN
		NaN	0.000115894	0.000249901	0.000221008	0.000161452	NaN		NaN	0.000120168	5.66555e-05	0.00019803	0.000119202	NaN
		NaN	8.63416e-05	0.00013874	0.000591785	0.000125038	NaN		NaN	0.000147166	0.000143083	0.00018086	0.000190238	NaN
		NaN	0.000237347	0.000365887	0.000168051	9.93284e-05	NaN		NaN	0.00026992	0.000132418	0.000201788	4.19659e-05	NaN
		NaN	6.93431e-05	0.0014759	0.00106739	0.000541884	NaN		NaN	0.000105744	0.000266404	0.000935049	0.00105382	NaN
		NaN	0.000262058	0.000639046	0.00236165	0.00245321	NaN		NaN	0.000197503	0.00056307	0.00183874	0.00139998	NaN
		NaN	0.000114105	0.000316615	0.00351362	0.0012387	NaN		NaN	0.000118882	9.07672e-05	0.00132978	0.00096736	NaN
		NaN	0.000223012	0.000282781	0.000140746	0.000981944	NaN		NaN	0.000157704	9.55416e-05	0.000312025	0.000678507	NaN
		NaN	0.000104401	9.04343e-05	0.000110491	0.000333313	NaN		NaN	0.0001136	0.000283733	0.000189192	0.000304644	NaN
		NaN	0.000265121	0.000150807	0.000137407	0.000517484	NaN		NaN	7.79376e-05	0.000171874	6.11112e-05	0.000306718	NaN
		NaN	8.16134e-05	0.000377033	0.000131325	0.000152594	NaN		NaN	0.000109228	0.000166891	0.000225241	0.000676289	NaN
		NaN	0.000245016	0.00016924	0.000200651	0.000199495	NaN		NaN	0.000122317	0.000134032	0.000139781	0.000132638	NaN
		NaN	0.000130762	0.000175586	0.000446069	0.000365831	NaN		NaN	0.00012839	0.000150151	8.57268e-05	6.58438e-05	NaN
		NaN	0.000270596	0.000205574	0.000138724	0.000464967	NaN		NaN	0.000146466	0.000140267	0.000192439	0.000673902	NaN
		NaN	9.30855e-05	0.000205401	0.000463418	0.000576047	NaN		NaN	0.000151458	0.000395575	0.000202859	0.000429814	NaN
		NaN	9.87257e-05	0.000560883	0.000165836	0.00132128	NaN		NaN	0.000142907	0.000495737	0.000165492	0.000782074	NaN
		NaN	NaN	0.00234098	0.00201301	NaN	NaN		NaN	NaN	0.000470699	0.00163907	NaN	NaN
		NaN	NaN	0.000524837	0.00185779	NaN	NaN		NaN	NaN	0.000385382	0.001564	NaN	NaN
		NaN	NaN	0.00071507	0.0025697	NaN	NaN		NaN	NaN	0.000288378	0.00121284	NaN	NaN
		NaN	NaN	0.00108587	0.000591958	NaN	NaN		NaN	NaN	0.000741324	0.000334346	NaN	NaN
		NaN	NaN	0.000143054	0.000130005	NaN	NaN		NaN	NaN	0.000146412	0.000110442	NaN	NaN
		NaN	NaN	0.000428548	0.000215598	NaN	NaN		NaN	NaN	0.000384802	0.000184955	NaN	NaN
		NaN	NaN	9.11898e-05	0.000187165	NaN	NaN		NaN	NaN	9.52443e-05	6.95861e-05	NaN	NaN
		NaN	NaN	0.000236487	8.75496e-05	NaN	NaN		NaN	NaN	0.000341226	0.000163844	NaN	NaN
		NaN	NaN	5.40152e-05	0.000755534	NaN	NaN		NaN	NaN	3.23789e-05	0.000476982	NaN	NaN
		NaN	NaN	0.000217844	0.000979016	NaN	NaN		NaN	NaN	8.8596e-05	0.000754071	NaN	NaN
		NaN	NaN	0.000233703	0.00218965	NaN	NaN		NaN	NaN	0.000162027	0.000835531	NaN	NaN
		NaN	NaN	0.000192432	0.000518379	NaN	NaN		NaN	NaN	8.96858e-05	0.00032835	NaN	NaN
		NaN	NaN	0.00173899	0.0020332	NaN	NaN		NaN	NaN	0.000222918	0.000305351	NaN	NaN
		NaN	NaN	0.0022905	0.00225902	NaN	NaN		NaN	NaN	0.000527799	0.000438754	NaN	NaN
		NaN	NaN	0.00326049	0.000809987	NaN	NaN		NaN	NaN	0.00109122	0.000590297	NaN	NaN
		NaN	NaN	0.000221105	0.00360123	NaN	NaN		NaN	NaN	0.000246826	0.00252581	NaN	NaN

## Sheet: figure S11b
		Rostral-Caudal / Caudal-Rostral: what							Rostral-Caudal / Caudal-Rostral: where
		-3	-2	-1	1	2	3		-3	-2	-1	1	2	3
		0.000182943	0.000167037	6.11542e-05	9.94255e-05	9.56164e-05	8.94225e-05		3.10286e-05	0.000111388	0.00013264	0.000223362	6.49577e-05	0.000119561
		0.000114142	0.000264847	7.24701e-05	4.2381e-05	6.81135e-05	0.000202494		0.000103034	0.000263717	6.65107e-05	0.000162127	9.50949e-05	0.00023062
		0.000270145	0.000100651	0.000101306	8.92658e-05	0.000330162	0.000146138		0.000158104	0.000212132	0.000100459	0.00013414	8.79089e-05	0.000117729
		5.77204e-05	9.98263e-05	0.000106014	6.55363e-05	0.000167597	0.000101707		0.000137036	0.000193136	9.39249e-05	0.000118692	0.000152412	0.000175344
		0.000168415	4.38749e-05	0.000201194	0.000102004	0.000124762	8.93166e-05		0.000429871	4.73778e-05	0.000195204	6.48493e-05	0.000131565	0.000127608
		0.000121963	0.000179712	0.000160296	0.000104265	9.81462e-05	8.84265e-05		0.00017224	0.000170133	0.000164849	0.000111346	0.000137223	0.00022013
		0.000251354	0.000121318	0.000379477	0.000350656	8.7391e-05	0.000118044		0.000147203	8.15108e-05	0.000559872	0.000165202	0.000134544	0.000122584
		0.000152161	0.00010106	5.21991e-05	0.000110516	0.00013247	9.66085e-05		8.21862e-05	0.000223176	0.000164179	0.000191097	0.000111293	0.000114552
		0.000267885	7.88766e-05	0.00136772	0.00228477	0.000109325	6.63666e-05		0.000109728	9.46249e-05	0.000342146	0.00181782	0.000149936	0.000145541
		0.000157181	8.706e-05	0.000751346	0.000502397	0.000209368	0.000178528		8.44285e-05	0.00011134	0.00098844	0.000312011	6.06262e-05	0.000159152
		7.62114e-05	0.000115707	0.000678871	0.000900891	6.15375e-05	8.39871e-05		0.000152075	0.000122852	0.000444144	0.000120108	6.68551e-05	0.000118448
		0.000256963	0.000110139	0.00227724	0.00105488	0.000111921	0.000153302		5.76304e-05	0.000124849	0.000814602	0.000566081	0.000113684	0.000236687
		0.000669467	0.000827261	0.000148485	0.000129291	9.22853e-05	0.000236942		0.00057977	0.00120469	9.93513e-05	9.25474e-05	0.000203253	0.00010705
		0.00044538	0.00111192	5.06269e-05	7.09888e-05	0.000162289	5.72261e-05		0.000806502	0.0011514	0.000148444	0.00013245	0.000164968	0.000309318
		0.000328709	0.000541897	8.95337e-05	0.000266928	0.000157174	0.000123886		0.000868688	0.00108955	0.0001304	0.000111703	0.000116448	0.000134057
		8.38181e-05	0.000142341	0.00012651	0.000101883	7.52086e-05	0.000229671		0.000452554	0.000100364	0.000144175	0.000151729	0.000115279	0.000127911
		NaN	5.6657e-05	0.000109166	0.000165678	0.000140687	NaN		NaN	0.000347147	0.000146164	0.000123418	0.000125787	NaN
		NaN	0.000159857	9.20931e-05	0.000104416	0.000103265	NaN		NaN	7.17495e-05	0.000135146	8.84489e-05	6.72686e-05	NaN
		NaN	0.00015722	0.000318376	0.000208137	8.54564e-05	NaN		NaN	0.000229052	0.000159412	0.000137566	0.000216435	NaN
		NaN	0.000116732	7.1409e-05	7.85881e-05	0.000106744	NaN		NaN	9.33172e-05	0.000206197	7.07783e-05	0.000105403	NaN
		NaN	0.000234899	0.000818325	0.000238101	0.000117052	NaN		NaN	0.00011226	0.000723124	0.000106819	0.000139933	NaN
		NaN	0.000122421	0.003259	0.000326341	0.000118825	NaN		NaN	0.000202716	0.000782772	0.000270334	6.72847e-05	NaN
		NaN	0.000140371	0.000792027	0.000539443	8.61668e-05	NaN		NaN	0.000236469	0.000489394	0.000268842	5.80847e-05	NaN
		NaN	0.000239665	0.000451635	0.000217721	0.000215389	NaN		NaN	0.000349651	0.000266852	0.000103092	0.000131128	NaN
		NaN	0.00013622	8.35323e-05	0.000112644	7.98503e-05	NaN		NaN	0.00010415	6.67171e-05	0.000106003	0.000113353	NaN
		NaN	8.75084e-05	8.78467e-05	6.03667e-05	0.00016254	NaN		NaN	0.000184658	9.1671e-05	8.257e-05	0.00012663	NaN
		NaN	0.000102392	0.000132755	0.000188941	0.000149865	NaN		NaN	0.000216784	4.17313e-05	0.00019371	0.000151392	NaN
		NaN	6.89553e-05	0.000111164	3.90194e-05	9.61441e-05	NaN		NaN	0.000144296	6.82648e-05	0.000173383	8.97007e-05	NaN
		NaN	0.000242257	0.0003266	0.000231925	0.00022553	NaN		NaN	0.000264657	0.000926104	9.65008e-05	0.000163592	NaN
		NaN	0.000456409	0.000293366	0.000183898	8.16382e-05	NaN		NaN	0.000241093	0.000735334	0.000129039	0.000116463	NaN
		NaN	0.000520951	0.00047747	0.000222283	7.93002e-05	NaN		NaN	0.000600329	0.000651292	0.000241447	0.00017483	NaN
		NaN	0.000236257	0.000115529	9.40202e-05	0.000169104	NaN		NaN	0.000313064	0.000152884	0.000181671	0.000108398	NaN
		NaN	NaN	0.000344294	0.000396481	NaN	NaN		NaN	NaN	0.000192679	0.000917258	NaN	NaN
		NaN	NaN	0.000650482	0.000989052	NaN	NaN		NaN	NaN	0.000310259	0.00152865	NaN	NaN
		NaN	NaN	0.00109111	0.000606556	NaN	NaN		NaN	NaN	0.000136113	0.00202518	NaN	NaN
		NaN	NaN	0.00116309	0.000306921	NaN	NaN		NaN	NaN	0.000508631	0.000124511	NaN	NaN
		NaN	NaN	9.39434e-05	7.7148e-05	NaN	NaN		NaN	NaN	0.000201349	0.000107711	NaN	NaN
		NaN	NaN	5.91478e-05	9.22288e-05	NaN	NaN		NaN	NaN	8.44336e-05	0.0001971	NaN	NaN
		NaN	NaN	9.24193e-05	0.000193994	NaN	NaN		NaN	NaN	0.000371194	0.000100709	NaN	NaN
		NaN	NaN	0.000148365	8.31836e-05	NaN	NaN		NaN	NaN	0.000235819	9.50104e-05	NaN	NaN
		NaN	NaN	2.63106e-05	0.000176987	NaN	NaN		NaN	NaN	8.1483e-05	9.8086e-05	NaN	NaN
		NaN	NaN	4.25185e-05	0.000177648	NaN	NaN		NaN	NaN	0.00015234	0.000198983	NaN	NaN
		NaN	NaN	5.12555e-05	0.000366979	NaN	NaN		NaN	NaN	5.5595e-05	0.000287606	NaN	NaN
		NaN	NaN	6.59991e-05	5.25949e-05	NaN	NaN		NaN	NaN	0.000129009	0.000164736	NaN	NaN
		NaN	NaN	0.00421139	0.000740634	NaN	NaN		NaN	NaN	0.00739486	0.000123821	NaN	NaN
		NaN	NaN	0.0010093	0.000436671	NaN	NaN		NaN	NaN	0.00667272	0.000141171	NaN	NaN
		NaN	NaN	0.00301656	0.000922669	NaN	NaN		NaN	NaN	0.00326724	0.000112973	NaN	NaN
		NaN	NaN	0.00128759	0.000517693	NaN	NaN		NaN	NaN	0.00108646	0.000410041	NaN	NaN

## Sheet: figure S11d
		Rostral-Caudal / Caudal-Rostral: what							Rostral-Caudal / Caudal-Rostral: where
		-3	-2	-1	1	2	3		-3	-2	-1	1	2	3
		9.92416e-05	0.000333616	0.000148647	8.79454e-05	0.000357564	0.00174509		6.75384e-05	0.000170984	0.000191975	0.000239729	0.00018988	0.00181163
		0.000200127	5.52587e-05	0.000169827	0.000269175	0.000203069	0.00368338		0.000455806	0.00017329	0.000609327	0.000443335	0.000227142	0.00357881
		0.000112961	0.000121996	0.000136015	0.000205332	0.00137457	6.51669e-05		0.000190694	0.000216954	7.01161e-05	9.4209e-05	0.000846881	0.000373513
		0.000183335	0.000152362	0.000195507	9.42237e-05	0.000600892	0.000197931		0.000181929	0.000101659	4.91807e-05	0.000115308	0.000294807	0.000226389
		0.000226708	0.000164546	0.00017971	0.000107432	0.00189961	9.32544e-05		0.00025447	0.000108114	0.000174786	0.000307575	0.00207287	0.000195046
		0.000150558	0.00029498	0.000154041	0.000362885	0.00269296	0.000519221		0.000212362	0.000212997	0.000164019	0.000203862	0.00200325	0.000262542
		6.57373e-05	7.95894e-05	9.34048e-05	0.00080933	0.000300357	0.000147842		9.52032e-05	0.000150386	2.56081e-05	0.000836442	0.00016724	0.000326668
		9.7471e-05	0.00011839	0.000310027	0.000176426	0.000198715	0.000172199		0.000165611	6.95785e-05	0.00021325	0.000291311	0.000244538	0.000304308
		0.000170723	0.000160191	0.000756867	0.00215525	0.000532303	0.000186709		0.00015687	9.39914e-05	0.000424536	0.00172966	0.000328777	0.000163737
		0.000146244	0.000141334	0.00204848	0.00194986	0.00019286	0.000484994		0.00031311	0.000327139	0.000777623	0.0019666	7.66098e-05	0.000347398
		0.000125598	0.000183791	0.000449965	0.000371573	0.000190083	0.000151036		8.87578e-05	8.9486e-05	0.000695882	0.000557734	0.000165164	0.00054795
		0.00012214	0.000207653	0.000512733	0.000239546	5.26516e-05	0.000610454		5.31956e-05	0.000211637	0.00039194	0.000151344	0.000197639	0.000783177
		0.000304859	0.000255976	0.000165066	0.000207115	0.000228942	0.00163749		0.000141344	0.000318567	0.000444879	0.000149183	0.000454022	0.000856211
		0.000186654	0.00030166	0.000120064	0.000141146	0.00125767	0.00159974		0.000243339	0.000203734	0.000793496	0.000113208	0.000879623	0.000412975
		0.000146148	0.000116643	0.000191409	0.000153708	0.000267587	0.000135621		0.000164689	0.000150876	0.000174176	8.67304e-05	0.000743465	0.000262351
		0.000170102	0.00016172	0.000126338	0.000129589	0.000537752	0.000131307		0.000271734	0.000181944	4.12795e-05	0.000133185	0.00122435	0.000117894
		NaN	0.000112346	0.000143175	0.00200486	9.09719e-05	NaN		NaN	6.79798e-05	0.000107343	0.000958152	0.0003422	NaN
		NaN	0.000193823	0.000109524	0.000330449	0.00012279	NaN		NaN	0.000253136	0.000211367	0.000145434	7.28462e-05	NaN
		NaN	0.000110379	0.000343639	0.000337646	6.5282e-05	NaN		NaN	0.000154766	9.38172e-05	0.000277396	0.000191021	NaN
		NaN	8.34462e-05	9.38205e-05	0.000201509	8.53219e-05	NaN		NaN	8.38254e-05	0.000187304	0.000419813	0.00018982	NaN
		NaN	0.000363985	0.00314333	0.000284112	0.000155606	NaN		NaN	0.000110919	0.00180804	0.0003674	8.83816e-05	NaN
		NaN	0.000316186	0.00078493	0.00190814	0.00151503	NaN		NaN	0.000283608	0.000196258	0.0010278	0.000714057	NaN
		NaN	0.000213238	0.000118957	0.000329484	0.000333068	NaN		NaN	0.000111792	0.000252308	0.00035924	0.000242471	NaN
		NaN	0.00015034	8.44022e-05	0.000747944	0.000152009	NaN		NaN	0.000113811	0.000250774	0.000735926	0.000500053	NaN
		NaN	0.000218742	0.000157906	4.30968e-05	0.000220958	NaN		NaN	7.896e-05	0.000121298	0.000517925	0.000155957	NaN
		NaN	0.000119137	0.00021358	0.000187412	0.000139287	NaN		NaN	0.000151668	0.000131345	0.00021825	0.000160347	NaN
		NaN	0.000275318	0.000145481	0.000200591	0.000589556	NaN		NaN	0.000341945	0.000237862	3.58909e-05	0.000518139	NaN
		NaN	8.03238e-05	0.000167994	8.16702e-05	0.000183833	NaN		NaN	0.000140941	7.52345e-05	0.000277258	0.000197945	NaN
		NaN	0.000214853	0.000110933	0.000553368	0.00366586	NaN		NaN	0.00024592	0.000126414	0.000453379	0.00321224	NaN
		NaN	0.000376746	0.000122606	0.00012391	0.00243534	NaN		NaN	0.000147982	0.000111682	0.000121804	0.00187702	NaN
		NaN	0.000169549	0.000453828	0.000200016	0.000232821	NaN		NaN	0.000204319	0.000183243	0.000290437	0.00024671	NaN
		NaN	0.000147625	0.00011598	0.000153629	0.000150457	NaN		NaN	0.000197917	8.25438e-05	0.000167301	0.000309953	NaN
		NaN	NaN	0.00234897	0.000276037	NaN	NaN		NaN	NaN	0.000694066	0.000386463	NaN	NaN
		NaN	NaN	0.000969383	0.00290943	NaN	NaN		NaN	NaN	0.000107658	0.000961187	NaN	NaN
		NaN	NaN	0.000200379	0.000584639	NaN	NaN		NaN	NaN	8.37183e-05	0.00123089	NaN	NaN
		NaN	NaN	0.00019173	0.00081567	NaN	NaN		NaN	NaN	0.000219319	0.00171874	NaN	NaN
		NaN	NaN	0.000131403	3.20623e-05	NaN	NaN		NaN	NaN	0.000227875	0.000160425	NaN	NaN
		NaN	NaN	0.000172726	0.000266479	NaN	NaN		NaN	NaN	0.000168388	0.000121363	NaN	NaN
		NaN	NaN	0.000124601	0.000129331	NaN	NaN		NaN	NaN	0.0003008	8.13095e-05	NaN	NaN
		NaN	NaN	0.000291162	8.21205e-05	NaN	NaN		NaN	NaN	0.0001627	8.02766e-05	NaN	NaN
		NaN	NaN	0.000183798	0.00093015	NaN	NaN		NaN	NaN	0.000136911	0.00101809	NaN	NaN
		NaN	NaN	0.000433267	0.000691337	NaN	NaN		NaN	NaN	0.000228341	0.000791165	NaN	NaN
		NaN	NaN	0.000127529	0.0011374	NaN	NaN		NaN	NaN	4.55922e-05	0.000886511	NaN	NaN
		NaN	NaN	0.000138669	0.000451577	NaN	NaN		NaN	NaN	0.000151798	0.000524112	NaN	NaN
		NaN	NaN	0.00102709	0.00303599	NaN	NaN		NaN	NaN	0.00111414	0.00161713	NaN	NaN
		NaN	NaN	0.00156002	0.00185474	NaN	NaN		NaN	NaN	0.0003303	0.000865469	NaN	NaN
		NaN	NaN	0.000280623	0.000404359	NaN	NaN		NaN	NaN	0.00058289	0.00012214	NaN	NaN
		NaN	NaN	0.00032196	0.000127902	NaN	NaN		NaN	NaN	0.000117706	8.26177e-05	NaN	NaN

## Sheet: figure S11e
		Rostral-Caudal / Caudal-Rostral: what							Rostral-Caudal / Caudal-Rostral: where
		-3	-2	-1	1	2	3		-3	-2	-1	1	2	3
		0.000102234	0.000150145	0.000258379	0.000163239	0.000138051	0.000121106		0.000325098	9.26195e-05	0.000168314	0.000104976	0.000251085	0.000284974
		0.000227149	0.000202037	7.9506e-05	8.65173e-05	0.000104778	0.000406763		0.000501045	0.000353475	0.000111364	0.000217139	0.000197927	0.000217564
		8.89368e-05	0.000203772	0.000245338	0.000119755	8.82847e-05	0.000154355		0.00035156	0.000223146	0.000114913	0.00010784	0.000244145	0.000107767
		0.000196757	0.000297736	0.000102025	0.00015902	0.000156226	6.72799e-05		0.00017107	0.000180893	0.000116416	0.000186941	0.000294511	0.000119028
		0.000177235	0.000266396	0.000274895	6.81747e-05	0.000166931	0.000128008		0.000117361	0.000387604	0.000192716	5.45746e-05	3.75797e-05	0.000215344
		7.02889e-05	0.000339882	0.000343363	0.000111449	0.000219998	0.000145865		9.08652e-05	0.000362816	0.000174762	0.000258815	0.000114493	0.000224143
		0.000110608	0.000153374	0.000169155	9.24923e-05	5.07213e-05	0.000122943		0.000203471	9.29586e-05	0.00029974	7.47924e-05	8.84676e-05	0.000174873
		9.32528e-05	6.61484e-05	9.22495e-05	9.23077e-05	0.00021017	0.00011143		0.000124418	0.000264884	0.000266525	8.2075e-05	0.000238431	0.000145917
		0.000182998	0.000199827	0.000654108	0.000747072	0.000128445	0.000115675		0.000117664	0.000196156	0.00129647	0.000376781	0.000171354	0.000285466
		0.000205135	0.00016946	0.000756918	0.00153801	9.28163e-05	0.000155558		0.000204616	0.000109008	0.000952915	0.000501825	6.73823e-05	0.000150392
		0.000287624	0.000107223	0.000192173	0.000413025	0.000133078	0.000241754		0.000275178	5.31071e-05	0.000258869	0.000260362	8.4494e-05	0.000258334
		0.000111459	4.02425e-05	0.00014666	0.000225169	8.51447e-05	0.00017739		9.24954e-05	5.08835e-05	0.000223274	0.000593104	3.1964e-05	0.000138602
		0.000269918	0.000154655	0.000113426	0.000167912	8.01766e-05	0.000118515		5.48433e-05	0.00011262	0.000187863	0.000142669	0.000204372	0.000123807
		0.000136142	0.000188559	5.92098e-05	0.000189609	0.000249925	0.000147055		0.000182747	0.000424727	5.72628e-05	0.000207848	0.000220193	0.000161252
		8.54862e-05	0.000242457	0.000157812	2.79824e-05	0.000178607	6.08584e-05		5.90691e-05	0.000244278	0.000161072	0.000108819	0.000126711	7.59267e-05
		0.000131377	0.000333355	0.000139202	9.35083e-05	0.000153519	4.92555e-05		0.00032715	0.000374112	7.07245e-05	7.75655e-05	0.00019939	0.000133838
		NaN	0.000104897	0.000203492	6.98131e-05	0.000108704	NaN		NaN	7.34545e-05	0.000154537	0.00019889	0.000259382	NaN
		NaN	0.00020012	0.000136161	8.85559e-05	0.000248796	NaN		NaN	9.1974e-05	0.000132918	8.20887e-05	0.000132436	NaN
		NaN	0.000157703	0.000129916	0.000247073	0.000156426	NaN		NaN	0.000129368	6.58811e-05	0.000117031	0.0001019	NaN
		NaN	0.000137624	9.05742e-05	0.000117092	0.00011186	NaN		NaN	0.000151745	0.000117152	0.000146518	0.000283027	NaN
		NaN	0.00176069	0.000342513	0.000168566	0.000122582	NaN		NaN	0.00114843	0.000592687	0.000847922	0.000140389	NaN
		NaN	0.00126314	0.000218222	5.71688e-05	0.000127143	NaN		NaN	0.000481012	0.000170186	8.392e-05	0.000163922	NaN
		NaN	0.000142034	8.35354e-05	0.000111063	0.000199313	NaN		NaN	0.000147928	0.000158093	0.000164904	5.38578e-05	NaN
		NaN	0.000345066	0.00026786	0.000148882	9.57692e-05	NaN		NaN	0.000310348	0.000179426	0.000156282	0.00018205	NaN
		NaN	0.00016967	0.000128415	0.000149758	0.000208037	NaN		NaN	0.000179954	0.000130165	7.7497e-05	0.000118954	NaN
		NaN	0.00020663	0.000114867	0.000103379	5.96539e-05	NaN		NaN	0.000156393	0.000145072	0.000262149	0.000136084	NaN
		NaN	0.000165341	0.000178789	0.000118819	0.000171609	NaN		NaN	0.000100001	0.000188634	0.000245078	0.000134907	NaN
		NaN	8.66575e-05	9.27866e-05	9.40261e-05	5.36157e-05	NaN		NaN	0.000100899	0.000163122	0.000153138	0.000182161	NaN
		NaN	0.000103265	0.000273309	6.47183e-05	4.92498e-05	NaN		NaN	9.16297e-05	0.000143282	0.00016026	0.000146961	NaN
		NaN	0.000212008	0.000198617	0.000155411	0.00019131	NaN		NaN	0.000337706	0.000210467	0.000131421	0.000159747	NaN
		NaN	0.000157801	0.000293091	6.68384e-05	0.000154874	NaN		NaN	6.15999e-05	0.00021075	6.98312e-05	9.34289e-05	NaN
		NaN	0.000184334	0.000286034	0.000219838	8.80098e-05	NaN		NaN	0.000178046	0.000447204	0.00012135	0.000121456	NaN
		NaN	NaN	0.000835275	0.000279394	NaN	NaN		NaN	NaN	0.00145561	0.000488496	NaN	NaN
		NaN	NaN	0.00051444	0.00029251	NaN	NaN		NaN	NaN	0.000409437	0.00047207	NaN	NaN
		NaN	NaN	0.000179952	0.000211294	NaN	NaN		NaN	NaN	9.47803e-05	0.000312063	NaN	NaN
		NaN	NaN	9.95289e-05	0.000149275	NaN	NaN		NaN	NaN	0.000128567	0.00109662	NaN	NaN
		NaN	NaN	0.000186581	0.000262543	NaN	NaN		NaN	NaN	3.21662e-05	0.000137804	NaN	NaN
		NaN	NaN	0.000214391	0.000239474	NaN	NaN		NaN	NaN	0.000263722	0.00021266	NaN	NaN
		NaN	NaN	0.000107166	8.50256e-05	NaN	NaN		NaN	NaN	0.00010715	8.39222e-05	NaN	NaN
		NaN	NaN	0.000138246	0.000114612	NaN	NaN		NaN	NaN	0.000152651	9.52679e-05	NaN	NaN
		NaN	NaN	0.000471941	0.000141527	NaN	NaN		NaN	NaN	0.000176204	0.000195562	NaN	NaN
		NaN	NaN	0.000239049	1.84633e-05	NaN	NaN		NaN	NaN	0.000151954	0.000118682	NaN	NaN
		NaN	NaN	0.00016891	0.000210122	NaN	NaN		NaN	NaN	0.000117455	0.000172441	NaN	NaN
		NaN	NaN	0.000190193	6.69384e-05	NaN	NaN		NaN	NaN	0.000179956	0.000233351	NaN	NaN
		NaN	NaN	0.000144041	0.000254836	NaN	NaN		NaN	NaN	0.000227123	0.000159184	NaN	NaN
		NaN	NaN	0.000283332	0.000536563	NaN	NaN		NaN	NaN	0.000185045	0.000165258	NaN	NaN
		NaN	NaN	0.000374515	0.000178938	NaN	NaN		NaN	NaN	0.000488515	9.85185e-05	NaN	NaN
		NaN	NaN	0.000119133	0.000112543	NaN	NaN		NaN	NaN	0.000929838	0.000223567	NaN	NaN

## Sheet: figure S11c
		Act to Obj		0.750408	0.513073	0.373112	0.464067	0.542409	0.434373	0.477075	0.82772	0.636021	0.676334	0.477909	0.227222	0.333719	0.351625	0.775811	0.935468	0.947186	0.649661	0.685782	0.709325	0.980605	0.935059	0.619131	0.854203	0.936668	0.978458	0.559839	0.646465	0.818621	0.996404	0.928884	0.68078	0.625782	0.848229	0.968789	0.721472	0.774627	0.96484	0.652303	0.723147	0.717553	0.558619	0.654567	0.724552	0.718107	0.63323
		Obj to Act		0.052282	0.0181628	0.00109523	0.0030064	0.0137654	0.00234894	0.00538337	0.000735133	0.000847704	0.000332873	0.000397525	0.000354577	0.000499724	0.000161434	0.000143974	0.000417931	0.00109965	0.000309734	0.000344007	0.0032627	0.0025979	0.00330147	0.00391157	0.00996546	0.00650756	0.0309483	0.0236457	0.041679	0.0810922	0.0874524	0.135767	0.115401	0.0913361	0.0981783	0.259864	0.393935	0.342511	0.371385	0.728139	0.560531	0.549703	0.50901	0.321329	0.0700681	0.0172668	0.0190184
[truncated: 25 more columns]

## Sheet: figure S11f
		Act to Obj		0.710271	0.634261	0.78961	0.88143	0.709358	0.231686	0.338518	0.496572	0.332952	0.165862	0.267734	0.369021	0.215898	0.25547	0.897075	0.703547	0.198079	0.362468	0.326262	0.136756	0.0800507	0.286381	0.338378	0.487095	0.804967	0.435107	0.580029	0.426826	0.577279	0.226464	0.124112	0.0668963	0.169766	0.00399066	0.033703	0.143213	0.143992	0.405761	0.251363	0.304565	0.75813	0.570919	0.795211	0.674284	0.89217	0.895255
		Obj to Act		0.562026	0.552885	0.268018	0.302877	0.53417	0.172734	0.187353	0.238153	0.109751	0.0496449	0.0200652	0.0593	0.0359579	0.0779961	0.194691	0.807692	0.68634	0.529049	0.229952	0.19952	0.53587	0.435972	0.378155	0.32218	0.997973	0.901184	0.721775	0.883585	0.559176	0.790981	0.774252	0.50302	0.70676	0.319289	0.65501	0.898966	0.419442	0.486348	0.212547	0.130582	0.0536243	0.0238318	0.0242393	0.0326004	0.088516	0.13184
[truncated: 25 more columns]
