# Supplementary material for: Reward-related choices determine information timing and flow across macaque lateral prefrontal cortex
Source: Nat Commun. 2021 Feb 9;12:894. doi: 10.1038/s41467-021-20943-9 (PMC7873307; doi:10.1038/s41467-021-20943-9)
Supplement: Supplementary file 6 — Source Data [file 41467_2021_20943_MOESM6_ESM.zip › Excel/Figure S12.xlsx]

## Sheet: figure S12a
		Rostral-Caudal / Caudal-Rostral: what							Rostral-Caudal / Caudal-Rostral: where
		-3	-2	-1	1	2	3		-3	-2	-1	1	2	3
		0.000163839	0.000103341	6.59168e-05	0.000135923	0.000251445	0.000287998		6.36647e-05	7.79963e-05	0.000254433	0.000181955	0.000173712	5.66699e-05
		0.000181693	0.000233494	0.000192904	0.000342078	0.000593629	0.000187275		6.70064e-05	0.000213153	0.000214369	0.000193513	0.00032907	0.000123895
		0.000137369	0.00010876	8.41697e-05	8.74393e-05	0.000463237	0.000147731		6.34418e-05	0.000125368	7.38728e-05	0.000100535	0.000796493	0.000198308
		0.000272368	0.000453415	0.000153783	6.8328e-05	0.000287689	0.000117133		5.88299e-05	0.000184453	0.000172004	0.000121955	0.000179967	5.32707e-05
		7.73802e-05	0.00032099	0.000134474	8.95392e-05	0.000361966	0.00166001		6.02299e-05	0.000116823	0.000126119	0.000218001	0.000193898	0.00167476
		0.000176497	5.1079e-05	0.000148157	0.000264123	0.000204026	0.00337797		0.000404553	0.000173092	0.000584891	0.000431016	0.000170359	0.00297897
		0.000111987	0.000120429	0.00013535	0.000100711	0.00131169	6.62241e-05		0.000131409	0.000208255	6.82335e-05	8.89491e-05	0.00073113	0.000368785
		0.000186504	0.000104097	0.000195462	8.60473e-05	0.000555819	0.000146916		0.000170121	0.000101372	4.28606e-05	0.000101906	0.000297355	0.000227497
		8.65506e-05	0.000115155	0.000129842	0.000466261	0.000326054	0.000635013		7.89886e-05	6.15995e-05	9.51075e-05	0.000247538	0.000191369	0.00103026
		0.000141042	0.000331358	0.000173829	0.000365734	0.000205269	0.00187933		7.1233e-05	8.04652e-05	0.000121691	0.000309689	0.000372442	0.00112447
		9.88793e-05	7.15343e-05	0.000180882	0.000825268	0.000520363	0.00145302		0.000108646	0.000108252	0.000170785	0.000616703	0.000211558	0.000779413
		3.02189e-05	0.000246102	0.000226298	0.000245426	0.000469203	0.000117131		8.81779e-05	8.77903e-05	0.000152665	0.00012149	0.00036994	0.000310352
		0.000217213	0.000132777	0.00016636	0.000109568	0.00154798	9.26866e-05		0.000219987	0.000102179	0.000166826	0.000210138	0.00182474	0.000162526
		0.000161374	0.000262044	0.000122473	0.000272351	0.00242656	0.000528591		0.000134347	0.000158041	0.000120056	0.000201236	0.00150179	0.000253085
		6.30249e-05	8.21637e-05	9.57595e-05	0.000769057	0.000298279	0.000148061		9.47466e-05	0.000137105	2.13567e-05	0.000742524	0.00016634	0.000297745
		9.88587e-05	0.000108131	0.000316673	0.000185463	0.000193785	0.000117628		0.000134377	7.0476e-05	0.000214553	0.000290511	0.000206603	0.000257896
		0.000179454	9.48389e-05	0.00215927	0.00349055	0.000118355	0.000985544		0.000101443	7.32193e-05	0.000467929	0.000585123	0.000228016	0.000675994
		0.000151052	0.000254274	0.0029802	0.00174356	9.47364e-05	0.0027344		4.12823e-05	0.000132173	0.00037154	0.000770126	7.48298e-05	0.00241336
		0.000113065	0.000182106	0.0024025	0.00288667	0.000193566	0.00322071		0.000152529	0.000318961	0.000250343	0.00141768	0.000121897	0.00267518
		6.1803e-05	0.000269527	0.00229808	0.00595068	4.95242e-05	0.000242003		0.000121672	4.56254e-05	0.00173848	0.00521359	9.69981e-05	0.000209148
		0.000155994	0.000156035	0.000568819	0.00160067	0.000541175	0.000188979		0.000147372	8.49346e-05	0.000341024	0.00110861	0.000283795	0.000169249
		0.000113723	0.000123561	0.00174798	0.00143508	0.000118611	0.00046684		0.000244257	0.000316788	0.000603769	0.00151389	5.70468e-05	0.000354371
		0.000115134	0.000133381	0.000357905	0.000348461	0.000181181	0.000142582		7.96048e-05	8.53465e-05	0.000590036	0.000566033	0.00016959	0.000552527
		0.000115672	0.000139008	0.000413166	0.000132472	4.24614e-05	0.00055614		4.42724e-05	0.000200984	0.000245052	0.000105182	0.000191097	0.000620147
		0.000195043	0.000202417	0.000106663	8.66605e-05	0.00277403	0.000171565		8.55561e-05	0.00021712	0.000177235	0.000116164	0.00251309	0.000152379
		0.000158349	0.0002064	0.000235119	9.02482e-05	0.00399495	4.64053e-05		0.000222324	7.8427e-05	0.000461982	0.000253825	0.00246618	4.9845e-05
		0.000133161	0.000122496	0.00021871	7.27358e-05	0.00195404	0.000314513		0.000160742	0.000192696	0.000233641	0.000293384	0.00163189	0.000150791
		0.000106983	9.2326e-05	0.000411849	0.00016572	0.000197692	0.000275394		8.07098e-05	0.000203199	0.000145237	0.000103933	0.000138859	6.6055e-05
		0.00024791	0.000228626	0.000113115	0.000199883	0.000208306	0.0014581		0.000128163	0.000236729	0.000423494	0.000145103	0.000416424	0.000685274
		0.000159464	0.000246093	0.000118707	0.000142334	0.00129686	0.00151001		0.000188214	0.000178341	0.000761204	0.000104429	0.000931628	0.000410714
		0.000144116	0.000112382	0.000177455	0.000151996	0.00024495	0.000136063		0.000152134	8.86112e-05	0.000160557	8.48394e-05	0.000668975	0.000239304
		0.00013947	0.000138241	0.000122358	0.000120408	0.00043095	0.000129128		0.000271318	9.19626e-05	3.87497e-05	0.000131349	0.00101752	7.60032e-05
		NaN	7.25149e-05	7.81589e-05	0.000238956	0.000149041	NaN		NaN	0.000103975	0.000143658	0.000195398	0.000126524	NaN
		NaN	0.000109062	0.000199426	0.00016058	8.99691e-05	NaN		NaN	8.49154e-05	5.71073e-05	0.000230241	0.00011539	NaN
		NaN	8.98266e-05	0.000132213	0.000552945	0.000122234	NaN		NaN	0.000137774	9.95082e-05	0.000210215	0.000169995	NaN
		NaN	0.000194917	0.000360483	0.000145974	0.000100804	NaN		NaN	0.000251354	0.000127451	0.000193237	3.44073e-05	NaN
		NaN	0.000104393	0.000132049	0.0020214	9.50658e-05	NaN		NaN	6.7691e-05	8.79778e-05	0.00106906	0.000344415	NaN
		NaN	0.000179828	0.000108812	0.000325916	8.11069e-05	NaN		NaN	0.000209821	0.000199431	0.00012382	6.89542e-05	NaN
		NaN	0.000105958	0.000253607	0.000353988	5.99993e-05	NaN		NaN	0.000118286	8.8883e-05	0.000276453	0.000178058	NaN
		NaN	7.868e-05	8.11386e-05	0.000205816	7.36996e-05	NaN		NaN	7.83423e-05	0.000145521	0.000405467	0.000147323	NaN
		NaN	7.85657e-05	0.00135883	0.000789488	0.000412061	NaN		NaN	0.000100161	0.000264088	0.000760319	0.000984259	NaN
		NaN	0.00023884	0.000635781	0.00158839	0.00217502	NaN		NaN	0.000188019	0.00050014	0.00182138	0.00125314	NaN
		NaN	0.000108365	0.000284381	0.00270896	0.00102297	NaN		NaN	0.000114975	9.71639e-05	0.00117021	0.000799873	NaN
		NaN	0.000204095	0.000168315	0.000134982	0.000789958	NaN		NaN	0.000149657	9.57495e-05	0.00024773	0.000656495	NaN
		NaN	0.000329515	0.00316696	0.000249762	0.000159557	NaN		NaN	8.87702e-05	0.00154882	0.000323278	8.71644e-05	NaN
		NaN	0.000254695	0.000750483	0.00188645	0.001497	NaN		NaN	0.000271346	0.000183679	0.000971033	0.000748682	NaN
		NaN	0.000213497	0.000122618	0.000333536	0.000293231	NaN		NaN	0.000111059	0.000169824	0.000341914	0.000231374	NaN
		NaN	0.000135744	8.1477e-05	0.0006165	0.000138587	NaN		NaN	0.000106751	0.000184138	0.000642666	0.000458135	NaN
		NaN	9.94276e-05	8.9385e-05	0.000109402	0.000335224	NaN		NaN	0.000106374	0.000221156	0.000182042	0.000321624	NaN
		NaN	0.000195938	0.000149528	0.000141575	0.000519913	NaN		NaN	5.95317e-05	0.00014161	6.33472e-05	0.000289689	NaN
		NaN	8.89571e-05	0.000290865	0.000128483	0.000155701	NaN		NaN	0.000103193	0.000150295	0.000185975	0.000646274	NaN
		NaN	0.000241363	0.000166995	0.000196696	0.000198277	NaN		NaN	0.000110909	0.0001363	0.000121188	0.000122027	NaN
		NaN	0.000210228	7.6752e-05	4.00432e-05	0.000218068	NaN		NaN	7.74216e-05	0.000121403	0.000500313	0.000144549	NaN
		NaN	0.000112962	0.000184638	0.000179047	0.00014019	NaN		NaN	0.000150649	0.000125909	0.000160106	0.000140043	NaN
		NaN	0.000243928	0.000120993	0.000201863	0.000571121	NaN		NaN	0.000284066	0.000226666	3.41938e-05	0.00052332	NaN
		NaN	8.7316e-05	0.000133753	7.00419e-05	0.000140931	NaN		NaN	3.9653e-05	6.26534e-05	0.000276215	0.000175717	NaN
		NaN	0.000121265	0.00010151	0.00044152	0.000388162	NaN		NaN	0.000128181	0.000116758	7.21614e-05	6.76316e-05	NaN
		NaN	0.000238642	0.000175431	0.000117645	0.000484554	NaN		NaN	0.000134856	0.000112261	0.000174657	0.000643977	NaN
		NaN	8.93695e-05	0.000212561	0.000462061	0.00059149	NaN		NaN	0.000147974	0.000357721	0.000216071	0.00042514	NaN
		NaN	9.77103e-05	0.000497889	9.36786e-05	0.00128201	NaN		NaN	0.00013781	0.000426213	0.000153612	0.00076747	NaN
		NaN	0.000213255	9.14447e-05	0.000576083	0.00264836	NaN		NaN	0.000203934	0.000110081	0.00043537	0.00236344	NaN
		NaN	0.000288384	0.000110783	9.0959e-05	0.00191673	NaN		NaN	0.000128536	0.000101597	0.00012151	0.00148201	NaN
		NaN	0.000104225	0.00037322	0.000117375	0.000233151	NaN		NaN	0.000193983	0.000143103	0.000291434	0.000245221	NaN
		NaN	0.000145895	0.000104364	0.000153507	0.000128155	NaN		NaN	0.000190402	7.9974e-05	0.000143135	0.000312452	NaN
		NaN	NaN	0.00207194	0.0015458	NaN	NaN		NaN	NaN	0.00044524	0.00106951	NaN	NaN
		NaN	NaN	0.000503002	0.00149194	NaN	NaN		NaN	NaN	0.000412375	0.00121165	NaN	NaN
		NaN	NaN	0.000785607	0.00138556	NaN	NaN		NaN	NaN	0.000211929	0.000594706	NaN	NaN
		NaN	NaN	0.000970132	0.000224492	NaN	NaN		NaN	NaN	0.000646895	0.000212875	NaN	NaN
		NaN	NaN	0.00237478	0.00025435	NaN	NaN		NaN	NaN	0.000655061	0.000386908	NaN	NaN
		NaN	NaN	0.000783462	0.00275249	NaN	NaN		NaN	NaN	9.54473e-05	0.00083301	NaN	NaN
		NaN	NaN	0.000191667	0.000500075	NaN	NaN		NaN	NaN	8.15255e-05	0.00118188	NaN	NaN
		NaN	NaN	0.000187749	0.000791001	NaN	NaN		NaN	NaN	0.000189297	0.00140801	NaN	NaN
		NaN	NaN	0.000141316	0.000120434	NaN	NaN		NaN	NaN	0.000127891	0.00011398	NaN	NaN
		NaN	NaN	0.00040359	0.000221418	NaN	NaN		NaN	NaN	0.000358065	0.000191664	NaN	NaN
		NaN	NaN	7.01378e-05	0.000177885	NaN	NaN		NaN	NaN	9.35e-05	6.28151e-05	NaN	NaN
		NaN	NaN	0.0002338	8.26682e-05	NaN	NaN		NaN	NaN	0.000294363	0.00016175	NaN	NaN
		NaN	NaN	0.000136783	2.50721e-05	NaN	NaN		NaN	NaN	0.00021653	0.000145096	NaN	NaN
		NaN	NaN	0.000167094	0.000265142	NaN	NaN		NaN	NaN	0.000152299	0.000121282	NaN	NaN
		NaN	NaN	0.000119636	7.8962e-05	NaN	NaN		NaN	NaN	0.000247105	6.30136e-05	NaN	NaN
		NaN	NaN	0.000243507	7.38578e-05	NaN	NaN		NaN	NaN	0.000157122	7.56627e-05	NaN	NaN
		NaN	NaN	4.72292e-05	0.000799122	NaN	NaN		NaN	NaN	1.48382e-05	0.00043084	NaN	NaN
		NaN	NaN	0.000195651	0.000994249	NaN	NaN		NaN	NaN	7.87627e-05	0.000629933	NaN	NaN
		NaN	NaN	0.000148287	0.00215658	NaN	NaN		NaN	NaN	0.000163014	0.000743715	NaN	NaN
		NaN	NaN	0.000174648	0.000503714	NaN	NaN		NaN	NaN	8.50816e-05	0.000328416	NaN	NaN
		NaN	NaN	0.00017067	0.000894236	NaN	NaN		NaN	NaN	0.000116431	0.000904606	NaN	NaN
		NaN	NaN	0.000387073	0.000713094	NaN	NaN		NaN	NaN	0.00021178	0.000613439	NaN	NaN
		NaN	NaN	0.000124655	0.000907792	NaN	NaN		NaN	NaN	4.47302e-05	0.000835104	NaN	NaN
		NaN	NaN	0.000131957	0.000421357	NaN	NaN		NaN	NaN	0.000141888	0.000525754	NaN	NaN
		NaN	NaN	0.00142986	0.00184834	NaN	NaN		NaN	NaN	0.000205167	0.000207375	NaN	NaN
		NaN	NaN	0.00208437	0.00206171	NaN	NaN		NaN	NaN	0.000389076	0.000386103	NaN	NaN
		NaN	NaN	0.00286953	0.000944359	NaN	NaN		NaN	NaN	0.000604816	0.000479521	NaN	NaN
		NaN	NaN	0.000196213	0.00340825	NaN	NaN		NaN	NaN	0.000242912	0.00233979	NaN	NaN
		NaN	NaN	0.00103855	0.0026554	NaN	NaN		NaN	NaN	0.000903875	0.00107031	NaN	NaN
		NaN	NaN	0.00149545	0.00149215	NaN	NaN		NaN	NaN	0.00023625	0.000705674	NaN	NaN
		NaN	NaN	0.000272264	0.000427619	NaN	NaN		NaN	NaN	0.000539976	0.000113906	NaN	NaN
		NaN	NaN	0.000263541	0.000122546	NaN	NaN		NaN	NaN	0.000120636	7.95098e-05	NaN	NaN

## Sheet: figure S12b
		Rostral-Caudal / Caudal-Rostral: what							Rostral-Caudal / Caudal-Rostral: where
		-3	-2	-1	1	2	3		-3	-2	-1	1	2	3
		0.000186023	0.000160482	5.90176e-05	9.36573e-05	9.66683e-05	7.58397e-05		3.08605e-05	9.09866e-05	0.00010304	0.000224736	6.47917e-05	0.000115561
		0.000110708	0.000221173	7.06738e-05	3.83304e-05	6.33184e-05	0.000204015		0.000103446	0.000259303	6.48157e-05	0.00014003	9.53029e-05	0.000217843
		0.000274126	9.58542e-05	8.75657e-05	8.95601e-05	0.000274465	0.000118018		0.000154768	0.000165714	9.43349e-05	0.000136631	7.81568e-05	0.000114239
		5.32721e-05	0.000101425	9.51787e-05	6.05998e-05	0.000171963	9.54083e-05		0.000134941	0.000175915	9.01351e-05	8.81545e-05	0.000140399	0.000176262
		0.00010803	0.000139854	0.000253799	0.0001426	0.000145927	0.000137224		0.00032764	9.07059e-05	0.000146095	6.46629e-05	0.000176989	0.000260192
		0.000203848	0.000204272	7.87733e-05	7.50069e-05	0.000101561	0.000392243		0.000441869	0.000338412	0.000104763	0.000209247	0.000188057	0.000187453
		8.6977e-05	0.000190848	0.000190003	0.000119496	9.51206e-05	0.000160336		0.000341891	0.000165191	0.000116025	0.000106448	0.000215171	6.37884e-05
		0.000166224	0.00027234	9.46426e-05	0.00015377	8.67021e-05	6.90904e-05		0.000142405	0.000184942	0.000102372	0.000184333	0.000294555	0.000107559
		0.000164078	4.05561e-05	0.000188816	9.11816e-05	0.000123352	9.3467e-05		0.000279054	4.73562e-05	0.000191427	6.06132e-05	0.000125947	0.0001107
		0.000116327	0.000159576	0.000163374	0.000102355	7.12219e-05	6.58976e-05		0.000173153	0.000159223	0.000145236	6.54704e-05	0.000106997	0.000213155
		0.000230461	0.000119221	0.000333425	0.000272879	9.04717e-05	0.000107307		0.000144839	7.98851e-05	0.000519149	0.000102377	0.000133838	9.65146e-05
		0.000156887	0.000102567	4.83609e-05	6.87023e-05	0.000141916	9.5453e-05		6.5989e-05	0.000209962	0.000109896	0.000181805	8.67045e-05	0.00011444
		0.000175495	0.000192682	0.000270825	6.65771e-05	0.000102764	0.000116054		9.95914e-05	0.000339684	0.000132951	5.49097e-05	3.44354e-05	0.00016463
		7.2602e-05	0.000336954	0.000237548	0.000110672	0.000197833	0.000138258		7.54385e-05	0.00027669	0.00018042	0.000193886	5.31518e-05	0.00015075
		0.000100886	0.000147838	0.000175142	8.93695e-05	5.21116e-05	0.000127889		0.00016828	8.95015e-05	0.000273633	6.54913e-05	7.90052e-05	0.000171489
		4.7957e-05	6.49178e-05	9.6829e-05	8.73939e-05	0.000200737	0.000108758		8.39039e-05	0.000226113	0.000261883	8.29295e-05	0.000250044	0.000108406
		0.00027024	7.09795e-05	0.000793969	0.00163671	0.000106145	6.43944e-05		9.79862e-05	9.0067e-05	0.000316593	0.00184941	0.00014739	0.000133259
		0.000141032	7.86103e-05	0.000490817	0.000205918	0.000173939	0.000177558		7.88899e-05	0.000108028	0.000903633	0.000289098	5.85287e-05	0.000144583
		7.89142e-05	0.000109538	0.000291676	0.000757432	6.00294e-05	6.55429e-05		0.000150012	0.000123031	0.000430077	0.000116529	7.16297e-05	0.000111992
		0.000259151	0.000104813	0.00187793	0.000430672	9.72106e-05	0.000130699		4.58812e-05	0.000122204	0.000350727	0.000510808	0.000109115	0.000236436
		0.000168284	0.000195506	0.000451865	0.00055004	0.000127595	5.51927e-05		9.61778e-05	0.000166464	0.00125887	0.000458435	0.000193571	0.000254312
		0.000190044	0.00012645	0.000533107	0.00101952	8.66443e-05	0.000128506		0.00021101	8.46512e-05	0.000912991	0.000455391	5.65808e-05	0.000117498
		0.000283962	9.53382e-05	0.000130369	0.000385314	7.16991e-05	0.000252163		0.000258228	5.17208e-05	0.00025664	0.000209561	8.42486e-05	0.000255647
		9.00205e-05	2.71507e-05	6.93742e-05	0.000176237	7.11643e-05	0.000154983		6.40646e-05	4.09937e-05	0.000181995	0.000498636	2.58984e-05	0.000128236
		0.000599756	0.000668726	0.000124782	0.000129156	8.74528e-05	0.000211115		0.000528814	0.00112148	8.19886e-05	9.20569e-05	0.00020207	8.67496e-05
		0.000413716	0.00100465	4.62868e-05	7.10407e-05	0.000165932	5.87143e-05		0.000666611	0.000969046	0.000147029	0.000122164	0.000131316	0.000299284
		0.000246282	0.00056253	7.30347e-05	0.000187759	0.000124002	0.000124612		0.000784221	0.0010445	9.41439e-05	0.000113972	0.000104659	7.66362e-05
		7.68058e-05	0.000138223	0.00012042	9.38004e-05	6.97311e-05	0.000180997		0.000447354	9.52716e-05	0.000144281	0.000126511	0.000115698	0.00011316
		0.000268136	0.000147241	0.000107335	0.000144155	6.92616e-05	0.000102057		5.28155e-05	8.92559e-05	0.000187623	0.000132957	0.000211612	0.000110857
		0.000115873	0.000178465	5.75034e-05	0.000183534	0.000201541	0.000152767		0.000190355	0.000401548	5.34515e-05	0.000138129	0.0002069	0.000176565
		8.20963e-05	0.000240677	0.000154227	1.4564e-05	0.000200162	6.68595e-05		5.87972e-05	0.0002068	0.000160332	8.41785e-05	7.9986e-05	7.3077e-05
		0.00011282	0.000270871	0.000123304	8.81593e-05	0.000121388	4.61196e-05		0.000249933	0.000318941	7.1455e-05	7.82859e-05	9.47962e-05	0.000128803
		NaN	5.51061e-05	0.000110001	0.000165244	0.000141244	NaN		NaN	0.000310715	9.80879e-05	0.000110913	0.000125448	NaN
		NaN	0.000145292	7.32539e-05	0.000108805	9.0799e-05	NaN		NaN	6.36189e-05	0.000128986	8.55358e-05	3.68514e-05	NaN
		NaN	0.000154606	0.000205728	0.000211472	8.17386e-05	NaN		NaN	0.000221995	0.000152573	0.000106847	0.000204979	NaN
		NaN	0.00010939	5.9199e-05	5.36912e-05	8.85954e-05	NaN		NaN	8.98147e-05	0.000186545	6.57759e-05	0.000106822	NaN
		NaN	0.000103466	0.000210718	7.08243e-05	0.000106814	NaN		NaN	7.50993e-05	0.000145068	0.000186521	0.00028272	NaN
		NaN	0.000200576	0.000130558	7.78966e-05	0.00022818	NaN		NaN	8.7188e-05	0.000116696	7.7224e-05	0.000136835	NaN
		NaN	0.000155014	0.000130784	0.000148077	0.000132249	NaN		NaN	0.000140714	6.44455e-05	0.000118066	6.86065e-05	NaN
		NaN	0.000102082	9.07168e-05	0.000116784	0.000113902	NaN		NaN	0.00012201	0.000121944	0.000107164	0.000180356	NaN
		NaN	0.000227118	0.000832272	0.000130864	0.000117413	NaN		NaN	0.000106208	0.000825491	0.000102211	0.000138558	NaN
		NaN	0.000110766	0.00304576	0.000312976	0.000116308	NaN		NaN	0.000162298	0.000895757	0.000185144	6.79478e-05	NaN
		NaN	0.000128453	0.000688749	0.000518118	7.11355e-05	NaN		NaN	0.000184689	0.000450313	0.000274187	6.0455e-05	NaN
		NaN	0.00021368	0.000426762	9.49508e-05	0.000216766	NaN		NaN	0.000314221	0.000217606	9.75341e-05	0.000130597	NaN
		NaN	0.00159861	0.000313126	7.26142e-05	0.000114126	NaN		NaN	0.00110859	0.000566909	0.000541426	7.39802e-05	NaN
		NaN	0.00120272	0.000226626	6.34671e-05	8.51251e-05	NaN		NaN	0.000401902	0.000160939	7.08131e-05	0.000152211	NaN
		NaN	0.00014095	6.12441e-05	0.000114403	0.000146836	NaN		NaN	0.000150306	0.000154706	0.000111238	4.5464e-05	NaN
		NaN	0.000341962	0.000209365	0.000145455	0.000101362	NaN		NaN	0.000314855	0.000156011	0.000114143	0.000171811	NaN
		NaN	0.0001367	7.42626e-05	0.000111471	8.02528e-05	NaN		NaN	8.84294e-05	6.45791e-05	8.72966e-05	0.000112457	NaN
		NaN	6.17664e-05	8.72767e-05	5.57787e-05	0.000187425	NaN		NaN	0.000184578	8.48627e-05	8.27194e-05	7.97432e-05	NaN
		NaN	0.000103089	0.000123419	0.00018675	0.000140999	NaN		NaN	0.000217044	3.99432e-05	0.000183213	0.000134771	NaN
		NaN	6.39456e-05	0.000103437	2.70258e-05	0.000106431	NaN		NaN	0.000132534	6.66304e-05	0.000143177	8.49784e-05	NaN
		NaN	0.000164766	0.000123731	0.00014092	0.000210265	NaN		NaN	0.000175314	0.000130389	7.52875e-05	0.000125149	NaN
		NaN	0.000189975	9.89445e-05	8.80089e-05	5.56351e-05	NaN		NaN	0.000158527	0.000138799	0.00026628	0.000133826	NaN
		NaN	0.000151481	0.000151131	0.000116469	0.000169093	NaN		NaN	9.68265e-05	0.00014633	0.000224008	0.000129889	NaN
		NaN	7.11076e-05	8.29355e-05	8.42164e-05	5.30571e-05	NaN		NaN	8.00783e-05	0.000162205	0.000153472	0.000169336	NaN
		NaN	0.000240986	0.000315004	0.00022085	0.000216222	NaN		NaN	0.000274873	0.000876409	7.69964e-05	0.000151616	NaN
		NaN	0.000463749	0.000273681	0.000180189	7.97207e-05	NaN		NaN	0.000208859	0.000577278	0.000116649	9.05125e-05	NaN
		NaN	0.000545424	0.000381366	0.000112825	8.09119e-05	NaN		NaN	0.000604486	0.00056831	0.000216504	0.000177539	NaN
		NaN	0.000212525	0.000104203	9.41253e-05	0.000142045	NaN		NaN	0.000306016	0.000148826	0.000183058	0.000101112	NaN
		NaN	0.000111814	0.000242208	6.29049e-05	4.8409e-05	NaN		NaN	8.39179e-05	0.000119781	0.000154381	0.000144785	NaN
		NaN	0.000224668	0.000192597	0.000152683	0.000191951	NaN		NaN	0.000344586	0.000144071	0.000129214	0.000169957	NaN
		NaN	0.000124666	0.000152468	5.14436e-05	0.000165707	NaN		NaN	6.16105e-05	0.000223712	6.87763e-05	8.87724e-05	NaN
		NaN	0.000194569	0.000273239	0.000210903	9.06555e-05	NaN		NaN	0.000168931	0.000444725	0.000114166	0.000116318	NaN
		NaN	NaN	0.000131786	0.000163605	NaN	NaN		NaN	NaN	0.000121701	0.00094915	NaN	NaN
		NaN	NaN	0.000500641	0.000977654	NaN	NaN		NaN	NaN	0.000361539	0.0015003	NaN	NaN
		NaN	NaN	0.000991504	0.000252781	NaN	NaN		NaN	NaN	7.39372e-05	0.00157907	NaN	NaN
		NaN	NaN	0.00103699	0.0002862	NaN	NaN		NaN	NaN	0.000360457	0.00012741	NaN	NaN
		NaN	NaN	0.000931545	0.000253138	NaN	NaN		NaN	NaN	0.0015432	0.00039686	NaN	NaN
		NaN	NaN	0.000449659	0.000282504	NaN	NaN		NaN	NaN	0.000458906	0.000429756	NaN	NaN
		NaN	NaN	0.000158857	0.000231345	NaN	NaN		NaN	NaN	8.47395e-05	0.000297484	NaN	NaN
		NaN	NaN	0.000102084	0.000152874	NaN	NaN		NaN	NaN	0.000128715	0.00115963	NaN	NaN
		NaN	NaN	9.52035e-05	7.28666e-05	NaN	NaN		NaN	NaN	0.000197601	5.3658e-05	NaN	NaN
		NaN	NaN	3.94107e-05	8.62273e-05	NaN	NaN		NaN	NaN	7.91695e-05	0.000187165	NaN	NaN
		NaN	NaN	9.07321e-05	0.000122032	NaN	NaN		NaN	NaN	0.000280734	5.62067e-05	NaN	NaN
		NaN	NaN	0.000134713	8.32574e-05	NaN	NaN		NaN	NaN	0.000213349	9.53152e-05	NaN	NaN
		NaN	NaN	0.000184487	0.000168979	NaN	NaN		NaN	NaN	3.11136e-05	0.000127219	NaN	NaN
		NaN	NaN	0.000210526	0.000225558	NaN	NaN		NaN	NaN	0.000244013	0.000201836	NaN	NaN
		NaN	NaN	9.89016e-05	7.36202e-05	NaN	NaN		NaN	NaN	9.2829e-05	8.10677e-05	NaN	NaN
		NaN	NaN	0.000140645	7.08439e-05	NaN	NaN		NaN	NaN	0.000152968	8.30601e-05	NaN	NaN
		NaN	NaN	1.9883e-05	7.38423e-05	NaN	NaN		NaN	NaN	7.41686e-05	6.59797e-05	NaN	NaN
		NaN	NaN	3.39606e-05	0.000164163	NaN	NaN		NaN	NaN	0.000120659	0.000188104	NaN	NaN
		NaN	NaN	6.24171e-05	0.000397707	NaN	NaN		NaN	NaN	5.76163e-05	0.00025599	NaN	NaN
		NaN	NaN	4.75189e-05	6.1796e-05	NaN	NaN		NaN	NaN	0.000124206	0.000170566	NaN	NaN
		NaN	NaN	0.000449406	0.000105091	NaN	NaN		NaN	NaN	0.000141126	0.000185214	NaN	NaN
		NaN	NaN	0.000213439	1.83078e-05	NaN	NaN		NaN	NaN	0.000149539	0.000120123	NaN	NaN
		NaN	NaN	8.50665e-05	0.00017398	NaN	NaN		NaN	NaN	0.000122003	0.00012667	NaN	NaN
		NaN	NaN	0.000186247	6.72694e-05	NaN	NaN		NaN	NaN	0.000160903	0.00022932	NaN	NaN
		NaN	NaN	0.00448298	0.000550168	NaN	NaN		NaN	NaN	0.00747901	9.10962e-05	NaN	NaN
		NaN	NaN	0.00120811	0.000413562	NaN	NaN		NaN	NaN	0.00678463	0.000118598	NaN	NaN
		NaN	NaN	0.0027072	0.00085809	NaN	NaN		NaN	NaN	0.00308964	8.30797e-05	NaN	NaN
		NaN	NaN	0.00113211	0.000437806	NaN	NaN		NaN	NaN	0.00105837	0.000385416	NaN	NaN
		NaN	NaN	9.90625e-05	0.000225129	NaN	NaN		NaN	NaN	0.000244172	0.000194678	NaN	NaN
		NaN	NaN	0.000201497	0.000296588	NaN	NaN		NaN	NaN	0.00020572	0.000161452	NaN	NaN
		NaN	NaN	0.000296382	0.0001558	NaN	NaN		NaN	NaN	0.000491252	9.58352e-05	NaN	NaN
		NaN	NaN	0.000155842	0.000110305	NaN	NaN		NaN	NaN	0.000874261	0.00022176	NaN	NaN
