# Supplementary material for: Reward-related choices determine information timing and flow across macaque lateral prefrontal cortex
Source: Nat Commun. 2021 Feb 9;12:894. doi: 10.1038/s41467-021-20943-9 (PMC7873307; doi:10.1038/s41467-021-20943-9)
Supplement: Supplementary file 6 — Source Data [file 41467_2021_20943_MOESM6_ESM.zip › Excel/Figure S13.xlsx]

## Sheet: Figure S13a
				data
					0.00104554	0	0	0	0	0	0	0	0	0	0	0	0	0	0	0	0	0	0	0	0	0	0	0	0	0	0
					0.000927592	0.00554845	0	0	0	0	0	0	0	0	0	0	0	0	0	0	0	0	0	0	0	0	0	0	0	0	0
					0.000615378	0.00336307	0.00376639	0	0	0	0	0	0	0	0	0	0	0	0	0	0	0	0	0	0	0	0	0	0	0	0
					0.000352055	0.0020621	0.0021486	0.00191525	0	0	0	0	0	0	0	0	0	0	0	0	0	0	0	0	0	0	0	0	0	0	0
					0.000195864	0.00183761	0.00215417	0.00194087	0.00318665	0	0	0	0	0	0	0	0	0	0	0	0	0	0	0	0	0	0	0	0	0	0
					-1.36171e-06	0.000921491	0.00132891	0.00124068	0.00189391	0.00228362	0	0	0	0	0	0	0	0	0	0	0	0	0	0	0	0	0	0	0	0	0
					-7.8077e-05	0.000284177	0.000596835	0.000606518	0.000874027	0.00104917	0.00152293	0	0	0	0	0	0	0	0	0	0	0	0	0	0	0	0	0	0	0	0
					-6.6892e-05	1.76481e-05	0.000170002	0.00024905	0.000413311	0.000395914	0.000435335	0.000509208	0	0	0	0	0	0	0	0	0	0	0	0	0	0	0	0	0	0	0
					-3.03081e-05	-9.62602e-06	6.60344e-05	0.000181567	0.000412683	0.000266756	0.000180727	0.000157044	0.000265514	0	0	0	0	0	0	0	0	0	0	0	0	0	0	0	0	0	0
					1.05193e-05	0.000100746	0.000151056	0.000188085	0.000378199	0.000280448	0.000147315	0.000108744	0.000114406	0.00026369	0	0	0	0	0	0	0	0	0	0	0	0	0	0	0	0	0
					-1.01135e-05	-5.78513e-05	-8.21126e-05	1.50222e-05	0.000134816	0.000175103	9.43678e-05	5.7156e-05	5.99953e-05	6.18792e-05	0.000152285	0	0	0	0	0	0	0	0	0	0	0	0	0	0	0	0
					7.09743e-07	-0.000108638	-0.000194218	-7.26093e-05	-2.41224e-06	3.33685e-05	5.96932e-05	3.3504e-05	5.02378e-05	3.93104e-05	7.1291e-05	0.000152642	0	0	0	0	0	0	0	0	0	0	0	0	0	0	0
					3.08009e-06	-0.000134981	-0.000233488	-0.000112766	-7.40749e-05	-4.9602e-05	2.76608e-05	2.2466e-05	3.51382e-05	3.09718e-05	6.66844e-05	9.55098e-05	0.000164703	0	0	0	0	0	0	0	0	0	0	0	0	0	0
					2.03665e-05	-9.34899e-05	-0.000215024	-0.000120139	-0.000116557	-8.38922e-05	-3.08563e-05	5.50784e-06	2.47254e-05	2.68642e-05	5.53489e-05	8.98448e-05	0.000106132	0.000124052	0	0	0	0	0	0	0	0	0	0	0	0	0
					2.87542e-05	-1.51342e-05	-0.000131533	-9.05114e-05	-9.66658e-05	-8.71798e-05	-5.08247e-05	-1.66044e-06	2.14057e-05	2.071e-05	4.87627e-05	6.46013e-05	7.61454e-05	7.23845e-05	6.72257e-05	0	0	0	0	0	0	0	0	0	0	0	0
					5.28807e-05	5.13528e-05	-5.48623e-05	-6.44318e-05	-9.95583e-05	-9.93586e-05	-5.24475e-05	-1.17272e-05	1.57981e-05	1.02555e-05	3.48372e-05	5.49661e-05	5.79884e-05	6.16302e-05	5.28201e-05	0.000134903	0	0	0	0	0	0	0	0	0	0	0
					3.45405e-05	1.77198e-06	-8.49942e-05	-7.96074e-05	-9.53163e-05	-8.39089e-05	-4.40639e-05	-9.00714e-06	6.69975e-06	1.98047e-05	4.5277e-05	5.42076e-05	6.57528e-05	5.82589e-05	5.35315e-05	8.22095e-05	8.58557e-05	0	0	0	0	0	0	0	0	0	0
					4.06933e-05	1.14707e-05	-0.000113547	-0.000100027	-0.000132538	-0.000110381	-5.72039e-05	-2.29983e-05	6.96504e-06	1.28254e-05	4.13053e-05	6.536e-05	7.44508e-05	7.48549e-05	5.59178e-05	5.40948e-05	4.8061e-05	6.886e-05	0	0	0	0	0	0	0	0	0
					5.72467e-05	-4.42348e-07	-0.000134321	-0.000123634	-0.000168522	-0.000141487	-8.633e-05	-2.78583e-05	8.06187e-06	3.78759e-05	5.7052e-05	8.63198e-05	0.000106937	0.000102683	5.91356e-05	5.0996e-05	4.67821e-05	7.06388e-05	0.00014671	0	0	0	0	0	0	0	0
					5.08957e-05	-3.34364e-05	-0.000194617	-0.0001509	-0.000193897	-0.000170349	-9.39978e-05	-3.31948e-05	4.76279e-06	1.80333e-05	6.23512e-05	9.74472e-05	0.000124094	0.000115053	6.0785e-05	5.52063e-05	4.56969e-05	7.50207e-05	0.000132256	0.000183927	0	0	0	0	0	0	0
					4.79635e-05	-4.73158e-05	-0.000211965	-0.000162886	-0.000218482	-0.000182214	-0.000109461	-3.68816e-05	2.24614e-06	9.99393e-06	6.65031e-05	0.000104916	0.000135558	0.000121764	6.298e-05	5.41667e-05	4.44564e-05	7.57007e-05	0.000135727	0.00016668	0.000212526	0	0	0	0	0	0
					4.73896e-05	-5.54158e-05	-0.000242316	-0.00018325	-0.000233494	-0.000196774	-0.000117988	-4.69254e-05	-8.21742e-06	3.10678e-06	6.80617e-05	0.00011	0.000139577	0.000132726	6.43568e-05	5.62732e-05	4.83792e-05	7.87212e-05	0.000143258	0.000174341	0.000200493	0.000245184	0	0	0	0	0
					4.95105e-05	-7.15567e-05	-0.000262295	-0.000194486	-0.000255142	-0.000210094	-0.000127309	-4.7072e-05	-6.91419e-06	-1.2361e-06	6.80186e-05	0.000118213	0.00014705	0.000137388	6.94623e-05	5.02985e-05	4.57343e-05	8.11982e-05	0.000153124	0.000184055	0.000204976	0.000232859	0.000272127	0	0	0	0
					4.889e-05	-6.80511e-05	-0.000260331	-0.000192669	-0.000242497	-0.00020537	-0.000134788	-5.59579e-05	-5.21866e-06	-1.97934e-06	6.62215e-05	0.000118195	0.000151927	0.00014122	6.53995e-05	4.67332e-05	4.3717e-05	8.18951e-05	0.000154521	0.000185373	0.000210112	0.000229743	0.000253446	0.000287409	0	0	0
					4.6541e-05	-7.42027e-05	-0.00027008	-0.000199258	-0.000252266	-0.00020758	-0.000134002	-4.93792e-05	-2.35271e-06	-3.60063e-06	6.93418e-05	0.000118538	0.000158882	0.000141709	6.56654e-05	4.81318e-05	4.41925e-05	8.36782e-05	0.000160516	0.000193169	0.000217138	0.000240532	0.000260797	0.000279411	0.000317264	0	0
					4.90785e-05	-7.39178e-05	-0.000271365	-0.000201896	-0.000255188	-0.000211465	-0.000126206	-5.03687e-05	-5.24011e-06	-1.63314e-06	7.05085e-05	0.000123398	0.000164739	0.000148879	6.65169e-05	4.92097e-05	4.18079e-05	8.39222e-05	0.000163409	0.000201128	0.000230327	0.000250534	0.000273379	0.000278096	0.000304687	0.000352201	0
					5.02799e-05	-7.6652e-05	-0.000282212	-0.000202803	-0.000254021	-0.000208736	-0.000133876	-5.46289e-05	-6.52822e-06	-4.01424e-06	7.16903e-05	0.000128195	0.000165865	0.000156024	7.26219e-05	4.99915e-05	4.3984e-05	8.49248e-05	0.000166141	0.000204335	0.000230395	0.000255796	0.000271914	0.000283175	0.000304703	0.000329675	0.00036184
			Frequency		0	3.90625	7.8125	11.7188	15.625	19.5312	23.4375	27.3438	31.25	35.1562	39.0625	42.9688	46.875	50.7812	54.6875	58.5938	62.5	66.4062	70.3125	74.2188	78.125	82.0312	85.9375	89.8438	93.75	97.6562	101.562

## Sheet: Figure S13b
				data
					0.00104531	0	0	0	0	0	0	0	0	0	0	0	0	0	0	0	0	0	0	0	0	0	0	0	0	0	0
					0.000863375	0.00555437	0	0	0	0	0	0	0	0	0	0	0	0	0	0	0	0	0	0	0	0	0	0	0	0	0
					0.000532871	0.00283623	0.00376819	0	0	0	0	0	0	0	0	0	0	0	0	0	0	0	0	0	0	0	0	0	0	0	0
					0.000236705	0.00135295	0.00188304	0.00191283	0	0	0	0	0	0	0	0	0	0	0	0	0	0	0	0	0	0	0	0	0	0	0
					4.863e-05	0.000972971	0.00179448	0.0018774	0.00318227	0	0	0	0	0	0	0	0	0	0	0	0	0	0	0	0	0	0	0	0	0	0
					-0.00010743	0.000280531	0.000998977	0.00114157	0.00188668	0.00228586	0	0	0	0	0	0	0	0	0	0	0	0	0	0	0	0	0	0	0	0	0
					-0.000182354	-0.000145885	0.000338139	0.000416912	0.000685028	0.000947077	0.00152286	0	0	0	0	0	0	0	0	0	0	0	0	0	0	0	0	0	0	0	0
					-8.31805e-05	-6.07287e-05	0.000109582	0.000123677	0.000203955	0.000264394	0.000380676	0.000509158	0	0	0	0	0	0	0	0	0	0	0	0	0	0	0	0	0	0	0
					-3.13954e-06	9.29435e-05	9.82269e-05	0.000106917	0.000202723	0.000122827	0.000123377	0.000133402	0.000265926	0	0	0	0	0	0	0	0	0	0	0	0	0	0	0	0	0	0
					4.60613e-05	0.000227184	0.000234003	0.000154059	0.000222165	0.000169771	9.78818e-05	9.62823e-05	0.000103101	0.000263389	0	0	0	0	0	0	0	0	0	0	0	0	0	0	0	0	0
					7.46401e-05	0.000196073	5.25744e-05	1.51436e-05	1.33592e-05	3.84623e-05	2.6838e-05	2.62805e-05	5.59363e-05	6.30491e-05	0.0001525	0	0	0	0	0	0	0	0	0	0	0	0	0	0	0	0
					0.000100462	0.000242	-1.41424e-05	-5.14292e-05	-9.12364e-05	-5.17899e-05	-1.33646e-05	-2.10951e-06	2.75579e-05	3.16869e-05	7.30476e-05	0.000152625	0	0	0	0	0	0	0	0	0	0	0	0	0	0	0
					0.000125638	0.000300235	-9.22114e-06	-7.29022e-05	-0.000132867	-0.000110818	-4.61733e-05	-1.37483e-05	1.60294e-05	3.14549e-05	6.31864e-05	8.90281e-05	0.000164872	0	0	0	0	0	0	0	0	0	0	0	0	0	0
					0.000124933	0.000271474	-2.45515e-05	-8.2595e-05	-0.000156628	-0.000138304	-8.11586e-05	-2.29463e-05	6.64369e-06	2.39874e-05	5.61386e-05	7.86055e-05	9.67441e-05	0.000123895	0	0	0	0	0	0	0	0	0	0	0	0	0
					0.000118764	0.000265293	5.49873e-05	-3.08812e-05	-0.000103066	-0.000107056	-7.33848e-05	-2.55027e-05	-6.51904e-06	4.22581e-06	2.70185e-05	4.58496e-05	4.99615e-05	5.27773e-05	6.7153e-05	0	0	0	0	0	0	0	0	0	0	0	0
					0.00011773	0.000249558	5.615e-05	-2.16168e-05	-8.29213e-05	-0.000110955	-8.12018e-05	-4.06412e-05	-1.131e-05	-7.47906e-06	1.07576e-05	2.6428e-05	3.80454e-05	3.696e-05	4.33484e-05	0.000105556	0	0	0	0	0	0	0	0	0	0	0
					0.000113677	0.000241469	4.87622e-05	-2.91611e-05	-9.90729e-05	-0.000115181	-8.47908e-05	-4.60902e-05	-1.82094e-05	-1.06128e-05	1.28949e-05	2.56234e-05	3.32437e-05	3.99499e-05	4.95071e-05	6.23436e-05	7.8047e-05	0	0	0	0	0	0	0	0	0	0
					0.000118998	0.000286567	4.98417e-05	-3.58627e-05	-0.000122885	-0.00012481	-9.62753e-05	-5.00073e-05	-1.97846e-05	-4.82183e-06	1.96289e-05	3.81785e-05	4.81363e-05	5.37983e-05	5.27874e-05	5.64123e-05	5.03883e-05	6.9304e-05	0	0	0	0	0	0	0	0	0
					0.000145492	0.000364961	5.73066e-05	-4.63722e-05	-0.00014195	-0.000141775	-0.000102652	-5.39052e-05	-1.39474e-05	2.78937e-05	3.98703e-05	6.76415e-05	8.53701e-05	9.29161e-05	6.80038e-05	6.41175e-05	6.16349e-05	7.85263e-05	0.000146964	0	0	0	0	0	0	0	0
					0.000151446	0.000364204	1.05399e-05	-7.68966e-05	-0.000190115	-0.000170514	-0.000125402	-6.36546e-05	-2.40004e-05	6.47786e-06	4.5232e-05	7.45801e-05	0.000103733	0.000106318	7.86887e-05	6.99551e-05	6.31777e-05	8.36375e-05	0.000134449	0.000183598	0	0	0	0	0	0	0
					0.000158988	0.00038145	-1.66779e-05	-8.92058e-05	-0.000194356	-0.000181273	-0.000139874	-6.8264e-05	-2.19185e-05	1.31782e-06	4.88127e-05	8.46033e-05	0.000117065	0.00011949	7.88236e-05	7.11934e-05	6.07586e-05	8.92073e-05	0.000139155	0.000174192	0.000212293	0	0	0	0	0	0
					0.000160753	0.000372351	-3.3522e-05	-0.000112351	-0.000224469	-0.000196012	-0.000142161	-7.16146e-05	-1.93171e-05	1.51959e-07	5.56429e-05	9.50251e-05	0.000125989	0.000128932	8.54231e-05	7.77203e-05	7.10813e-05	9.52728e-05	0.000151	0.000180042	0.00020678	0.000244819	0	0	0	0	0
					0.000161474	0.000385048	-3.89264e-05	-0.000103888	-0.000213608	-0.000188507	-0.000140137	-7.06764e-05	-1.87197e-05	2.80635e-06	5.4487e-05	0.000101343	0.000131544	0.000136044	8.54179e-05	7.40794e-05	6.95219e-05	9.95759e-05	0.000154751	0.000189976	0.000207795	0.000227749	0.000271889	0	0	0	0
					0.000157183	0.000375168	-5.03625e-05	-0.000120024	-0.000220325	-0.000198486	-0.000146685	-6.88429e-05	-1.45768e-05	-1.16847e-07	5.57149e-05	0.000106917	0.000137164	0.000141123	9.30882e-05	7.19796e-05	6.64517e-05	9.62511e-05	0.000161472	0.000196544	0.000213012	0.00023271	0.000255216	0.000287237	0	0	0
					0.000157711	0.000381389	-5.74775e-05	-0.000125543	-0.000226347	-0.000196599	-0.000149375	-7.21171e-05	-1.72554e-05	5.71328e-06	6.37283e-05	0.000113284	0.000146983	0.000144985	8.98332e-05	7.7709e-05	6.83947e-05	0.000102544	0.000169414	0.000203672	0.000223499	0.000245707	0.000265504	0.000277004	0.000317149	0	0
					0.000161901	0.000380964	-7.44432e-05	-0.000136503	-0.000237848	-0.0002058	-0.000150354	-7.43856e-05	-2.11041e-05	-1.98809e-06	6.46825e-05	0.000116013	0.000152959	0.000157466	9.91797e-05	7.50249e-05	7.58723e-05	0.000106356	0.000174115	0.000216313	0.000236595	0.00025456	0.000275844	0.000288308	0.000309588	0.000351998	0
					0.000166896	0.000394259	-7.46733e-05	-0.000128431	-0.00023103	-0.000205534	-0.00015086	-7.48795e-05	-1.43932e-05	1.70518e-06	6.27829e-05	0.000117129	0.000156603	0.000160419	9.61522e-05	7.67238e-05	7.5442e-05	0.000105235	0.000179754	0.000218161	0.000243039	0.000260012	0.000285038	0.000290708	0.00030739	0.000332156	0.000361489
			Frequency		0	3.90625	7.8125	11.7188	15.625	19.5312	23.4375	27.3438	31.25	35.1562	39.0625	42.9688	46.875	50.7812	54.6875	58.5938	62.5	66.4062	70.3125	74.2188	78.125	82.0312	85.9375	89.8438	93.75	97.6562	101.562

## Sheet: Figure S13c
				data
					2.31605e-07	0	0	0	0	0	0	0	0	0	0	0	0	0	0	0	0	0	0	0	0	0	0	0	0	0	0
					6.42166e-05	-5.92349e-06	0	0	0	0	0	0	0	0	0	0	0	0	0	0	0	0	0	0	0	0	0	0	0	0	0
					8.25065e-05	0.00052684	-1.8059e-06	0	0	0	0	0	0	0	0	0	0	0	0	0	0	0	0	0	0	0	0	0	0	0	0
					0.00011535	0.000709146	0.000265563	2.41225e-06	0	0	0	0	0	0	0	0	0	0	0	0	0	0	0	0	0	0	0	0	0	0	0
					0.000147234	0.000864635	0.000359691	6.34619e-05	4.38077e-06	0	0	0	0	0	0	0	0	0	0	0	0	0	0	0	0	0	0	0	0	0	0
					0.000106069	0.00064096	0.000329929	9.91055e-05	7.22347e-06	-2.23847e-06	0	0	0	0	0	0	0	0	0	0	0	0	0	0	0	0	0	0	0	0	0
					0.000104277	0.000430063	0.000258696	0.000189606	0.000188999	0.000102089	7.32179e-08	0	0	0	0	0	0	0	0	0	0	0	0	0	0	0	0	0	0	0	0
					1.62885e-05	7.83769e-05	6.04199e-05	0.000125374	0.000209355	0.00013152	5.46599e-05	4.93945e-08	0	0	0	0	0	0	0	0	0	0	0	0	0	0	0	0	0	0	0
					-2.71685e-05	-0.00010257	-3.21925e-05	7.46499e-05	0.00020996	0.000143929	5.73506e-05	2.36418e-05	-4.1217e-07	0	0	0	0	0	0	0	0	0	0	0	0	0	0	0	0	0	0
					-3.5542e-05	-0.000126438	-8.2947e-05	3.40264e-05	0.000156034	0.000110677	4.94333e-05	1.24616e-05	1.13053e-05	3.00822e-07	0	0	0	0	0	0	0	0	0	0	0	0	0	0	0	0	0
					-8.47536e-05	-0.000253924	-0.000134687	-1.21321e-07	0.000121457	0.00013664	6.75298e-05	3.08755e-05	4.05902e-06	-1.16999e-06	-2.15402e-07	0	0	0	0	0	0	0	0	0	0	0	0	0	0	0	0
					-9.97518e-05	-0.000350638	-0.000180076	-2.11801e-05	8.88242e-05	8.51584e-05	7.30578e-05	3.56135e-05	2.26799e-05	7.62358e-06	-1.75655e-06	1.64466e-08	0	0	0	0	0	0	0	0	0	0	0	0	0	0	0
					-0.000122558	-0.000435217	-0.000224267	-3.98637e-05	5.8792e-05	6.12157e-05	7.38341e-05	3.62142e-05	1.91088e-05	-4.83045e-07	3.49798e-06	6.48167e-06	-1.69184e-07	0	0	0	0	0	0	0	0	0	0	0	0	0	0
					-0.000104567	-0.000364964	-0.000190472	-3.75441e-05	4.00704e-05	5.44115e-05	5.03023e-05	2.84541e-05	1.80817e-05	2.87684e-06	-7.89731e-07	1.12393e-05	9.38775e-06	1.57256e-07	0	0	0	0	0	0	0	0	0	0	0	0	0
					-9.001e-05	-0.000280427	-0.00018652	-5.96302e-05	6.4002e-06	1.98762e-05	2.25601e-05	2.38423e-05	2.79247e-05	1.64842e-05	2.17442e-05	1.87517e-05	2.61839e-05	1.96072e-05	7.26306e-08	0	0	0	0	0	0	0	0	0	0	0	0
					-6.48497e-05	-0.000198205	-0.000111012	-4.2815e-05	-1.6637e-05	1.15965e-05	2.87543e-05	2.8914e-05	2.71081e-05	1.77345e-05	2.40796e-05	2.85381e-05	1.9943e-05	2.46702e-05	9.47164e-06	2.93466e-05	0	0	0	0	0	0	0	0	0	0	0
					-7.91362e-05	-0.000239697	-0.000133756	-5.04463e-05	3.75663e-06	3.12721e-05	4.07269e-05	3.70831e-05	2.49092e-05	3.04175e-05	3.23821e-05	2.85843e-05	3.25091e-05	1.83089e-05	4.0244e-06	1.98659e-05	7.80865e-06	0	0	0	0	0	0	0	0	0	0
					-7.83045e-05	-0.000275096	-0.000163388	-6.41643e-05	-9.65264e-06	1.44284e-05	3.90714e-05	2.7009e-05	2.67496e-05	1.76473e-05	2.16763e-05	2.71816e-05	2.63145e-05	2.10567e-05	3.13033e-06	-2.31752e-06	-2.32731e-06	-4.43932e-07	0	0	0	0	0	0	0	0	0
					-8.82452e-05	-0.000365404	-0.000191628	-7.72617e-05	-2.65719e-05	2.8804e-07	1.6322e-05	2.60469e-05	2.20093e-05	9.98223e-06	1.71817e-05	1.86783e-05	2.1567e-05	9.76728e-06	-8.86815e-06	-1.31215e-05	-1.48529e-05	-7.88743e-06	-2.54251e-07	0	0	0	0	0	0	0	0
					-0.00010055	-0.000397641	-0.000205157	-7.40033e-05	-3.78188e-06	1.65453e-07	3.14041e-05	3.04597e-05	2.87632e-05	1.15554e-05	1.71192e-05	2.28671e-05	2.03608e-05	8.73458e-06	-1.79037e-05	-1.47489e-05	-1.74808e-05	-8.61682e-06	-2.19347e-06	3.28402e-07	0	0	0	0	0	0	0
					-0.000111025	-0.000428766	-0.000195287	-7.36798e-05	-2.41259e-05	-9.41358e-07	3.04123e-05	3.13824e-05	2.41646e-05	8.67611e-06	1.76904e-05	2.03127e-05	1.8493e-05	2.27373e-06	-1.58436e-05	-1.70266e-05	-1.63022e-05	-1.35066e-05	-3.42801e-06	-7.51258e-06	2.32923e-07	0	0	0	0	0	0
					-0.000113364	-0.000427767	-0.000208794	-7.08992e-05	-9.02509e-06	-7.62495e-07	2.41731e-05	2.46892e-05	1.10996e-05	2.95482e-06	1.24188e-05	1.49746e-05	1.35877e-05	3.7936e-06	-2.10663e-05	-2.14471e-05	-2.27021e-05	-1.65515e-05	-7.74199e-06	-5.70061e-06	-6.28713e-06	3.64258e-07	0	0	0	0	0
					-0.000111963	-0.000456605	-0.000223369	-9.05982e-05	-4.15344e-05	-2.15872e-05	1.2828e-05	2.36044e-05	1.18055e-05	-4.04245e-06	1.35316e-05	1.68698e-05	1.55058e-05	1.34386e-06	-1.59556e-05	-2.37809e-05	-2.37876e-05	-1.83777e-05	-1.62714e-06	-5.92163e-06	-2.81874e-06	5.10976e-06	2.37642e-07	0	0	0	0
					-0.000108293	-0.000443219	-0.000209969	-7.26452e-05	-2.21717e-05	-6.88393e-06	1.18969e-05	1.2885e-05	9.35814e-06	-1.86249e-06	1.05066e-05	1.12782e-05	1.47635e-05	9.66191e-08	-2.76888e-05	-2.52464e-05	-2.27347e-05	-1.4356e-05	-6.95077e-06	-1.1171e-05	-2.89959e-06	-2.96647e-06	-1.77061e-06	1.71714e-07	0	0	0
					-0.00011117	-0.000455592	-0.000212602	-7.37149e-05	-2.59187e-05	-1.0981e-05	1.53727e-05	2.27379e-05	1.49027e-05	-9.31391e-06	5.61357e-06	5.25402e-06	1.18983e-05	-3.27544e-06	-2.41677e-05	-2.95771e-05	-2.42022e-05	-1.8866e-05	-8.89813e-06	-1.05029e-05	-6.3607e-06	-5.17482e-06	-4.70684e-06	2.40695e-06	1.14979e-07	0	0
					-0.000112822	-0.000454882	-0.000196922	-6.53923e-05	-1.734e-05	-5.66484e-06	2.41485e-05	2.40169e-05	1.5864e-05	3.54948e-07	5.82596e-06	7.38526e-06	1.17796e-05	-8.58697e-06	-3.26628e-05	-2.58153e-05	-3.40644e-05	-2.24341e-05	-1.07064e-05	-1.51854e-05	-6.26797e-06	-4.02605e-06	-2.46466e-06	-1.02123e-05	-4.90128e-06	2.02226e-07	0
					-0.000116616	-0.000470911	-0.000207539	-7.43724e-05	-2.29915e-05	-3.20223e-06	1.69841e-05	2.02506e-05	7.86501e-06	-5.71942e-06	8.90741e-06	1.1066e-05	9.26284e-06	-4.39548e-06	-2.35303e-05	-2.67322e-05	-3.14581e-05	-2.03106e-05	-1.3613e-05	-1.38257e-05	-1.2644e-05	-4.21648e-06	-1.31244e-05	-7.5329e-06	-2.68715e-06	-2.48102e-06	3.50696e-07
			Frequency		0	3.90625	7.8125	11.7188	15.625	19.5312	23.4375	27.3438	31.25	35.1562	39.0625	42.9688	46.875	50.7812	54.6875	58.5938	62.5	66.4062	70.3125	74.2188	78.125	82.0312	85.9375	89.8438	93.75	97.6562	101.562

## Sheet: Figure S13d
	Frequency	0	3.90625	7.8125	11.7188	15.625	19.5312	23.4375	27.3438	31.25	35.1562	39.0625	42.9688	46.875	50.7812	54.6875	58.5938	62.5	66.4062	70.3125	74.2188	78.125	82.0312	85.9375	89.8438	93.75	97.6562	101.562
ordinal distance	-3	0.000237253	0.00166176	0.00206277	0.00141832	0.00160717	0.000888606	0.000413055	0.000122953	4.5724e-05	5.43683e-05	-6.81873e-05	-0.00013594	-0.000195205	-0.000174324	-8.47621e-05	-5.26439e-05	-0.000106409	-8.28343e-05	-0.000108949	-0.000165718	-0.000180995	-0.000179293	-0.000182109	-0.000218438	-0.000227543	-0.000207762	-0.000204541
	-2	0.000549616	0.00329157	0.00304843	0.00193291	0.00188396	0.00104306	0.000503799	0.000117339	7.03917e-05	0.000173474	-8.31507e-05	-0.000182406	-0.000183135	-0.000177264	-0.000105694	-3.45688e-05	-8.76807e-05	-9.96482e-05	-0.000118767	-0.000179912	-0.00020045	-0.00021589	-0.000249754	-0.000245002	-0.000242055	-0.000259077	-0.000253425
	-1	0.00072149	0.00533273	0.00417521	0.00232647	0.00210625	0.00117103	0.000426887	-2.85253e-07	-1.30492e-05	8.75394e-05	-0.000118352	-0.000154027	-0.000162007	-0.000146622	-4.78739e-05	5.53606e-06	1.50464e-08	-1.96806e-05	-3.09822e-05	-5.17561e-05	-7.66944e-05	-0.000102224	-0.000129334	-0.000124984	-0.00012358	-0.000123813	-0.000118907
	1	0.000805232	0.00547039	0.00403564	0.00200212	0.00165816	0.000853113	0.000163741	5.49532e-06	6.83588e-05	0.000225281	6.39606e-05	5.41189e-05	0.000108235	8.60393e-05	0.000151239	0.000145257	0.000142969	0.000170874	0.000204583	0.000180634	0.000152697	0.000144206	0.000134707	0.000132074	0.000124334	0.000138521	0.000116745
	2	0.000586902	0.00363559	0.00272235	0.00131295	0.00113274	0.00053474	3.77481e-05	-4.12888e-05	9.29766e-05	0.000228771	0.000105293	0.000119199	0.00016904	0.000117342	0.000131102	0.000127635	9.12726e-05	0.000130739	0.000179271	0.000162991	0.000153661	0.000157309	0.00016321	0.000161752	0.000157726	0.000138749	0.000146565
	3	0.000402095	0.00218135	0.00155971	0.000697741	0.000674541	0.00015279	-3.65419e-05	7.61346e-05	0.000135509	0.000207327	0.000173666	0.000204416	0.000224386	0.000201768	0.00019844	0.000164613	0.000171075	0.000167262	0.000212922	0.000235639	0.000241964	0.000244227	0.000257323	0.000236514	0.000250542	0.000217895	0.000256571

## Sheet: Figure S13e
	Frequency	0	3.90625	7.8125	11.7188	15.625	19.5312	23.4375	27.3438	31.25	35.1562	39.0625	42.9688	46.875	50.7812	54.6875	58.5938	62.5	66.4062	70.3125	74.2188	78.125	82.0312	85.9375	89.8438	93.75	97.6562	101.562
ordinal distance	-3	0.000516565	0.00208623	0.00219575	0.00152756	0.00164049	0.000900981	0.000446656	0.000124674	4.94431e-05	0.000106978	-1.15487e-06	-0.000102368	-0.000151477	-0.000102898	-8.8974e-05	1.26733e-05	-8.84746e-05	-7.11757e-05	-7.38481e-05	-0.000116442	-8.86747e-05	-0.00014126	-0.000143529	-0.000125132	-0.000168123	-0.000161693	-0.00016563
	-2	0.000787603	0.00361449	0.0032838	0.0020684	0.00198951	0.00115536	0.000445438	0.000230323	7.68258e-05	0.000177414	-3.06759e-05	-0.000127531	-0.000205427	-0.000177275	-0.000106557	-1.61772e-05	-7.32436e-05	-7.12337e-05	-9.90015e-05	-0.00016776	-0.000181399	-0.000210702	-0.000227434	-0.000196365	-0.000226504	-0.000237432	-0.000251259
	-1	0.000945835	0.00554701	0.0044427	0.00244542	0.00221244	0.00126762	0.000415742	6.12684e-05	-4.00136e-06	0.000128357	-6.25777e-05	-0.000165624	-0.000200329	-0.000141639	-4.60476e-05	3.45991e-05	5.78465e-06	-1.92129e-05	-3.24336e-05	-7.85158e-05	-9.74118e-05	-0.000101994	-0.000111699	-0.000123013	-0.000120724	-0.000112596	-0.000138975
	1	0.00104732	0.0057051	0.00428429	0.00213417	0.00178836	0.000893079	0.000169764	7.17043e-05	8.86069e-05	0.000257323	0.000116639	9.17101e-05	8.35584e-05	9.33553e-05	0.000170065	0.000174039	0.000175239	0.000184375	0.000223256	0.000173706	0.000169682	0.000151654	0.000153031	0.000133675	0.000132459	0.000124042	0.000132039
	2	0.000800374	0.00395185	0.00296699	0.00144767	0.00127293	0.000539888	6.43527e-05	6.35233e-06	8.0078e-05	0.00023761	0.000165271	0.000138063	0.000173001	0.000136773	0.000137198	0.000137341	0.000125833	0.000152215	0.000209886	0.00017961	0.000180896	0.000154506	0.000174726	0.000154644	0.000154254	0.000137969	0.000162678
	3	0.000687619	0.00257125	0.00172837	0.000788066	0.000779259	0.000136424	-1.46546e-05	5.52604e-05	0.000194507	0.000179222	0.000235289	0.000210721	0.000262236	0.000233354	0.000222725	0.000181796	0.000181479	0.000219537	0.000258853	0.000264607	0.00031042	0.000277538	0.00028032	0.000282274	0.000298589	0.000280107	0.000296102

## Sheet: Figure S13f
				ordinal distance
			what	-3	-2	-1	1	2	3
				0.0020437	0.00267901	0.00323217	0.00262576	0.00156346	0.00073538
				0.00271966	0.00320591	0.00352704	0.00273819	0.00149525	0.000598572
				0.00152082	0.00180911	0.00218176	0.00161851	0.000702314	0.000176514
				0.00107562	0.0017364	0.00228311	0.00211193	0.0012045	0.000639515
				0.000992315	0.0011384	0.00122321	0.000993789	0.0010208	0.000636427
				0.000953996	0.000971553	0.00103598	0.000818097	0.00080005	0.00052938
				0.000587804	0.00062266	0.000645174	0.000474609	0.000475408	0.000239268
				0.000543679	0.000796767	0.000814899	0.000654838	0.000686045	0.000511803
				ordinal distance
			where	-3	-2	-1	1	2	3
				0.00244593	0.0032313	0.00386344	0.00316796	0.00196661	0.000816346
				0.00194891	0.00290727	0.00333492	0.00259516	0.00143103	0.000380669
				0.00120315	0.00158496	0.0019858	0.00156098	0.000614733	0.000137737
				0.00101791	0.00170146	0.00216462	0.00200972	0.00110214	0.000529148
				0.00185886	0.00188901	0.00189121	0.00164845	0.00165711	0.0012879
				0.000958517	0.00106019	0.00105976	0.000836638	0.000833191	0.000551551
				0.000739878	0.000723813	0.000704543	0.000498604	0.00055675	0.000474093
				0.000677594	0.00080406	0.000796998	0.000524128	0.00053307	0.000365888

## Sheet: Figure S13g
				ordinal distance
			what	-3	-2	-1	1	2	3
				7.19672e-05	0.000150379	8.09579e-05	0.000166878	9.22083e-05	0.000148879
				0.000166322	0.000306718	0.000251013	0.00027946	0.000197012	0.000210124
				0.000225427	0.000331034	0.000326588	0.000268318	0.000214282	0.000136076
				0.000119145	0.00018777	0.000203714	0.000220419	0.000136212	9.54052e-05
				0.000534916	0.000836644	0.000688828	0.000446536	0.000363401	0.000209591
				0.000592749	0.000857451	0.000815346	0.000522815	0.000401182	0.000160138
				0.000163407	0.000373313	0.000449513	0.000300113	0.00013936	9.77343e-05
				0.000223437	0.000365498	0.000371805	0.000245972	0.000192754	0.000172689
				ordinal distance
			where	-3	-2	-1	1	2	3
				0.000105893	0.000251997	0.000212299	0.000274051	0.000155564	0.000276608
				9.75968e-05	0.000211364	0.000188898	0.000213746	0.000125203	0.000223701
				0.00015883	0.0002886	0.000262046	0.0002602	0.000198869	0.000100242
				0.000128374	0.000187551	0.000199577	0.000208511	0.000123846	0.00010083
				0.000547578	0.000766605	0.000610158	0.000363501	0.000306884	0.000163876
				0.000536171	0.000767489	0.000712311	0.000452353	0.000357636	0.000164289
				0.000220649	0.00042419	0.000435138	0.000289152	0.000196025	0.000113959
				0.000213277	0.000370711	0.000362435	0.000250636	0.000197448	0.000135507

## Sheet: Figure S13h
				ordinal distance
			what	-3	-2	-1	1	2	3
				-3.72509e-05	2.69407e-06	6.20272e-06	2.14904e-06	1.81485e-05	3.21653e-05
				-3.67828e-05	-1.90206e-05	-1.20027e-05	-3.03091e-05	-1.80524e-05	4.49008e-06
				2.06652e-06	-2.49921e-05	-3.57559e-05	-5.48426e-05	-2.8658e-05	-5.2021e-06
				-6.11077e-05	-3.96029e-05	-4.67544e-05	-5.4397e-05	-2.94296e-05	-1.84786e-05
				5.90087e-05	2.25882e-05	5.01622e-06	-2.86082e-05	-4.04089e-05	-1.39077e-05
				3.76986e-05	1.24821e-05	-1.48755e-05	-4.85781e-05	-5.06619e-05	-3.24255e-05
				4.25621e-05	1.10694e-05	-6.78325e-06	-3.17304e-05	-3.8524e-05	-8.90846e-06
				6.64217e-05	3.05503e-05	1.93699e-05	4.49237e-06	-1.17405e-05	3.36851e-05
				ordinal distance
			where	-3	-2	-1	1	2	3
				-6.59741e-05	-8.76123e-06	5.46899e-06	-9.41705e-06	4.52423e-06	2.04519e-05
				-4.19524e-05	2.07585e-06	2.43112e-07	-2.27378e-05	-7.43985e-06	1.84996e-05
				-6.21933e-06	-3.35406e-05	-4.39879e-05	-5.82395e-05	-3.58551e-05	-1.93571e-05
				-5.35643e-05	-2.57786e-05	-4.52352e-05	-6.12607e-05	-3.7293e-05	-2.00622e-05
				9.4221e-05	5.31956e-05	3.44826e-05	3.61038e-06	5.2394e-06	3.86012e-05
				4.75616e-05	9.3476e-06	-1.00866e-05	-4.30057e-05	-4.94417e-05	-1.64032e-05
				3.49475e-05	1.11143e-05	-1.1939e-05	-3.52671e-05	-4.32403e-05	-2.40522e-06
				2.14625e-05	1.51167e-05	-5.15938e-07	-1.49056e-05	-2.61188e-05	-1.33664e-06

## Sheet: Figure S13i
				ordinal distance
			what	-3	-2	-1	1	2	3
				-0.000570943	-0.000577996	-0.0004432	2.16529e-05	7.22053e-05	4.86526e-05
				-0.000603939	-0.000640538	-0.000431889	1.97656e-05	6.94526e-05	0.000103543
				-0.000400424	-0.000345494	-0.000168189	0.000132341	0.000173908	0.000155193
				-0.000283097	-0.000385719	-0.000183541	0.00017247	0.000195544	0.000252292
				9.08e-05	0.000132433	0.000104764	0.000149895	0.000110753	0.000220016
				0.000107263	8.83049e-05	7.4615e-05	0.000133299	0.000109482	0.000251993
				0.000159331	0.000121869	0.000143837	0.000220696	0.000187596	0.000359599
				0.000247277	0.000189775	0.000200136	0.000243499	0.000234842	0.000351488
				ordinal distance
			where	-3	-2	-1	1	2	3
				-0.000469535	-0.000560332	-0.000470808	-1.13787e-05	1.25538e-05	4.60976e-05
				-0.000531325	-0.00065818	-0.000479504	2.00105e-05	6.75654e-05	0.000162972
				-0.000396626	-0.000362913	-0.000188262	0.000153876	0.000188669	0.000170259
				-0.0002588	-0.000383401	-0.000203204	0.000141464	0.000193869	0.00027641
				0.000328634	0.000305408	0.000234968	0.000293407	0.000273946	0.000455453
				0.000114569	0.000111365	0.000114024	0.000172172	0.000140548	0.000288751
				0.000184503	0.000151037	0.000144537	0.000229229	0.000211571	0.000380945
				0.000140067	0.000109366	0.000123334	0.000184164	0.000166075	0.00024944
