# Supplementary material for: Reward-related choices determine information timing and flow across macaque lateral prefrontal cortex
Source: Nat Commun. 2021 Feb 9;12:894. doi: 10.1038/s41467-021-20943-9 (PMC7873307; doi:10.1038/s41467-021-20943-9)
Supplement: Supplementary file 6 — Source Data [file 41467_2021_20943_MOESM6_ESM.zip › Excel/Figure S14.xlsx]

## Sheet: Figure S14a
				data
					5.44818e-07	0	0	0	0	0	0	0	0	0	0	0	0	0	0	0	0	0	0	0	0	0	0	0	0	0	0
					0.000381784	1.29256e-05	0	0	0	0	0	0	0	0	0	0	0	0	0	0	0	0	0	0	0	0	0	0	0	0	0
					0.000385756	0.000639316	1.17977e-05	0	0	0	0	0	0	0	0	0	0	0	0	0	0	0	0	0	0	0	0	0	0	0	0
					0.000220331	0.000654628	0.000188787	2.37061e-06	0	0	0	0	0	0	0	0	0	0	0	0	0	0	0	0	0	0	0	0	0	0	0
					0.000163071	0.000562771	0.000141503	-0.000102851	3.47662e-06	0	0	0	0	0	0	0	0	0	0	0	0	0	0	0	0	0	0	0	0	0	0
					3.6665e-05	0.000372008	0.000190147	3.85893e-05	0.000117786	1.97095e-07	0	0	0	0	0	0	0	0	0	0	0	0	0	0	0	0	0	0	0	0	0
					-5.53962e-05	-8.57703e-05	-2.47857e-05	3.16855e-05	0.000138802	4.6402e-05	1.31572e-06	0	0	0	0	0	0	0	0	0	0	0	0	0	0	0	0	0	0	0	0
					-0.000128506	-0.000474304	-0.000349855	-0.000118959	1.76322e-05	2.55106e-05	3.76896e-06	-3.99661e-07	0	0	0	0	0	0	0	0	0	0	0	0	0	0	0	0	0	0	0
					-0.000122348	-0.000570099	-0.000415255	-0.000179522	-1.73542e-05	1.07689e-05	-1.19846e-07	4.3224e-06	-9.02696e-07	0	0	0	0	0	0	0	0	0	0	0	0	0	0	0	0	0	0
					-0.000151671	-0.000693457	-0.000646349	-0.00031661	-0.00015076	-8.40548e-05	-2.09316e-05	-1.26211e-06	4.97887e-06	-1.94544e-06	0	0	0	0	0	0	0	0	0	0	0	0	0	0	0	0	0
					-0.00010777	-0.000513585	-0.00041642	-0.000162441	-6.52105e-05	6.03734e-06	1.5311e-05	1.31348e-05	-1.40996e-05	-1.55044e-05	1.87073e-07	0	0	0	0	0	0	0	0	0	0	0	0	0	0	0	0
					-0.000111828	-0.000499364	-0.000375917	-0.000130162	-3.3034e-05	1.16237e-05	4.20302e-05	-2.99479e-06	-6.01683e-06	-3.70902e-05	-2.29891e-05	-6.91964e-07	0	0	0	0	0	0	0	0	0	0	0	0	0	0	0
					-0.00012381	-0.000574575	-0.000422878	-0.000176629	-6.27821e-05	-2.50771e-06	5.04353e-05	4.80049e-06	-1.41563e-05	-4.08611e-05	-1.05931e-05	5.36634e-07	-2.51213e-07	0	0	0	0	0	0	0	0	0	0	0	0	0	0
					-0.000109504	-0.000459432	-0.000360519	-0.00013413	-9.83029e-05	-2.27349e-05	9.71618e-06	-2.86095e-07	-1.452e-05	-3.32546e-05	-1.76803e-05	4.04765e-06	2.00825e-06	1.74118e-07	0	0	0	0	0	0	0	0	0	0	0	0	0
					-7.21241e-05	-0.000403474	-0.000330396	-0.000130834	-7.82618e-05	-2.51487e-05	1.93924e-05	2.04224e-05	3.93976e-06	-1.24041e-05	1.66045e-05	7.74262e-06	8.69527e-06	2.17205e-05	-1.35104e-07	0	0	0	0	0	0	0	0	0	0	0	0
					-6.95142e-05	-0.000356606	-0.000290994	-0.0001434	-9.16189e-05	-1.90398e-05	3.24163e-05	2.67636e-05	1.33589e-05	-1.53219e-05	1.20966e-05	2.04465e-05	2.61937e-05	1.69422e-05	5.44431e-06	4.21856e-05	0	0	0	0	0	0	0	0	0	0	0
					-4.37593e-05	-0.000262189	-0.000220156	-0.000100384	-7.54235e-05	-1.56856e-05	3.17899e-05	4.25066e-05	5.01927e-06	-1.7394e-06	1.76063e-05	4.23962e-06	8.93629e-06	1.44798e-05	7.9959e-06	4.11799e-06	-1.01261e-06	0	0	0	0	0	0	0	0	0	0
					-6.49546e-05	-0.000352719	-0.000270834	-0.000114706	-7.6546e-05	-9.10109e-06	4.01233e-05	3.12038e-05	2.25268e-05	-3.26989e-06	5.31504e-06	1.08548e-05	6.19182e-06	7.3419e-06	2.25592e-06	-1.46624e-06	6.00009e-06	2.1387e-07	0	0	0	0	0	0	0	0	0
					-7.92131e-05	-0.000447267	-0.00033336	-0.000145802	-9.4085e-05	-3.35868e-05	1.83178e-05	1.60903e-05	-6.07563e-06	-9.34178e-06	8.21546e-06	1.43369e-05	1.59177e-05	1.84231e-05	-9.92999e-06	-2.52021e-05	-8.70038e-06	7.7423e-08	-1.05308e-06	0	0	0	0	0	0	0	0
					-7.45704e-05	-0.000358138	-0.000278003	-0.000120181	-6.63011e-05	-1.31562e-05	3.97666e-05	2.18773e-05	8.56758e-06	-1.16801e-05	-1.45962e-06	7.98527e-06	2.05704e-05	9.27716e-07	-1.63186e-05	-1.33422e-05	-4.30094e-06	-1.35031e-05	-4.88098e-06	-7.42899e-07	0	0	0	0	0	0	0
					-8.86581e-05	-0.000356077	-0.000232531	-9.90886e-05	-5.97453e-05	-7.76188e-06	4.51687e-05	2.69507e-05	5.4504e-06	-2.10749e-05	1.86945e-05	-1.96547e-06	9.26769e-06	2.31555e-06	-9.00119e-06	-2.14176e-05	-1.40632e-05	-1.42066e-05	-8.17388e-06	-1.17482e-06	-2.72559e-07	0	0	0	0	0	0
					-6.39696e-05	-0.000312108	-0.000215872	-0.000113834	-6.21977e-05	-2.28308e-05	1.64178e-05	5.81676e-06	-2.15527e-05	-2.81869e-05	1.54756e-06	-8.8501e-06	7.23927e-06	1.19106e-06	-1.37675e-06	-2.06067e-05	-7.17851e-06	-1.17667e-05	-3.10207e-06	-8.02113e-06	3.2389e-06	1.10975e-07	0	0	0	0	0
					-6.60342e-05	-0.000310653	-0.000214583	-0.000106054	-7.66527e-05	-1.20981e-05	1.41234e-05	-2.24067e-06	-1.8631e-05	-2.2319e-05	-3.80639e-06	-1.03078e-05	-9.25311e-06	-1.56892e-06	-9.42464e-06	-2.01627e-05	-2.9792e-06	-5.82379e-06	2.33747e-06	-7.71561e-06	-2.67884e-06	2.61674e-06	-2.27447e-07	0	0	0	0
					-7.0415e-05	-0.000273477	-0.000168552	-8.53719e-05	-5.53985e-05	-1.48348e-05	1.35443e-05	3.06369e-06	-6.42884e-06	-2.29627e-05	-3.97102e-06	-1.08977e-06	1.75912e-06	-4.01119e-06	-2.0122e-05	-2.29093e-05	1.10516e-07	-1.81297e-07	-1.18429e-05	-5.35606e-06	2.2027e-06	-4.25522e-06	-9.87949e-07	-2.56711e-07	0	0	0
					-7.25259e-05	-0.000267234	-0.000165608	-7.75506e-05	-5.73743e-05	-1.33754e-05	1.91604e-05	7.51982e-06	-9.86684e-06	-4.44175e-05	-7.07585e-06	-1.94295e-05	-4.38452e-06	-1.90752e-06	-1.06771e-05	-1.35224e-05	-6.46383e-07	-1.21839e-05	-1.82525e-05	-7.7901e-06	-5.16656e-06	-1.90464e-07	-4.887e-06	2.45445e-06	-6.16059e-08	0	0
					-4.95927e-05	-0.000195035	-0.000105221	-4.43843e-05	-4.3404e-05	-2.57761e-06	1.29413e-05	8.09794e-06	-2.67402e-05	-2.25267e-05	-1.90591e-05	-2.05633e-05	2.65113e-06	-1.29213e-05	-1.66903e-05	-1.98052e-05	4.38512e-06	-1.85987e-05	-8.12351e-06	-1.25605e-05	-1.11884e-06	-1.27316e-05	-2.01462e-06	-1.43322e-05	-9.89307e-06	3.09137e-08	0
					-5.58721e-05	-0.000224715	-0.000126242	-6.60502e-05	-6.65864e-05	-4.08176e-06	2.89223e-05	5.12867e-06	-2.77474e-05	-4.00476e-05	-1.43504e-05	-1.383e-05	-1.01731e-05	-4.64522e-06	-2.41028e-06	-3.33548e-05	-1.15739e-05	-1.68571e-05	-1.97764e-05	-1.15813e-05	-1.00021e-05	-8.55767e-06	-2.21049e-05	-1.35047e-05	-1.67804e-06	-2.87618e-06	-1.00666e-07
			Frequency		0	3.90625	7.8125	11.7188	15.625	19.5312	23.4375	27.3438	31.25	35.1562	39.0625	42.9688	46.875	50.7812	54.6875	58.5938	62.5	66.4062	70.3125	74.2188	78.125	82.0312	85.9375	89.8438	93.75	97.6562	101.562

## Sheet: Figure S14b
				data
					1.14839e-06	0	0	0	0	0	0	0	0	0	0	0	0	0	0	0	0	0	0	0	0	0	0	0	0	0	0
					4.81482e-05	-1.42195e-05	0	0	0	0	0	0	0	0	0	0	0	0	0	0	0	0	0	0	0	0	0	0	0	0	0
					0.000129222	0.000652247	-6.03929e-06	0	0	0	0	0	0	0	0	0	0	0	0	0	0	0	0	0	0	0	0	0	0	0	0
					0.000143972	0.000852845	0.000344545	-3.22272e-06	0	0	0	0	0	0	0	0	0	0	0	0	0	0	0	0	0	0	0	0	0	0	0
					0.000117228	0.000816897	0.000240493	-0.000109449	-5.63226e-06	0	0	0	0	0	0	0	0	0	0	0	0	0	0	0	0	0	0	0	0	0	0
					4.75674e-05	0.000501926	0.000278353	-1.43047e-05	2.448e-05	-4.34586e-06	0	0	0	0	0	0	0	0	0	0	0	0	0	0	0	0	0	0	0	0	0
					3.04034e-06	0.000151983	8.30315e-05	5.2595e-05	0.00010723	3.54067e-05	1.24295e-06	0	0	0	0	0	0	0	0	0	0	0	0	0	0	0	0	0	0	0	0
					-4.20431e-05	-3.82271e-05	-3.86258e-05	3.75238e-05	0.000128617	0.000105658	3.10158e-05	7.27719e-07	0	0	0	0	0	0	0	0	0	0	0	0	0	0	0	0	0	0	0
					-4.73233e-05	-0.000252912	-0.00022227	-4.46221e-05	8.92058e-05	6.95738e-05	2.43229e-05	6.79262e-06	-3.72903e-07	0	0	0	0	0	0	0	0	0	0	0	0	0	0	0	0	0	0
					-8.80136e-05	-0.000359396	-0.000402926	-0.000164091	-2.75689e-05	-1.01149e-05	-1.42557e-06	-1.20175e-05	1.47538e-05	-6.85872e-07	0	0	0	0	0	0	0	0	0	0	0	0	0	0	0	0	0
					-0.000104896	-0.000359769	-0.000299878	-9.88611e-05	2.06621e-05	7.20886e-05	4.3164e-05	1.58107e-05	-1.41925e-05	-2.48322e-05	-8.46723e-08	0	0	0	0	0	0	0	0	0	0	0	0	0	0	0	0
					-9.403e-05	-0.000438412	-0.000309221	-7.81389e-05	1.04049e-05	5.55267e-05	5.28513e-05	7.91735e-06	-1.64644e-06	-3.48694e-05	-5.23201e-06	-2.17084e-07	0	0	0	0	0	0	0	0	0	0	0	0	0	0	0
					-0.000124777	-0.000530758	-0.000373456	-0.000116651	-4.76501e-05	3.82995e-06	5.99132e-05	7.74189e-06	-2.03134e-05	-3.20525e-05	-9.0437e-06	6.17314e-06	-5.11822e-07	0	0	0	0	0	0	0	0	0	0	0	0	0	0
					-9.89981e-05	-0.000422292	-0.000299244	-9.25293e-05	-4.99735e-05	8.55439e-06	3.87415e-05	1.5673e-05	-1.22688e-06	-1.95981e-05	-1.96e-06	2.33696e-05	1.94619e-05	-3.73107e-07	0	0	0	0	0	0	0	0	0	0	0	0	0
					-8.03637e-05	-0.000326174	-0.000310541	-0.000119664	-5.75656e-05	7.07402e-06	1.88877e-05	1.15645e-05	7.77372e-06	-2.28706e-05	8.90103e-06	2.26086e-05	4.50861e-05	3.04521e-05	-2.16022e-07	0	0	0	0	0	0	0	0	0	0	0	0
					-6.25565e-05	-0.000227576	-0.000173403	-9.08364e-05	-5.06995e-05	1.29412e-06	3.226e-05	3.40205e-05	1.80245e-05	1.34754e-05	4.26366e-05	5.94582e-05	4.43125e-05	4.82966e-05	1.59342e-05	2.71245e-05	0	0	0	0	0	0	0	0	0	0	0
					-5.97521e-05	-0.000227493	-0.000186936	-9.21124e-05	-4.79047e-05	9.3699e-06	3.53902e-05	2.31754e-05	1.91203e-05	2.8439e-06	3.5796e-05	3.67565e-05	5.00148e-05	3.51725e-05	1.49378e-05	5.65943e-06	4.39928e-06	0	0	0	0	0	0	0	0	0	0
					-7.92313e-05	-0.000319986	-0.000254977	-0.000119069	-4.43448e-05	-3.58649e-06	3.51799e-05	1.921e-05	1.71382e-05	8.99944e-06	2.49938e-05	5.01242e-05	3.09618e-05	3.56495e-05	3.98373e-06	-3.87606e-06	-1.75269e-05	-2.46399e-07	0	0	0	0	0	0	0	0	0
					-8.10267e-05	-0.000429718	-0.000305903	-0.000145373	-0.000110937	-5.0971e-05	-6.24256e-06	-4.22058e-07	9.26218e-06	-1.22276e-05	2.28331e-05	3.05811e-05	3.63945e-05	9.56111e-06	-2.13413e-05	-2.98213e-05	-2.2877e-05	-1.40048e-05	-2.85874e-07	0	0	0	0	0	0	0	0
					-8.56687e-05	-0.000477032	-0.00032619	-0.000113504	-8.38539e-05	-4.58316e-05	8.36326e-06	-3.56438e-06	2.09572e-06	1.36408e-06	1.38987e-05	1.62199e-05	1.15495e-05	3.77237e-06	-3.71392e-05	-3.81524e-05	-3.15073e-05	-2.3705e-05	-2.47308e-06	4.40883e-07	0	0	0	0	0	0	0
					-9.48512e-05	-0.000478798	-0.000266733	-0.000112584	-8.05162e-05	-2.50871e-05	2.98022e-05	3.47932e-06	9.10513e-07	-1.16146e-05	4.49619e-06	2.21562e-05	1.17879e-05	-1.87322e-05	-4.01402e-05	-5.61679e-05	-3.99862e-05	-3.01893e-05	-1.38407e-05	-2.08665e-05	7.25049e-07	0	0	0	0	0	0
					-8.10061e-05	-0.000444032	-0.000291355	-0.00010392	-7.0672e-05	-4.32172e-05	-4.20108e-06	1.36684e-05	-9.98121e-06	-3.99338e-05	-1.07696e-05	8.24961e-06	7.87665e-06	-3.28272e-06	-5.67218e-05	-5.52876e-05	-3.86554e-05	-4.1902e-05	-2.80055e-05	-7.76572e-06	-1.12767e-05	7.78453e-07	0	0	0	0	0
					-8.94945e-05	-0.000514761	-0.000297594	-0.000134779	-9.60561e-05	-4.74378e-05	-8.40875e-06	-9.10626e-06	-1.15475e-05	-3.80873e-05	7.94638e-06	-1.02132e-06	4.72979e-06	-2.5661e-05	-3.35293e-05	-5.34979e-05	-5.12174e-05	-4.25833e-05	-1.88486e-05	-2.28933e-05	-3.32763e-06	-9.7173e-07	-3.08761e-07	0	0	0	0
					-8.29082e-05	-0.000480103	-0.000281653	-0.000107966	-9.77338e-05	-5.07215e-05	-1.69106e-05	-1.8393e-05	-1.08982e-05	-3.76718e-05	-6.41283e-06	-3.37986e-06	9.41263e-06	-1.20679e-05	-6.03007e-05	-4.80013e-05	-3.96347e-05	-4.19058e-05	-1.36029e-05	-2.53607e-05	-2.84255e-06	-3.78841e-06	-4.93592e-06	7.81717e-07	0	0	0
					-9.17061e-05	-0.000501447	-0.000277277	-9.97217e-05	-9.49167e-05	-5.24884e-05	-4.11518e-06	-5.52739e-06	-1.61243e-05	-4.4955e-05	-1.42051e-05	-8.49558e-06	1.16156e-06	-3.01924e-05	-5.31041e-05	-6.01902e-05	-5.60818e-05	-3.72602e-05	-1.94493e-05	-2.03759e-05	-8.97309e-06	-1.33598e-06	-2.83982e-06	7.03832e-06	2.35783e-07	0	0
					-6.34284e-05	-0.000478077	-0.000226821	-6.79325e-05	-8.49302e-05	-4.37335e-05	1.11275e-05	5.65217e-06	-1.25535e-05	-3.40706e-05	-1.10135e-05	-1.00428e-05	-2.43263e-06	-2.35088e-05	-6.81347e-05	-5.77696e-05	-5.43608e-05	-4.36606e-05	-2.14794e-05	-2.43241e-05	-1.20308e-05	-6.71449e-07	6.30843e-06	-7.88675e-06	1.6056e-06	1.66323e-06	0
					-8.6563e-05	-0.000507352	-0.000263228	-0.00010757	-0.000116178	-5.78728e-05	-1.13494e-05	-4.40259e-06	-1.62257e-05	-4.16648e-05	1.79788e-06	-5.37932e-06	1.3209e-06	-2.49347e-05	-5.47966e-05	-6.69524e-05	-5.72344e-05	-5.09191e-05	-3.33211e-05	-2.90153e-05	-1.47554e-05	-1.42913e-05	-1.66899e-05	-1.97159e-05	-5.6064e-06	-6.38943e-06	1.57623e-06
			Frequency		0	3.90625	7.8125	11.7188	15.625	19.5312	23.4375	27.3438	31.25	35.1562	39.0625	42.9688	46.875	50.7812	54.6875	58.5938	62.5	66.4062	70.3125	74.2188	78.125	82.0312	85.9375	89.8438	93.75	97.6562	101.562

## Sheet: Figure S14c
				data
					1.26516e-06	0	0	0	0	0	0	0	0	0	0	0	0	0	0	0	0	0	0	0	0	0	0	0	0	0	0
					0.000104291	-1.75622e-05	0	0	0	0	0	0	0	0	0	0	0	0	0	0	0	0	0	0	0	0	0	0	0	0	0
					0.000212237	0.000971586	-1.13955e-06	0	0	0	0	0	0	0	0	0	0	0	0	0	0	0	0	0	0	0	0	0	0	0	0
					0.000178696	0.00106519	0.000394885	3.45147e-06	0	0	0	0	0	0	0	0	0	0	0	0	0	0	0	0	0	0	0	0	0	0	0
					0.000203481	0.00128902	0.000504834	4.92367e-05	7.5223e-06	0	0	0	0	0	0	0	0	0	0	0	0	0	0	0	0	0	0	0	0	0	0
					0.000146991	0.000982621	0.000517754	0.00014525	8.89083e-05	3.76733e-06	0	0	0	0	0	0	0	0	0	0	0	0	0	0	0	0	0	0	0	0	0
					9.02348e-05	0.000507724	0.000403184	0.000223966	0.000215537	7.44289e-05	2.20056e-06	0	0	0	0	0	0	0	0	0	0	0	0	0	0	0	0	0	0	0	0
					-1.21332e-05	6.69448e-05	4.92875e-05	0.000122348	0.000223707	8.26517e-05	1.89014e-05	2.12008e-07	0	0	0	0	0	0	0	0	0	0	0	0	0	0	0	0	0	0	0
					-5.38757e-05	-0.000131	-0.00010385	1.32078e-05	0.000210851	0.000100971	-2.51651e-06	-5.00562e-06	4.62932e-07	0	0	0	0	0	0	0	0	0	0	0	0	0	0	0	0	0	0
					-2.20692e-05	-0.000106055	-0.000119147	-2.62397e-05	0.000106311	1.71101e-05	-4.37624e-06	-6.18845e-06	2.81e-05	2.77077e-06	0	0	0	0	0	0	0	0	0	0	0	0	0	0	0	0	0
					-0.000117142	-0.000304028	-0.000174269	-5.23706e-05	8.68827e-05	9.69727e-05	2.22023e-05	3.29997e-05	-9.1779e-06	-2.45532e-05	-4.7675e-07	0	0	0	0	0	0	0	0	0	0	0	0	0	0	0	0
					-0.000123346	-0.000419132	-0.000234313	-4.35693e-05	7.3189e-05	7.5354e-05	6.83987e-05	3.81578e-05	3.3053e-05	-1.38584e-05	-1.20894e-05	1.61756e-07	0	0	0	0	0	0	0	0	0	0	0	0	0	0	0
					-0.000173946	-0.000546684	-0.00028662	-6.04958e-05	5.55839e-05	5.03305e-05	7.66922e-05	3.74615e-05	1.31442e-05	-4.65326e-05	-8.16482e-06	1.79675e-06	-1.53373e-07	0	0	0	0	0	0	0	0	0	0	0	0	0	0
					-0.000145426	-0.00046114	-0.000251205	-8.36787e-05	2.76309e-05	4.04155e-05	4.76977e-05	2.95491e-05	-1.42922e-06	-2.86464e-05	-1.0936e-05	-1.50669e-05	3.2174e-06	7.41086e-07	0	0	0	0	0	0	0	0	0	0	0	0	0
					-0.000133314	-0.000357488	-0.000237413	-0.000107955	-4.0077e-05	1.95541e-05	4.2778e-06	2.79043e-05	1.49703e-05	4.46561e-06	2.50906e-05	1.48172e-05	2.82225e-05	1.86732e-05	-9.21678e-07	0	0	0	0	0	0	0	0	0	0	0	0
					-7.85036e-05	-0.000232269	-0.000154111	-7.9311e-05	-6.60666e-05	-9.70913e-06	3.68586e-05	3.16125e-05	-2.71116e-06	-3.65119e-06	-2.01297e-07	1.77816e-05	1.26436e-05	1.06941e-05	1.38262e-05	-1.08905e-05	0	0	0	0	0	0	0	0	0	0	0
					-9.92977e-05	-0.000324032	-0.000223405	-0.000105702	-4.14721e-05	6.1963e-06	3.28365e-05	3.94731e-05	6.1334e-06	1.18515e-05	2.21757e-05	2.39768e-05	3.56863e-05	-3.97285e-07	7.01305e-06	4.9924e-05	2.57032e-05	0	0	0	0	0	0	0	0	0	0
					-0.00011262	-0.000342812	-0.000197996	-0.00010807	-4.33341e-05	3.44132e-07	3.43683e-05	3.70599e-05	1.93929e-05	-1.36886e-05	9.49687e-06	3.44819e-06	1.82426e-05	2.95959e-05	-1.43799e-05	2.78213e-05	2.58679e-07	-1.11527e-06	0	0	0	0	0	0	0	0	0
					-0.000114248	-0.000427219	-0.000227353	-0.000135958	-8.25853e-05	-3.84149e-05	2.434e-05	2.93268e-05	3.50005e-06	-2.43283e-05	3.85696e-06	-5.05484e-06	1.8408e-05	6.77378e-06	-2.72839e-06	7.30596e-06	-2.04458e-05	8.07549e-06	-3.84805e-09	0	0	0	0	0	0	0	0
					-0.000137736	-0.000512841	-0.000269564	-0.000112926	1.14106e-06	-1.18193e-06	3.10119e-05	3.4936e-05	1.74531e-05	-3.07679e-05	6.04855e-06	7.5638e-06	2.01576e-05	5.73914e-06	-1.35988e-05	-2.46125e-05	-1.43169e-05	1.31375e-05	-3.24773e-06	-2.37164e-07	0	0	0	0	0	0	0
					-0.000151911	-0.00056886	-0.000253193	-0.000110051	-3.00724e-05	1.38288e-05	4.79423e-05	2.55173e-05	6.88778e-06	-4.60939e-05	-1.11692e-05	6.32004e-06	1.11961e-05	-1.09189e-06	-1.21492e-05	-1.14074e-05	1.12266e-06	-1.66075e-05	-5.47387e-06	-1.53625e-05	-1.49082e-07	0	0	0	0	0	0
					-0.000161766	-0.000558127	-0.000284191	-9.72438e-05	-2.25455e-05	8.52425e-06	3.41343e-05	1.34904e-05	-2.42623e-05	-4.80561e-05	-8.85932e-06	-2.20875e-06	4.21145e-06	-3.56599e-06	-2.76491e-05	-1.67619e-05	-3.02064e-05	4.99544e-07	-3.96724e-06	-2.53695e-06	-1.60449e-06	5.31226e-07	0	0	0	0	0
					-0.00015778	-0.000579743	-0.000283537	-0.000114737	-6.11722e-05	-7.25322e-06	2.4028e-05	3.86484e-05	-1.27776e-05	-5.12685e-05	-6.08e-06	6.98271e-07	1.23414e-06	2.12716e-06	-1.09962e-05	-2.59073e-05	-2.59951e-05	-1.93657e-05	-5.38783e-06	-6.79266e-06	-8.44985e-07	5.46153e-06	1.0403e-06	0	0	0	0
					-0.000157141	-0.000607787	-0.000254571	-9.79309e-05	-2.57534e-05	4.30559e-06	3.60779e-05	1.49313e-05	-1.70686e-05	-6.12707e-05	-1.96723e-05	-1.16845e-05	-7.59148e-06	-1.8225e-05	-3.71374e-05	-2.12273e-05	-3.23637e-05	2.57354e-06	-2.00107e-05	-1.91123e-05	-9.8957e-06	-1.08951e-05	4.09721e-06	8.30279e-07	0	0	0
					-0.000171244	-0.000633176	-0.000311622	-0.000115191	-4.52841e-05	1.20225e-05	2.04594e-05	2.7377e-05	-1.53716e-05	-8.06531e-05	-2.6371e-05	-2.12285e-05	-1.13477e-05	-6.53942e-06	-2.84185e-05	-4.61726e-05	-2.84707e-05	-2.09936e-05	-1.7748e-05	-2.80489e-05	-1.61499e-05	-1.79227e-05	1.1619e-07	4.69814e-06	2.69612e-07	0	0
					-0.000156022	-0.000611431	-0.000256026	-0.000101813	1.44707e-06	2.95231e-05	5.38298e-05	2.70337e-05	-1.30442e-05	-4.91602e-05	-2.31378e-05	-2.40659e-05	-3.62628e-08	-1.79115e-05	-4.24837e-05	8.51914e-07	-4.30732e-05	-4.81503e-06	-1.48094e-05	-3.25367e-05	-9.55642e-06	-1.74624e-05	-1.00131e-05	-1.51686e-05	-7.84996e-06	5.92786e-07	0
					-0.00017189	-0.000648355	-0.000274488	-0.000104555	-4.39128e-06	1.64613e-05	4.25366e-05	2.9106e-05	-2.8816e-05	-6.89632e-05	-1.70344e-05	-1.87155e-05	-5.82479e-06	-2.70748e-05	-2.28691e-05	-1.81022e-05	-2.98084e-05	-9.15667e-06	-1.75044e-05	-2.89968e-05	-7.85407e-06	-6.43378e-06	-2.1958e-05	2.36995e-09	-6.6825e-06	-5.58292e-06	2.49713e-08
			Frequency		0	3.90625	7.8125	11.7188	15.625	19.5312	23.4375	27.3438	31.25	35.1562	39.0625	42.9688	46.875	50.7812	54.6875	58.5938	62.5	66.4062	70.3125	74.2188	78.125	82.0312	85.9375	89.8438	93.75	97.6562	101.562

## Sheet: Figure S14d
				data
					-5.54106e-07	0	0	0	0	0	0	0	0	0	0	0	0	0	0	0	0	0	0	0	0	0	0	0	0	0	0
					-0.00018025	-9.87088e-06	0	0	0	0	0	0	0	0	0	0	0	0	0	0	0	0	0	0	0	0	0	0	0	0	0
					-7.80986e-05	0.000189969	-2.09302e-05	0	0	0	0	0	0	0	0	0	0	0	0	0	0	0	0	0	0	0	0	0	0	0	0
					3.40785e-05	0.000279756	0.000136855	-8.41468e-06	0	0	0	0	0	0	0	0	0	0	0	0	0	0	0	0	0	0	0	0	0	0	0
					6.74862e-05	0.000388365	0.000164661	6.22829e-06	-1.00462e-05	0	0	0	0	0	0	0	0	0	0	0	0	0	0	0	0	0	0	0	0	0	0
					0.000102641	0.000233964	0.000104016	-7.80529e-05	-0.000222071	-9.0401e-06	0	0	0	0	0	0	0	0	0	0	0	0	0	0	0	0	0	0	0	0	0
					0.000169058	0.000323558	0.000109635	1.68009e-06	-0.000102917	-4.30238e-05	-1.28932e-06	0	0	0	0	0	0	0	0	0	0	0	0	0	0	0	0	0	0	0	0
					0.000146553	0.000304753	0.00020177	0.000101022	9.34983e-05	9.88723e-05	4.27672e-05	1.66716e-06	0	0	0	0	0	0	0	0	0	0	0	0	0	0	0	0	0	0	0
					7.61022e-05	0.000197328	0.000191991	0.000144137	0.000148901	0.000121643	7.59201e-05	4.26559e-05	3.78838e-07	0	0	0	0	0	0	0	0	0	0	0	0	0	0	0	0	0	0
					2.90562e-05	0.000144695	0.000204929	0.000161509	0.000156269	0.000124738	7.75844e-05	2.06606e-05	1.23781e-05	1.00533e-06	0	0	0	0	0	0	0	0	0	0	0	0	0	0	0	0	0
					-2.04124e-05	-0.000106966	-6.55977e-06	2.91784e-05	5.76914e-05	9.1067e-05	7.82782e-05	2.17615e-05	7.69725e-06	1.21357e-05	-7.63346e-08	0	0	0	0	0	0	0	0	0	0	0	0	0	0	0	0
					-4.31543e-05	-0.000263056	-0.000120843	-2.12611e-06	3.5886e-05	3.45089e-05	2.93657e-05	3.18586e-05	2.01197e-05	3.76749e-05	8.76601e-06	2.39226e-07	0	0	0	0	0	0	0	0	0	0	0	0	0	0	0
					-5.05439e-05	-0.000286243	-0.000137477	-2.51221e-05	-7.06179e-06	9.46579e-06	4.28672e-05	3.15649e-05	1.4288e-05	3.24973e-05	1.32167e-05	6.51647e-06	2.23233e-07	0	0	0	0	0	0	0	0	0	0	0	0	0	0
					-5.46776e-05	-0.000279118	-0.000131542	-3.32313e-05	-6.96808e-06	-6.48987e-06	1.15469e-06	1.25715e-05	1.00465e-05	2.49364e-05	1.0658e-05	2.48334e-05	1.55152e-05	3.04988e-08	0	0	0	0	0	0	0	0	0	0	0	0	0
					-5.21001e-05	-0.00020292	-0.000152079	-5.18355e-05	-1.3463e-05	-3.87554e-05	-1.07195e-05	-2.23472e-06	3.00295e-05	2.87876e-05	3.45042e-05	3.05521e-05	4.28858e-05	2.63535e-05	7.54344e-07	0	0	0	0	0	0	0	0	0	0	0	0
					-3.64173e-05	-6.8901e-05	1.94262e-05	1.68903e-05	-1.50542e-06	2.02044e-05	6.2278e-06	1.16781e-05	2.55553e-05	1.98332e-05	2.04786e-05	1.93823e-05	1.8811e-06	2.24414e-05	-7.22009e-06	0.000130804	0	0	0	0	0	0	0	0	0	0	0
					-5.3204e-05	-0.000116975	-8.32716e-05	-2.89563e-05	-4.24275e-06	-1.6527e-05	-1.45672e-05	-3.75888e-06	5.68773e-06	2.41724e-05	4.70426e-05	4.14076e-05	2.48897e-05	2.35276e-05	8.05972e-07	6.86667e-05	2.00133e-05	0	0	0	0	0	0	0	0	0	0
					-4.07133e-05	-0.000169922	-0.000119822	-4.31888e-05	-2.43052e-05	-1.90965e-05	-1.61955e-05	-5.96409e-06	8.59101e-06	1.2202e-05	3.24761e-05	4.13544e-05	3.47159e-05	2.62668e-05	9.57138e-06	1.28278e-05	6.06331e-06	4.29401e-07	0	0	0	0	0	0	0	0	0
					-4.54052e-05	-0.000253266	-0.000145619	-4.61113e-05	-4.38955e-05	-3.28726e-05	-3.88463e-05	-1.28478e-05	1.48495e-05	1.89454e-05	2.32828e-05	3.36304e-05	3.0309e-05	1.36947e-05	-1.05844e-05	1.16654e-05	-1.79264e-05	-1.57304e-05	2.91171e-07	0	0	0	0	0	0	0	0
					-4.3727e-05	-0.000271384	-0.000152829	-5.23455e-05	-3.73869e-05	-6.02659e-05	-4.86392e-05	-1.33345e-05	2.43025e-06	1.9421e-05	1.59614e-05	3.56627e-05	1.84248e-05	6.98288e-06	-3.51347e-05	-4.55079e-07	-2.94579e-05	-1.58566e-05	-1.04676e-05	9.6333e-07	0	0	0	0	0	0	0
					-5.64768e-05	-0.000323375	-0.000160256	-6.28153e-05	-6.77617e-05	-7.96485e-05	-4.9891e-05	-9.56987e-06	1.3515e-05	2.64004e-05	2.46742e-05	3.60665e-05	2.33765e-05	-2.63633e-06	-3.22397e-05	-8.87931e-06	-3.92842e-05	-1.95534e-05	-8.62054e-06	-1.23225e-05	2.41174e-08	0	0	0	0	0	0
					-7.23586e-05	-0.000340248	-0.000183685	-6.79988e-05	-5.35726e-05	-7.07376e-05	-4.46045e-05	-2.28359e-05	1.20662e-05	1.78789e-05	2.17284e-05	3.55019e-05	1.40071e-05	-5.94988e-06	-2.64604e-05	-2.36277e-05	-3.51001e-05	-3.07294e-05	-1.45962e-05	-1.06452e-05	-1.56672e-05	1.81848e-07	0	0	0	0	0
					-6.96155e-05	-0.000378374	-0.000217055	-8.76504e-05	-8.567e-05	-9.3993e-05	-5.66926e-05	-1.85842e-05	7.86489e-06	2.19961e-05	2.20121e-05	4.75191e-05	2.84338e-05	5.63005e-06	-3.32423e-05	-3.41216e-05	-4.40186e-05	-3.24201e-05	-1.47857e-05	-2.18007e-05	-8.41234e-06	-2.44199e-06	4.89929e-07	0	0	0	0
					-6.3805e-05	-0.000364795	-0.000240428	-7.28057e-05	-8.6651e-05	-7.94428e-05	-5.94667e-05	-3.79582e-05	-7.27204e-06	2.78381e-05	2.37255e-05	4.2858e-05	3.15749e-05	1.58195e-06	-3.7739e-05	-3.03508e-05	-4.15832e-05	-2.69693e-05	-1.79003e-05	-1.54572e-05	4.69791e-06	-1.968e-06	9.96208e-06	-3.98231e-07	0	0	0
					-6.24738e-05	-0.000404989	-0.000231331	-8.82692e-05	-9.38537e-05	-0.000100933	-4.33734e-05	-1.15196e-05	6.91871e-06	2.9597e-05	2.024e-05	3.5397e-05	2.73833e-05	-1.38577e-05	-3.76664e-05	-3.25577e-05	-3.95039e-05	-2.4397e-05	-1.71226e-05	-8.96595e-06	-5.571e-06	-8.84117e-06	7.09544e-06	1.22148e-06	6.55201e-08	0	0
					-6.65527e-05	-0.000420384	-0.000232018	-9.13473e-05	-8.61965e-05	-9.69337e-05	-5.2027e-05	-2.83892e-05	2.18385e-05	2.18404e-05	2.63299e-05	4.37155e-05	2.67586e-05	-1.52373e-06	-4.93512e-05	-2.74977e-05	-4.26083e-05	-4.29409e-05	-7.82018e-06	-1.21483e-05	7.5187e-07	1.07176e-05	4.90507e-06	-7.59311e-06	9.71259e-06	-8.11535e-07	0
					-8.21406e-05	-0.000451783	-0.000245749	-8.88529e-05	-9.67858e-05	-7.60978e-05	-5.32994e-05	-2.48966e-05	9.96624e-07	3.19696e-05	3.62769e-05	3.93935e-05	2.55502e-05	-1.38621e-06	-4.54638e-05	-3.82691e-05	-4.96835e-05	-3.43907e-05	-1.4006e-05	-2.44681e-06	-1.11467e-05	2.93281e-06	9.11807e-06	3.44758e-06	4.06874e-06	-4.8008e-06	-1.91599e-07
			Frequency		0	3.90625	7.8125	11.7188	15.625	19.5312	23.4375	27.3438	31.25	35.1562	39.0625	42.9688	46.875	50.7812	54.6875	58.5938	62.5	66.4062	70.3125	74.2188	78.125	82.0312	85.9375	89.8438	93.75	97.6562	101.562

## Sheet: Figure S14e
				data
					-5.54106e-07	0	0	0	0	0	0	0	0	0	0	0	0	0	0	0	0	0	0	0	0	0	0	0	0	0	0
					-0.00018025	-9.87088e-06	0	0	0	0	0	0	0	0	0	0	0	0	0	0	0	0	0	0	0	0	0	0	0	0	0
					-7.80986e-05	0.000189969	-2.09302e-05	0	0	0	0	0	0	0	0	0	0	0	0	0	0	0	0	0	0	0	0	0	0	0	0
					3.40785e-05	0.000279756	0.000136855	-8.41468e-06	0	0	0	0	0	0	0	0	0	0	0	0	0	0	0	0	0	0	0	0	0	0	0
					6.74862e-05	0.000388365	0.000164661	6.22829e-06	-1.00462e-05	0	0	0	0	0	0	0	0	0	0	0	0	0	0	0	0	0	0	0	0	0	0
					0.000102641	0.000233964	0.000104016	-7.80529e-05	-0.000222071	-9.0401e-06	0	0	0	0	0	0	0	0	0	0	0	0	0	0	0	0	0	0	0	0	0
					0.000169058	0.000323558	0.000109635	1.68009e-06	-0.000102917	-4.30238e-05	-1.28932e-06	0	0	0	0	0	0	0	0	0	0	0	0	0	0	0	0	0	0	0	0
					0.000146553	0.000304753	0.00020177	0.000101022	9.34983e-05	9.88723e-05	4.27672e-05	1.66716e-06	0	0	0	0	0	0	0	0	0	0	0	0	0	0	0	0	0	0	0
					7.61022e-05	0.000197328	0.000191991	0.000144137	0.000148901	0.000121643	7.59201e-05	4.26559e-05	3.78838e-07	0	0	0	0	0	0	0	0	0	0	0	0	0	0	0	0	0	0
					2.90562e-05	0.000144695	0.000204929	0.000161509	0.000156269	0.000124738	7.75844e-05	2.06606e-05	1.23781e-05	1.00533e-06	0	0	0	0	0	0	0	0	0	0	0	0	0	0	0	0	0
					-2.04124e-05	-0.000106966	-6.55977e-06	2.91784e-05	5.76914e-05	9.1067e-05	7.82782e-05	2.17615e-05	7.69725e-06	1.21357e-05	-7.63346e-08	0	0	0	0	0	0	0	0	0	0	0	0	0	0	0	0
					-4.31543e-05	-0.000263056	-0.000120843	-2.12611e-06	3.5886e-05	3.45089e-05	2.93657e-05	3.18586e-05	2.01197e-05	3.76749e-05	8.76601e-06	2.39226e-07	0	0	0	0	0	0	0	0	0	0	0	0	0	0	0
					-5.05439e-05	-0.000286243	-0.000137477	-2.51221e-05	-7.06179e-06	9.46579e-06	4.28672e-05	3.15649e-05	1.4288e-05	3.24973e-05	1.32167e-05	6.51647e-06	2.23233e-07	0	0	0	0	0	0	0	0	0	0	0	0	0	0
					-5.46776e-05	-0.000279118	-0.000131542	-3.32313e-05	-6.96808e-06	-6.48987e-06	1.15469e-06	1.25715e-05	1.00465e-05	2.49364e-05	1.0658e-05	2.48334e-05	1.55152e-05	3.04988e-08	0	0	0	0	0	0	0	0	0	0	0	0	0
					-5.21001e-05	-0.00020292	-0.000152079	-5.18355e-05	-1.3463e-05	-3.87554e-05	-1.07195e-05	-2.23472e-06	3.00295e-05	2.87876e-05	3.45042e-05	3.05521e-05	4.28858e-05	2.63535e-05	7.54344e-07	0	0	0	0	0	0	0	0	0	0	0	0
					-3.64173e-05	-6.8901e-05	1.94262e-05	1.68903e-05	-1.50542e-06	2.02044e-05	6.2278e-06	1.16781e-05	2.55553e-05	1.98332e-05	2.04786e-05	1.93823e-05	1.8811e-06	2.24414e-05	-7.22009e-06	0.000130804	0	0	0	0	0	0	0	0	0	0	0
					-5.3204e-05	-0.000116975	-8.32716e-05	-2.89563e-05	-4.24275e-06	-1.6527e-05	-1.45672e-05	-3.75888e-06	5.68773e-06	2.41724e-05	4.70426e-05	4.14076e-05	2.48897e-05	2.35276e-05	8.05972e-07	6.86667e-05	2.00133e-05	0	0	0	0	0	0	0	0	0	0
					-4.07133e-05	-0.000169922	-0.000119822	-4.31888e-05	-2.43052e-05	-1.90965e-05	-1.61955e-05	-5.96409e-06	8.59101e-06	1.2202e-05	3.24761e-05	4.13544e-05	3.47159e-05	2.62668e-05	9.57138e-06	1.28278e-05	6.06331e-06	4.29401e-07	0	0	0	0	0	0	0	0	0
					-4.54052e-05	-0.000253266	-0.000145619	-4.61113e-05	-4.38955e-05	-3.28726e-05	-3.88463e-05	-1.28478e-05	1.48495e-05	1.89454e-05	2.32828e-05	3.36304e-05	3.0309e-05	1.36947e-05	-1.05844e-05	1.16654e-05	-1.79264e-05	-1.57304e-05	2.91171e-07	0	0	0	0	0	0	0	0
					-4.3727e-05	-0.000271384	-0.000152829	-5.23455e-05	-3.73869e-05	-6.02659e-05	-4.86392e-05	-1.33345e-05	2.43025e-06	1.9421e-05	1.59614e-05	3.56627e-05	1.84248e-05	6.98288e-06	-3.51347e-05	-4.55079e-07	-2.94579e-05	-1.58566e-05	-1.04676e-05	9.6333e-07	0	0	0	0	0	0	0
					-5.64768e-05	-0.000323375	-0.000160256	-6.28153e-05	-6.77617e-05	-7.96485e-05	-4.9891e-05	-9.56987e-06	1.3515e-05	2.64004e-05	2.46742e-05	3.60665e-05	2.33765e-05	-2.63633e-06	-3.22397e-05	-8.87931e-06	-3.92842e-05	-1.95534e-05	-8.62054e-06	-1.23225e-05	2.41174e-08	0	0	0	0	0	0
					-7.23586e-05	-0.000340248	-0.000183685	-6.79988e-05	-5.35726e-05	-7.07376e-05	-4.46045e-05	-2.28359e-05	1.20662e-05	1.78789e-05	2.17284e-05	3.55019e-05	1.40071e-05	-5.94988e-06	-2.64604e-05	-2.36277e-05	-3.51001e-05	-3.07294e-05	-1.45962e-05	-1.06452e-05	-1.56672e-05	1.81848e-07	0	0	0	0	0
					-6.96155e-05	-0.000378374	-0.000217055	-8.76504e-05	-8.567e-05	-9.3993e-05	-5.66926e-05	-1.85842e-05	7.86489e-06	2.19961e-05	2.20121e-05	4.75191e-05	2.84338e-05	5.63005e-06	-3.32423e-05	-3.41216e-05	-4.40186e-05	-3.24201e-05	-1.47857e-05	-2.18007e-05	-8.41234e-06	-2.44199e-06	4.89929e-07	0	0	0	0
					-6.3805e-05	-0.000364795	-0.000240428	-7.28057e-05	-8.6651e-05	-7.94428e-05	-5.94667e-05	-3.79582e-05	-7.27204e-06	2.78381e-05	2.37255e-05	4.2858e-05	3.15749e-05	1.58195e-06	-3.7739e-05	-3.03508e-05	-4.15832e-05	-2.69693e-05	-1.79003e-05	-1.54572e-05	4.69791e-06	-1.968e-06	9.96208e-06	-3.98231e-07	0	0	0
					-6.24738e-05	-0.000404989	-0.000231331	-8.82692e-05	-9.38537e-05	-0.000100933	-4.33734e-05	-1.15196e-05	6.91871e-06	2.9597e-05	2.024e-05	3.5397e-05	2.73833e-05	-1.38577e-05	-3.76664e-05	-3.25577e-05	-3.95039e-05	-2.4397e-05	-1.71226e-05	-8.96595e-06	-5.571e-06	-8.84117e-06	7.09544e-06	1.22148e-06	6.55201e-08	0	0
					-6.65527e-05	-0.000420384	-0.000232018	-9.13473e-05	-8.61965e-05	-9.69337e-05	-5.2027e-05	-2.83892e-05	2.18385e-05	2.18404e-05	2.63299e-05	4.37155e-05	2.67586e-05	-1.52373e-06	-4.93512e-05	-2.74977e-05	-4.26083e-05	-4.29409e-05	-7.82018e-06	-1.21483e-05	7.5187e-07	1.07176e-05	4.90507e-06	-7.59311e-06	9.71259e-06	-8.11535e-07	0
					-8.21406e-05	-0.000451783	-0.000245749	-8.88529e-05	-9.67858e-05	-7.60978e-05	-5.32994e-05	-2.48966e-05	9.96624e-07	3.19696e-05	3.62769e-05	3.93935e-05	2.55502e-05	-1.38621e-06	-4.54638e-05	-3.82691e-05	-4.96835e-05	-3.43907e-05	-1.4006e-05	-2.44681e-06	-1.11467e-05	2.93281e-06	9.11807e-06	3.44758e-06	4.06874e-06	-4.8008e-06	-1.91599e-07
			Frequency		0	3.90625	7.8125	11.7188	15.625	19.5312	23.4375	27.3438	31.25	35.1562	39.0625	42.9688	46.875	50.7812	54.6875	58.5938	62.5	66.4062	70.3125	74.2188	78.125	82.0312	85.9375	89.8438	93.75	97.6562	101.562

## Sheet: Figure S14f
				data
					1.62641e-06	0	0	0	0	0	0	0	0	0	0	0	0	0	0	0	0	0	0	0	0	0	0	0	0	0	0
					0.000129861	-3.00121e-06	0	0	0	0	0	0	0	0	0	0	0	0	0	0	0	0	0	0	0	0	0	0	0	0	0
					-0.000134523	6.16768e-05	1.21525e-05	0	0	0	0	0	0	0	0	0	0	0	0	0	0	0	0	0	0	0	0	0	0	0	0
					-2.52285e-05	0.000433157	0.000213629	1.54342e-05	0	0	0	0	0	0	0	0	0	0	0	0	0	0	0	0	0	0	0	0	0	0	0
					9.42809e-05	0.000839861	0.000519338	0.000308281	2.68341e-05	0	0	0	0	0	0	0	0	0	0	0	0	0	0	0	0	0	0	0	0	0	0
					5.2332e-05	0.000725103	0.000452141	0.000349189	0.00014037	6.98988e-07	0	0	0	0	0	0	0	0	0	0	0	0	0	0	0	0	0	0	0	0	0
					0.000108561	0.000735548	0.000469186	0.000462646	0.000456518	0.000263971	-8.49987e-07	0	0	0	0	0	0	0	0	0	0	0	0	0	0	0	0	0	0	0	0
					-3.41449e-05	0.000130817	0.000138169	0.000240789	0.000296612	0.0001449	5.3526e-05	-9.49088e-07	0	0	0	0	0	0	0	0	0	0	0	0	0	0	0	0	0	0	0
					-7.18751e-05	-2.07521e-05	9.47388e-05	0.000154928	0.000279758	0.000148339	4.1189e-05	3.07494e-06	-1.2072e-06	0	0	0	0	0	0	0	0	0	0	0	0	0	0	0	0	0	0
					-4.86118e-05	5.26976e-05	0.000137362	0.000156817	0.00029199	0.000178489	3.99326e-05	1.77806e-05	-6.08338e-06	-2.22422e-07	0	0	0	0	0	0	0	0	0	0	0	0	0	0	0	0	0
					-9.9166e-05	-7.93665e-05	3.83121e-05	9.0494e-05	0.000239523	0.000187943	6.61429e-05	1.79271e-05	1.30024e-05	8.16442e-06	-3.53226e-07	0	0	0	0	0	0	0	0	0	0	0	0	0	0	0	0
					-0.000108176	-0.00015556	1.83004e-05	4.21359e-05	0.000180442	0.000100133	7.09874e-05	3.42082e-05	1.15745e-05	1.70844e-05	-6.10154e-06	-2.61825e-07	0	0	0	0	0	0	0	0	0	0	0	0	0	0	0
					-0.000100606	-0.000220147	-2.10687e-05	4.60325e-05	0.00017948	0.000132908	7.32536e-05	4.30016e-05	3.292e-05	2.07059e-05	7.9099e-06	-9.73785e-07	-2.0048e-07	0	0	0	0	0	0	0	0	0	0	0	0	0	0
					-8.27849e-05	-0.000178832	6.47691e-06	6.53195e-05	0.00018602	0.000149469	8.24622e-05	4.63725e-05	3.95403e-05	3.0976e-05	-1.16178e-05	1.01935e-05	2.06411e-06	-6.52283e-07	0	0	0	0	0	0	0	0	0	0	0	0	0
					-8.75405e-05	-0.000167783	1.09724e-05	4.19133e-05	0.000103754	8.38596e-05	6.37951e-05	4.14996e-05	4.49319e-05	3.24379e-05	-7.21683e-06	-1.86713e-07	-6.09512e-07	2.07124e-06	4.67767e-07	0	0	0	0	0	0	0	0	0	0	0	0
					-7.02913e-05	-0.000137313	-3.09371e-06	5.21496e-05	8.9208e-05	8.91729e-05	6.36799e-05	3.95239e-05	5.82263e-05	2.21939e-05	2.17675e-05	6.53326e-06	-2.34042e-06	1.23192e-05	1.9612e-05	-1.65006e-05	0	0	0	0	0	0	0	0	0	0	0
					-0.000119983	-0.000256135	1.501e-06	1.51512e-05	9.56339e-05	0.000116244	0.000105766	7.88558e-05	4.28311e-05	4.28572e-05	7.36896e-06	5.098e-06	1.43469e-05	-4.30215e-06	-1.65415e-05	2.38349e-06	-1.03486e-07	0	0	0	0	0	0	0	0	0	0
					-7.98211e-05	-0.000242023	-2.71079e-05	1.12996e-05	8.69501e-05	0.000105893	0.000109725	6.02544e-05	4.55151e-05	2.91553e-05	9.87927e-06	1.026e-05	9.46426e-08	-1.46111e-05	-4.50742e-06	-4.4989e-06	3.76948e-06	-1.45085e-06	0	0	0	0	0	0	0	0	0
					-9.13564e-05	-0.000274921	-1.93341e-05	2.37093e-05	0.0001113	0.00012535	9.83627e-05	8.25085e-05	5.59538e-05	4.22162e-05	5.71951e-06	-2.50657e-06	-5.37729e-06	-7.47375e-06	-5.35178e-06	-9.57765e-06	-1.91319e-06	-6.15057e-06	-8.96482e-07	0	0	0	0	0	0	0	0
					-0.000117248	-0.000342972	-5.0508e-05	1.59201e-05	0.000109295	0.000102311	0.000114206	9.54842e-05	7.31638e-05	3.16838e-05	2.39039e-05	1.00835e-05	6.70748e-06	1.89945e-06	-1.67463e-06	1.53907e-05	-5.91684e-08	5.79925e-06	6.30955e-06	1.18402e-06	0	0	0	0	0	0	0
					-0.000113585	-0.000344702	-7.25147e-05	-8.99295e-06	6.65299e-05	8.4573e-05	9.18627e-05	9.46828e-05	6.49399e-05	4.33451e-05	2.64389e-05	9.46718e-06	1.72626e-05	5.74107e-06	1.0988e-05	7.40867e-06	1.30201e-05	1.82812e-05	1.17117e-05	7.74127e-06	9.49333e-07	0	0	0	0	0	0
					-0.000122348	-0.000374937	-7.33856e-05	-1.02619e-05	8.91983e-05	0.000104856	0.000106638	0.000103446	5.65589e-05	5.09827e-05	2.4668e-05	3.81149e-06	5.2369e-06	1.46698e-05	8.24207e-07	9.69043e-06	-6.73555e-06	9.60621e-06	5.88751e-06	-8.8263e-06	-9.60514e-06	3.10265e-07	0	0	0	0	0
					-0.000109379	-0.000376441	-8.92084e-05	-1.17353e-05	6.68108e-05	8.29839e-05	0.000109291	0.000100485	5.95233e-05	2.66392e-05	1.4047e-05	1.24363e-05	1.26616e-05	1.10269e-06	4.98853e-07	5.34579e-06	1.01606e-05	8.80554e-06	1.68239e-05	2.32494e-05	-4.68901e-06	7.30522e-06	4.56667e-07	0	0	0	0
					-0.000113707	-0.000400924	-9.30624e-05	-1.02229e-05	8.99393e-05	9.27498e-05	9.2271e-05	9.19226e-05	6.75329e-05	3.60566e-05	2.0732e-05	1.20976e-06	8.88968e-06	8.03035e-06	2.10319e-06	5.70041e-06	1.70917e-05	1.44508e-05	1.90395e-05	1.82633e-06	-9.29131e-06	7.66132e-06	-5.94219e-06	5.04473e-07	0	0	0
					-0.000103516	-0.000356838	-7.72896e-05	6.13728e-06	8.6241e-05	0.000112218	9.3092e-05	0.000102952	6.48572e-05	3.3306e-05	1.99731e-05	6.87375e-06	1.84038e-05	1.58222e-06	3.97824e-06	6.98554e-06	9.47177e-06	8.12484e-06	2.2483e-05	1.29913e-05	-8.27689e-07	1.75942e-06	-8.11347e-06	1.18184e-05	-6.83559e-07	0	0
					-0.000143843	-0.000428037	-0.000116218	-1.19889e-05	7.40564e-05	9.32406e-05	0.000101519	0.000103062	6.98161e-05	3.48945e-05	1.3395e-05	9.08605e-06	-2.09504e-07	-9.98933e-06	2.15182e-06	-1.53965e-05	-1.2415e-05	3.12775e-06	3.38862e-07	5.10608e-06	-2.32622e-05	1.87761e-06	-4.99284e-06	-2.61224e-06	-1.20086e-05	4.7891e-07	0
					-0.0001133	-0.000376232	-9.52792e-05	-2.30775e-06	9.83469e-05	9.98391e-05	9.98373e-05	9.83597e-05	7.10012e-05	4.1132e-05	8.94839e-06	1.22961e-05	9.93275e-06	-1.15702e-06	-1.16732e-06	1.55839e-05	-6.75731e-07	8.04099e-06	7.27131e-06	1.87884e-06	-1.29759e-05	2.48341e-06	-1.03642e-05	-4.58346e-06	-3.51807e-06	4.09885e-06	1.97856e-07
			Frequency		0	3.90625	7.8125	11.7188	15.625	19.5312	23.4375	27.3438	31.25	35.1562	39.0625	42.9688	46.875	50.7812	54.6875	58.5938	62.5	66.4062	70.3125	74.2188	78.125	82.0312	85.9375	89.8438	93.75	97.6562	101.562
