# Supplementary material for: Reward-related choices determine information timing and flow across macaque lateral prefrontal cortex
Source: Nat Commun. 2021 Feb 9;12:894. doi: 10.1038/s41467-021-20943-9 (PMC7873307; doi:10.1038/s41467-021-20943-9)
Supplement: Supplementary file 6 — Source Data [file 41467_2021_20943_MOESM6_ESM.zip › Excel/Figure S2.xlsx]

## Sheet: Figure S2
Figure S2a	bins	-2000	-1980	-1960	-1940	-1920	-1900	-1880	-1860	-1840	-1820	-1800	-1780	-1760	-1740	-1720	-1700	-1680	-1660	-1640	-1620	-1600	-1580	-1560	-1540	-1520	-1500	-1480	-1460	-1440	-1420	-1400	-1380	-1360	-1340	-1320	-1300	-1280	-1260	-1240	-1220	-1200	-1180	-1160	-1140	-1120	-1100	-1080	-1060
	What/Image A	0.0820715	0.14532	0.242005	0.340619	0.444666	0.591285	0.746175	0.838807	0.929126	1.0834	1.20294	1.30774	1.45448	1.57846	1.71677	1.77317	2.00928	2.13894	2.19485	2.31215	2.4193	2.52771	2.58178	2.49504	2.56186	2.4584	2.50706	2.5927	2.54469	2.5273	2.58374	2.51858	2.58918	2.53797	2.57076	2.5867	2.59992	2.63324	2.61547	2.53104	2.57452	2.65299	2.60034	2.60854	2.65005	2.56664	2.56078	2.56076
	What/Image B	0.0595615	0.14433	0.211079	0.296645	0.426292	0.562186	0.692679	0.841979	0.921635	1.07233	1.17242	1.26268	1.4005	1.51328	1.6156	1.78183	1.91994	1.90091	2.09958	2.16795	2.23735	2.33112	2.4114	2.42031	2.43303	2.41661	2.33739	2.33657	2.46754	2.37809	2.35662	2.3618	2.33103	2.38936	2.37194	2.49153	2.40582	2.28254	2.39505	2.47103	2.442	2.49002	2.42062	2.50713	2.49015	2.36394	2.40806	2.35931
	Where/Left	0.0987003	0.146457	0.219087	0.331396	0.463828	0.61344	0.697139	0.912045	1.00503	1.14439	1.28501	1.45568	1.44551	1.67542	1.81447	1.87622	2.11384	2.189	2.29773	2.35276	2.54457	2.48614	2.55662	2.67817	2.6953	2.77559	2.77756	2.58174	2.62723	2.65389	2.61826	2.69059	2.64897	2.69277	2.59939	2.76671	2.75989	2.62848	2.71854	2.65056	2.70098	2.67177	2.63357	2.67492	2.68642	2.64658	2.73849	2.66065
	Where/Right	0.0566752	0.142415	0.269456	0.379516	0.544016	0.703058	0.779331	0.940425	1.02897	1.11154	1.3222	1.43327	1.56734	1.82372	1.77131	1.93363	2.09411	2.23358	2.39277	2.35664	2.59214	2.70796	2.64343	2.64402	2.62245	2.64696	2.58488	2.53338	2.63899	2.71949	2.75594	2.70049	2.69871	2.64456	2.66963	2.68066	2.63424	2.71937	2.6551	2.69296	2.72784	2.60139	2.78405	2.56597	2.57251	2.64762	2.73454	2.71865
Figure S2b	bins	-2000	-1980	-1960	-1940	-1920	-1900	-1880	-1860	-1840	-1820	-1800	-1780	-1760	-1740	-1720	-1700	-1680	-1660	-1640	-1620	-1600	-1580	-1560	-1540	-1520	-1500	-1480	-1460	-1440	-1420	-1400	-1380	-1360	-1340	-1320	-1300	-1280	-1260	-1240	-1220	-1200	-1180	-1160	-1140	-1120	-1100	-1080	-1060
	What/Image A	0.0930975	0.18475	0.325856	0.489114	0.646359	0.834922	0.998765	1.11578	1.30761	1.47246	1.66948	1.87083	2.03633	2.21903	2.35331	2.5643	2.82362	2.9623	3.16672	3.26409	3.4093	3.51981	3.61596	3.60933	3.64929	3.56713	3.64601	3.51071	3.60875	3.62391	3.52995	3.66812	3.57667	3.59293	3.51676	3.52526	3.45673	3.51296	3.53382	3.59131	3.62384	3.57027	3.54637	3.52756	3.62736	3.53546	3.55668	3.58991
	What/Image B	0.0855506	0.186506	0.373732	0.459479	0.676206	0.859443	0.971269	1.19466	1.2415	1.52373	1.66426	1.78865	1.90248	2.09195	2.26651	2.48514	2.54385	2.75879	2.94212	3.13325	3.39065	3.47546	3.35913	3.37229	3.55922	3.35559	3.31776	3.51643	3.4641	3.36866	3.50313	3.32368	3.52944	3.43541	3.44138	3.3885	3.42003	3.44048	3.36579	3.31673	3.3927	3.35096	3.39748	3.34828	3.46363	3.35666	3.39648	3.31395
	Where/Left	0.136565	0.229247	0.397455	0.468453	0.686546	0.797618	0.9345	1.16608	1.27725	1.4552	1.68495	1.93158	2.1535	2.28683	2.51848	2.66376	2.8725	3.23004	3.29154	3.58227	3.63348	3.72793	3.69659	3.77421	3.76641	3.85996	3.89273	3.75553	3.76475	3.84643	3.78132	3.80399	3.70941	3.97419	3.81524	3.71547	3.73223	3.85204	3.84127	3.66519	3.84675	3.79859	3.61114	3.64364	3.87347	3.76067	3.6654	3.61459
	Where/Right	0.120666	0.21337	0.371313	0.485096	0.755414	0.925083	1.15001	1.29061	1.45445	1.6826	1.87799	2.04616	2.31196	2.42392	2.56765	2.91825	3.08348	3.27846	3.36239	3.50696	3.54679	3.86954	3.76596	3.82188	4.03497	3.90573	3.93476	4.03707	4.00424	3.88845	3.9463	3.96847	3.8468	3.96	3.78639	3.8346	3.82184	3.80329	3.80137	3.77748	3.83823	3.87786	3.82595	3.97022	3.88865	3.66714	3.71446	3.65898
Figure S2c	bins	-2000	-1980	-1960	-1940	-1920	-1900	-1880	-1860	-1840	-1820	-1800	-1780	-1760	-1740	-1720	-1700	-1680	-1660	-1640	-1620	-1600	-1580	-1560	-1540	-1520	-1500	-1480	-1460	-1440	-1420	-1400	-1380	-1360	-1340	-1320	-1300	-1280	-1260	-1240	-1220	-1200	-1180	-1160	-1140	-1120	-1100	-1080	-1060
	What/Image A	0.0952923	0.187253	0.319296	0.4495	0.589917	0.756271	0.937168	1.0411	1.23499	1.35061	1.56199	1.66816	1.82678	1.91589	2.11169	2.26694	2.41878	2.50634	2.65668	2.80151	2.83684	2.92843	2.98022	2.97057	2.9984	3.0745	2.96863	2.95097	2.89293	2.92091	2.97071	2.90117	2.95585	2.80652	2.82195	2.893	2.86608	2.85956	2.78971	2.80915	2.74757	2.81117	2.77511	2.80317	2.898	2.82606	2.76857	2.78975
	What/Image B	0.07774	0.162133	0.293502	0.437413	0.567622	0.730336	0.872099	1.03404	1.2681	1.33001	1.45407	1.58843	1.76556	1.86535	1.97576	2.15683	2.40089	2.47824	2.62598	2.68811	2.79373	2.82225	2.84041	2.85037	2.87377	2.80543	2.79738	2.78232	2.85005	2.81049	2.78294	2.84453	2.72979	2.79308	2.77089	2.81452	2.77497	2.7652	2.76947	2.71003	2.67349	2.71501	2.71933	2.66463	2.71499	2.68926	2.72391	2.64091
	Where/Left	0.11562	0.206505	0.346374	0.460361	0.686016	0.748405	0.882007	0.999805	1.2348	1.33546	1.49463	1.58831	1.7776	1.88161	2.13429	2.29195	2.32444	2.57343	2.71406	2.90248	2.91738	2.98946	2.93818	3.01975	3.14167	3.00215	3.10389	2.96752	3.01365	3.00896	2.93171	3.06591	2.95675	2.93337	3.06791	3.06221	2.97767	3.02074	2.96641	2.95029	3.02591	2.88608	2.98719	2.94637	3.03488	3.05754	2.8905	2.93883
	Where/Right	0.0827298	0.213766	0.323086	0.458584	0.666239	0.787787	0.876512	1.05005	1.22031	1.39614	1.5436	1.6569	1.84578	1.96482	2.05481	2.25142	2.41199	2.56195	2.60909	2.87436	2.92422	3.05325	3.00415	3.02276	3.13118	2.96186	3.09367	3.08722	3.08341	3.11652	2.97964	3.093	3.0682	3.07433	2.95563	3.11273	2.94965	3.05596	3.03373	3.02531	3.01701	2.97997	2.92708	2.99324	2.95904	2.99512	2.90958	2.91562
Figure S2d	bins	-2000	-1980	-1960	-1940	-1920	-1900	-1880	-1860	-1840	-1820	-1800	-1780	-1760	-1740	-1720	-1700	-1680	-1660	-1640	-1620	-1600	-1580	-1560	-1540	-1520	-1500	-1480	-1460	-1440	-1420	-1400	-1380	-1360	-1340	-1320	-1300	-1280	-1260	-1240	-1220	-1200	-1180	-1160	-1140	-1120	-1100	-1080	-1060
	What/Image A	0.110808	0.197951	0.370748	0.577258	0.797923	0.914052	1.18098	1.36568	1.50028	1.74969	1.96279	2.10032	2.27443	2.56217	2.6588	2.96663	3.05972	3.30612	3.50744	3.58345	3.84961	3.83299	3.88918	3.93244	4.02342	3.85525	3.84855	3.94216	3.87143	3.95161	3.90469	3.9027	3.95598	3.93597	3.9377	3.84595	3.95869	3.81646	3.89147	3.7705	3.74204	3.81803	3.8643	3.84037	3.86542	3.80286	3.69561	3.8358
	What/Image B	0.0867747	0.179726	0.363402	0.545468	0.819731	0.931986	1.15388	1.32939	1.49195	1.68828	1.81073	2.02641	2.26273	2.46056	2.67044	2.7214	3.03813	3.21197	3.27642	3.53894	3.72662	3.6033	3.70702	3.81653	3.7715	3.7329	3.73102	3.79104	3.73806	3.64199	3.66614	3.6653	3.73009	3.70892	3.75431	3.61184	3.74489	3.74782	3.73267	3.56014	3.7212	3.68311	3.63644	3.60883	3.61972	3.70947	3.64696	3.61666
	Where/Left	0.138406	0.283022	0.500408	0.734853	0.98786	1.23516	1.43564	1.76303	1.97528	2.34496	2.53116	2.71874	2.89687	3.26366	3.29047	3.68298	3.9654	4.17479	4.4896	4.75526	4.81627	4.88376	4.96783	4.8242	4.92144	5.06338	5.11416	4.96622	4.95461	4.843	4.95769	4.98669	4.94538	5.01724	5.00176	4.78607	5.05684	4.93445	5.12034	4.93284	4.96435	5.00434	4.99339	5.05339	5.06633	5.10889	4.93132	5.001
	Where/Right	0.111573	0.234139	0.563019	0.783884	1.06991	1.29027	1.55216	1.79702	1.96882	2.2747	2.5876	2.8171	2.95221	3.33869	3.46841	3.54281	3.97112	4.2543	4.54149	4.61409	4.84875	4.92844	4.99915	5.01128	5.17767	4.9962	4.96617	5.23122	4.95571	5.0669	4.97452	5.01396	5.02887	4.94402	5.08961	5.00735	5.0676	5.04608	5.09602	4.95208	5.07499	4.98391	5.05763	4.98512	5.16335	5.04953	5.04777	5.0774
Figure S2e	bins	-2000	-1980	-1960	-1940	-1920	-1900	-1880	-1860	-1840	-1820	-1800	-1780	-1760	-1740	-1720	-1700	-1680	-1660	-1640	-1620	-1600	-1580	-1560	-1540	-1520	-1500	-1480	-1460	-1440	-1420	-1400	-1380	-1360	-1340	-1320	-1300	-1280	-1260	-1240	-1220	-1200	-1180	-1160	-1140	-1120	-1100	-1080	-1060
	What/Image A	0.0679544	0.153213	0.211371	0.377208	0.470566	0.589294	0.698347	0.835235	0.967527	1.05508	1.19121	1.37029	1.32571	1.56542	1.60806	1.78177	2.01712	2.09147	2.1379	2.25068	2.2958	2.43056	2.42335	2.39458	2.42918	2.43635	2.41134	2.42049	2.4442	2.4298	2.44396	2.40365	2.45851	2.29162	2.3871	2.34856	2.46342	2.41507	2.45427	2.34511	2.41082	2.40875	2.42937	2.39856	2.39152	2.37417	2.36735	2.37645
	What/Image B	0.051362	0.107456	0.202778	0.352621	0.460371	0.582251	0.707083	0.791964	0.953762	1.05503	1.12495	1.29075	1.3728	1.43404	1.58117	1.68092	1.77244	1.91931	2.10655	2.10767	2.28659	2.23975	2.20969	2.18198	2.20149	2.34124	2.35029	2.27862	2.22457	2.27226	2.29502	2.15717	2.2193	2.32412	2.20154	2.36457	2.15663	2.40164	2.31562	2.30104	2.25693	2.30757	2.31895	2.28503	2.21576	2.18396	2.29526	2.34625
	Where/Left	0.086629	0.166743	0.26594	0.374216	0.513931	0.676898	0.728211	0.855273	0.955396	1.19674	1.27649	1.49465	1.56988	1.72874	1.91539	1.91857	2.02966	2.2235	2.43366	2.54592	2.6521	2.63128	2.53315	2.64903	2.67822	2.83201	2.79572	2.71765	2.58455	2.7178	2.64518	2.65684	2.68879	2.6622	2.5444	2.67594	2.71873	2.7189	2.63087	2.61416	2.64863	2.71492	2.52246	2.71154	2.71212	2.68142	2.51571	2.57087
	Where/Right	0.0628621	0.11656	0.227754	0.422274	0.542001	0.718344	0.879998	0.968949	1.04738	1.29634	1.42178	1.45278	1.68679	1.67942	1.93021	2.05115	2.15823	2.20957	2.48492	2.4942	2.74201	2.65837	2.87107	2.83099	2.84946	2.73189	2.85471	2.60815	2.8187	2.78856	2.76543	2.68117	2.76748	2.72277	2.66946	2.75664	2.62035	2.68993	2.69577	2.67269	2.69054	2.6639	2.71036	2.62975	2.55219	2.75447	2.58964	2.69163
Figure S2f	bins	-2000	-1980	-1960	-1940	-1920	-1900	-1880	-1860	-1840	-1820	-1800	-1780	-1760	-1740	-1720	-1700	-1680	-1660	-1640	-1620	-1600	-1580	-1560	-1540	-1520	-1500	-1480	-1460	-1440	-1420	-1400	-1380	-1360	-1340	-1320	-1300	-1280	-1260	-1240	-1220	-1200	-1180	-1160	-1140	-1120	-1100	-1080	-1060
	What/Image A	0.0608454	0.147803	0.208254	0.352758	0.521411	0.599715	0.727079	0.848165	1.05118	1.1549	1.28128	1.41548	1.53825	1.63552	1.74622	1.97074	2.0738	2.21054	2.37574	2.50453	2.61489	2.6861	2.70884	2.76426	2.76432	2.7173	2.78922	2.68099	2.75794	2.92627	2.7217	2.72999	2.84732	2.76006	2.72864	2.7928	2.68566	2.69025	2.80925	2.69389	2.66916	2.70799	2.69995	2.5698	2.62034	2.66855	2.58888	2.57388
	What/Image B	0.0660337	0.0917059	0.218369	0.395967	0.508744	0.71128	0.750088	0.934803	1.08626	1.04457	1.33141	1.28868	1.52226	1.61394	1.7652	1.84448	1.99344	2.12279	2.24224	2.38237	2.4563	2.52142	2.48331	2.56221	2.60905	2.52353	2.69068	2.63633	2.53957	2.67911	2.63409	2.64576	2.75	2.63986	2.5999	2.60732	2.52224	2.5956	2.64785	2.56737	2.61448	2.70423	2.48421	2.59676	2.451	2.51972	2.52103	2.47096
	Where/Left	0.095895	0.191043	0.322569	0.481839	0.650968	0.745643	0.91944	1.07252	1.26457	1.49628	1.66103	1.93859	2.03284	2.14141	2.31684	2.51607	2.6637	2.92617	3.11981	3.279	3.38574	3.47619	3.52445	3.52407	3.50922	3.40014	3.64266	3.48774	3.57853	3.48531	3.55788	3.66106	3.55739	3.61768	3.48812	3.5709	3.52169	3.44754	3.54581	3.52036	3.64139	3.42872	3.53554	3.52337	3.36633	3.40003	3.46941	3.42709
	Where/Right	0.104356	0.17882	0.311839	0.524332	0.714158	0.923935	1.04267	1.26763	1.37948	1.56768	1.71341	1.87277	2.05186	2.18624	2.30306	2.59735	2.71335	2.89391	2.98328	3.23945	3.2834	3.36746	3.45295	3.48455	3.61928	3.55038	3.53683	3.62561	3.59305	3.72215	3.61601	3.57037	3.66561	3.53356	3.54689	3.55941	3.55488	3.51408	3.49374	3.44492	3.51278	3.55637	3.35991	3.41452	3.55145	3.4006	3.40051	3.36925
Figure S2g	bins	-2000	-1980	-1960	-1940	-1920	-1900	-1880	-1860	-1840	-1820	-1800	-1780	-1760	-1740	-1720	-1700	-1680	-1660	-1640	-1620	-1600	-1580	-1560	-1540	-1520	-1500	-1480	-1460	-1440	-1420	-1400	-1380	-1360	-1340	-1320	-1300	-1280	-1260	-1240	-1220	-1200	-1180	-1160	-1140	-1120	-1100	-1080	-1060
	What/Image A	0.140832	0.233479	0.389965	0.557337	0.80686	1.01508	1.26724	1.47881	1.78429	1.96982	2.15396	2.38906	2.54892	2.85929	3.05182	3.25736	3.52782	3.72448	3.98734	4.17224	4.36798	4.44374	4.47647	4.4874	4.42113	4.49959	4.48765	4.62682	4.5142	4.50193	4.57195	4.54424	4.67197	4.51932	4.36125	4.53911	4.60684	4.4116	4.57777	4.41457	4.52006	4.45041	4.46415	4.52359	4.39324	4.43168	4.41341	4.42393
	What/Image B	0.106264	0.170897	0.407981	0.592041	0.755529	1.05546	1.24863	1.46897	1.72618	1.94897	2.16486	2.28454	2.54148	2.67462	3.04899	3.15481	3.51222	3.5109	3.76795	4.02674	4.10759	4.24277	4.30616	4.2591	4.35668	4.25102	4.24264	4.32549	4.22243	4.38903	4.34731	4.3788	4.42236	4.40795	4.25427	4.40138	4.35418	4.26349	4.28217	4.3689	4.30245	4.34715	4.35003	4.48161	4.29995	4.26492	4.31787	4.20856
	Where/Left	0.139293	0.258523	0.371188	0.615167	0.808058	1.00897	1.21591	1.47589	1.70372	1.8977	2.20771	2.45964	2.71209	2.93576	3.08689	3.38987	3.59974	3.85473	4.12703	4.33453	4.49507	4.59874	4.50649	4.74619	4.65665	4.76556	4.78275	4.87501	4.72329	4.69507	4.85526	4.84218	4.86493	4.8253	4.76165	4.93368	4.82306	4.90476	4.84546	4.88552	4.9052	4.8813	4.95524	4.90476	4.77422	4.81261	4.91137	4.94968
	Where/Right	0.100102	0.201507	0.392518	0.613519	0.85225	1.11316	1.36206	1.59849	1.81278	2.07083	2.29099	2.5085	2.73087	2.99371	3.36567	3.42682	3.70915	3.79599	4.10157	4.32395	4.47388	4.62453	4.70987	4.75971	4.76174	4.76515	4.82748	4.86565	4.79836	4.82115	4.93578	4.92743	4.97657	4.93273	4.83509	5.01267	4.79636	4.93193	4.75498	4.94339	4.95089	4.87145	4.83501	4.88437	4.92618	4.86176	5.03523	4.86231
Figure S2h	bins	-2000	-1980	-1960	-1940	-1920	-1900	-1880	-1860	-1840	-1820	-1800	-1780	-1760	-1740	-1720	-1700	-1680	-1660	-1640	-1620	-1600	-1580	-1560	-1540	-1520	-1500	-1480	-1460	-1440	-1420	-1400	-1380	-1360	-1340	-1320	-1300	-1280	-1260	-1240	-1220	-1200	-1180	-1160	-1140	-1120	-1100	-1080	-1060
	What/Image A	0.0912981	0.118996	0.204539	0.356242	0.438209	0.551995	0.68924	0.825786	0.968258	1.05417	1.34368	1.4197	1.57166	1.68021	1.84546	1.96467	2.10503	2.24848	2.43022	2.4728	2.56026	2.69346	2.80524	2.66662	2.77855	2.76387	2.87479	2.7565	2.79901	2.76871	2.81318	2.76193	2.74103	2.69835	2.84067	2.80486	2.66433	2.73146	2.77336	2.67671	2.69454	2.71895	2.64878	2.74567	2.83281	2.82624	2.64885	2.76733
	What/Image B	0.0604689	0.128554	0.235051	0.296008	0.49223	0.58829	0.734338	0.792669	0.97831	1.14606	1.23142	1.29823	1.47674	1.62242	1.78112	1.83122	2.08447	2.20524	2.31753	2.42969	2.47714	2.55137	2.59021	2.50806	2.60113	2.5799	2.67043	2.58271	2.54503	2.65047	2.59339	2.61107	2.69463	2.63099	2.62109	2.61419	2.53575	2.59871	2.59647	2.60761	2.55708	2.57005	2.59211	2.61402	2.60663	2.61166	2.70852	2.51631
	Where/Left	0.07411	0.136682	0.23172	0.371254	0.460227	0.567238	0.691579	0.87953	1.00682	1.09065	1.43457	1.35759	1.6362	1.71314	1.90526	1.93232	2.21703	2.2447	2.33247	2.63438	2.8301	2.80337	2.8427	2.86209	2.86633	2.83815	2.91178	2.89213	2.85158	2.88332	2.84204	2.95757	3.0018	2.77764	2.81959	2.92518	2.88048	2.9181	2.94385	2.96237	2.90002	2.89471	2.9389	3.06977	3.00559	3.02129	2.95949	2.94344
	Where/Right	0.05755	0.131634	0.192083	0.309231	0.481116	0.636163	0.788928	0.924958	1.07502	1.14894	1.28053	1.32875	1.58547	1.65157	1.71453	1.95233	2.07479	2.23472	2.29917	2.42864	2.46952	2.57237	2.73029	2.58354	2.72767	2.63461	2.76262	2.79922	2.64632	2.69737	2.90125	2.76592	2.78088	2.79738	2.76708	2.79359	2.88703	2.77631	2.76868	2.76759	2.73207	2.80047	2.87147	2.9122	2.95552	2.8165	2.80249	2.82508
[truncated: 153 more columns]
