# Supplementary material for: Reward-related choices determine information timing and flow across macaque lateral prefrontal cortex
Source: Nat Commun. 2021 Feb 9;12:894. doi: 10.1038/s41467-021-20943-9 (PMC7873307; doi:10.1038/s41467-021-20943-9)
Supplement: Supplementary file 6 — Source Data [file 41467_2021_20943_MOESM6_ESM.zip › Excel/Figure S3.xlsx]

## Sheet: Fig S3a
rdlPFC
0.0641026	0.0632911	0.0632911	0.0632911	0.0506329	0.0253165	0.0126582	0.0126582	0.0126582	0.0253165	0.0253165	0.0253165	0.0379747	0.05	0.0625	0.0375	0.025	0.0375	0.0375	0.0625	0.0625	0.0375	0.025	0.0125	0.025	0.0375	0.0375	0.05	0.0375	0.0375	0.0375	0.05	0.0617284	0.037037	0.0246914	0.0123457	0	0.0617284	0.0493827	0.111111	0.0987654	0.123457	0.111111	0.0493827	0.0617284	0.0617284	0.0617284	0.0740741	0.111111	0.0987654
0.0810811	0.0714286	0.0707965	0.0964912	0.104348	0.0948276	0.103448	0.0854701	0.0769231	0.0512821	0.034188	0.042735	0.0598291	0.042735	0.042735	0.0512821	0.042735	0.034188	0.0423729	0.0423729	0.0338983	0.0508475	0.0508475	0.059322	0.0762712	0.0508475	0.0677966	0.0847458	0.0762712	0.0423729	0.0338983	0.0169492	0.0254237	0.0338983	0.0338983	0.0338983	0.0762712	0.0762712	0.0677966	0.0762712	0.059322	0.0254237	0.0423729	0.0677966	0.059322	0.0847458	0.101695	0.0677966	0.0677966	0.059322
0.0366972	0.0454545	0.036036	0.0540541	0.0630631	0.0714286	0.0530973	0.0619469	0.0526316	0.0614035	0.0701754	0.0877193	0.0614035	0.0789474	0.0526316	0.0526316	0.0701754	0.0526316	0.0701754	0.0614035	0.0350877	0.0350877	0.0263158	0.0263158	0.0350877	0.0263158	0.0263158	0.0526316	0.0438596	0.0438596	0.0526316	0.0438596	0.0263158	0.0526316	0.0350877	0.0614035	0.0614035	0.0614035	0.0438596	0.0614035	0.0526316	0.0877193	0.0877193	0.0350877	0.0438596	0.0526316	0.0350877	0.0350877	0.0438596	0.0263158
0.025641	0.0246914	0.0609756	0.0952381	0.0813953	0.0804598	0.0689655	0.045977	0.0574713	0.0804598	0.0795455	0.0454545	0.0340909	0.0113636	0.0340909	0.0340909	0.0568182	0.0795455	0.0454545	0.0568182	0.0681818	0.102273	0.0909091	0.102273	0.125	0.136364	0.102273	0.0568182	0.0795455	0.0909091	0.102273	0.125	0.0681818	0.0568182	0.0454545	0.0568182	0.102273	0.0909091	0.0568182	0.0909091	0.113636	0.113636	0.102273	0.113636	0.0681818	0.102273	0.0681818	0.0681818	0.0340909	0.0795455
0.0897436	0.141026	0.0886076	0.0886076	0.101266	0.0759494	0.0617284	0.037037	0.037037	0.0493827	0.0246914	0.0493827	0.0493827	0.0740741	0.0493827	0.037037	0.0864198	0.0493827	0.0617284	0.0617284	0.0493827	0.0246914	0.0740741	0.0864198	0.0864198	0.0617284	0.0617284	0.037037	0.0617284	0.123457	0.111111	0.0864198	0.0740741	0.111111	0.0864198	0.0617284	0.0246914	0.0617284	0.0493827	0.037037	0.0617284	0.0493827	0.037037	0.0246914	0.037037	0.0493827	0.0617284	0.148148	0.148148	0.111111
0.0961538	0.0865385	0.0857143	0.0666667	0.0471698	0.047619	0.0373832	0.0555556	0.037037	0.037037	0.0366972	0.0366972	0.0366972	0.0727273	0.0545455	0.0181818	0.0545455	0.0727273	0.0636364	0.045045	0.0720721	0.0630631	0.0720721	0.045045	0.0630631	0.0540541	0.0720721	0.1	0.1	0.1	0.0818182	0.0818182	0.0545455	0.0540541	0.018018	0.0363636	0.0454545	0.0363636	0.0545455	0.0454545	0.0818182	0.0545455	0.0636364	0.0545455	0.0636364	0.0545455	0.0636364	0.0909091	0.0636364	0.0545455
0.0117647	0.0116279	0.0344828	0.0454545	0.0561798	0.0449438	0.0333333	0.021978	0.0434783	0.0215054	0.0645161	0.0752688	0.0638298	0.0531915	0.0425532	0.0425532	0.0425532	0.0322581	0.0430108	0.0645161	0.0638298	0.0744681	0.0531915	0.0851064	0.0638298	0.0744681	0.0851064	0.0851064	0.0957447	0.0957447	0.0851064	0.0319149	0.0638298	0.0957447	0.0957447	0.0531915	0.0212766	0.0531915	0.0425532	0.0851064	0.0957447	0.0638298	0.0638298	0.0425532	0.0212766	0.0106383	0.0106383	0.0212766	0.0106383	0.0106383
0.0394737	0.0512821	0.0632911	0.0625	0.060241	0.0833333	0.130952	0.130952	0.130952	0.152941	0.129412	0.129412	0.117647	0.0941176	0.0941176	0.105882	0.176471	0.0941176	0.105882	0.117647	0.117647	0.0705882	0.0941176	0.0823529	0.0823529	0.0941176	0.117647	0.141176	0.117647	0.0823529	0.0823529	0.0705882	0.0588235	0.0352941	0.0470588	0.0470588	0.0470588	0.0705882	0.105882	0.0941176	0.105882	0.105882	0.117647	0.0941176	0.0705882	0.0470588	0.0352941	0.0588235	0.0235294	0.0235294
mdlPFC
0.0217391	0.0217391	0.0416667	0.0204082	0.0204082	0.0408163	0.0612245	0.0204082	0	0	0.0408163	0.0816327	0.102041	0.0816327	0.102041	0.122449	0.0612245	0.0816327	0.102041	0.0816327	0.0816327	0.0816327	0.102041	0.102041	0.0816327	0.0612245	0.0204082	0.0816327	0.0816327	0.0816327	0.0204082	0	0.0204082	0.0612245	0.0408163	0.0816327	0.0408163	0.0612245	0.0612245	0.122449	0.102041	0.0816327	0.0612245	0.0204082	0.0204082	0.0204082	0.0204082	0.0204082	0	0
0.08	0.0891089	0.0857143	0.0754717	0.103774	0.0754717	0.0471698	0.0280374	0.00934579	0.00934579	0.0280374	0.0186916	0.0280374	0.0280374	0.0373832	0.0280374	0.0283019	0.0654206	0.0560748	0.0841121	0.0747664	0.0841121	0.0841121	0.0747664	0.0560748	0.0560748	0.0373832	0.046729	0.0747664	0.0280374	0.0280374	0.046729	0.0560748	0.0747664	0.0654206	0.0654206	0.0841121	0.0841121	0.0934579	0.0934579	0.0654206	0.046729	0.0373832	0.0373832	0.0654206	0.0560748	0.0654206	0.0747664	0.0560748	0.0373832
0.0241935	0.0238095	0.0472441	0.0390625	0.0390625	0.0234375	0.03125	0.046875	0.046875	0.046875	0.046875	0.0234375	0.03125	0.046875	0.0546875	0.09375	0.0625	0.0625	0.0703125	0.0234375	0.0390625	0.0546875	0.046875	0.0625	0.0859375	0.0546875	0.0390625	0.046875	0.0390625	0.046875	0.03125	0.046875	0.0703125	0.0703125	0.0546875	0.0625	0.0390625	0.046875	0.0546875	0.0546875	0.046875	0.0546875	0.03125	0.015625	0.03125	0.03125	0.03125	0.03125	0.0390625	0.0625
0.0877193	0.0677966	0.0666667	0.0491803	0.0483871	0.0322581	0.047619	0.047619	0.031746	0.015625	0.015625	0.015625	0.015625	0	0	0.046875	0.0625	0.0625	0.0625	0.046875	0.078125	0.109375	0.09375	0.109375	0.03125	0.0625	0.078125	0.078125	0.0625	0.0625	0.078125	0.03125	0.03125	0.046875	0.078125	0.046875	0.0625	0.0625	0.03125	0.046875	0.03125	0.015625	0.015625	0.015625	0.03125	0.015625	0.046875	0.078125	0.0625	0.046875
0.135135	0.115385	0.0632911	0.0632911	0.101266	0.0379747	0.0126582	0.0625	0.025	0.025	0.025	0.05	0.0375	0.0625	0.0625	0.1125	0.0987654	0.0493827	0.0740741	0.0617284	0.0493827	0.0864198	0.0740741	0.0864198	0.0987654	0.0864198	0.111111	0.0864198	0.0493827	0.0493827	0.037037	0.0617284	0.0617284	0.0617284	0.111111	0.135802	0.148148	0.185185	0.0987654	0.0987654	0.0617284	0.0493827	0.0740741	0.109756	0.0853659	0.0609756	0.0853659	0.0853659	0.0853659	0.109756
0.0957447	0.105263	0.0625	0.0618557	0.0515464	0.0309278	0.0714286	0.07	0.06	0.07	0.05	0.05	0.06	0.0693069	0.0882353	0.0882353	0.0882353	0.0588235	0.0686275	0.0582524	0.0679612	0.0582524	0.0384615	0.0576923	0.0576923	0.0673077	0.0769231	0.0673077	0.0480769	0.0480769	0.0480769	0.0480769	0.0288462	0.0288462	0.0384615	0.0384615	0.0384615	0.0384615	0.0192308	0.0673077	0.0865385	0.0865385	0.0288462	0.0576923	0.0673077	0.0865385	0.0865385	0.115385	0.0576923	0.0384615
0.0574713	0.0674157	0.0666667	0.0549451	0.0659341	0.0659341	0.0326087	0.0537634	0.0638298	0.0729167	0.0520833	0.0927835	0.0927835	0.0612245	0.102041	0.0808081	0.0707071	0.07	0.06	0.09	0.1	0.06	0.04	0.09	0.1	0.06	0.06	0.08	0.06	0.05	0.08	0.09	0.12	0.17	0.07	0.05	0.0606061	0.08	0.06	0.06	0.07	0.07	0.07	0.07	0.03	0.03	0.02	0.03	0.01	0.03
0.0547945	0.0540541	0.0394737	0.0632911	0.0506329	0.0875	0.125	0.175	0.175	0.148148	0.160494	0.17284	0.17284	0.148148	0.160494	0.148148	0.160494	0.185185	0.160494	0.160494	0.0987654	0.1	0.1125	0.1	0.05	0.05	0.05	0.0875	0.0864198	0.0864198	0.0740741	0.0740741	0.0864198	0.111111	0.0987654	0.0864198	0.0864198	0.0617284	0.0246914	0.0365854	0.0361446	0.0361446	0.0361446	0.0240964	0.060241	0.0722892	0.0722892	0.060241	0.060241	0.0361446
cdlPFC
0.0215827	0.028777	0.0359712	0.0428571	0.0214286	0.0428571	0.0357143	0.00714286	0.0285714	0.0357143	0.0285714	0.0357143	0.05	0.0428571	0.0428571	0.05	0.0357143	0.0214286	0.0428571	0.0214286	0.0214286	0.0357143	0.0214286	0.0285714	0.05	0.0714286	0.0428571	0.0428571	0.0359712	0.0503597	0.0719424	0.057554	0.0431655	0.0428571	0.0357143	0.0428571	0.0428571	0.0357143	0.05	0.0714286	0.0714286	0.0642857	0.0928571	0.0857143	0.1	0.0571429	0.0714286	0.0571429	0.0357143	0.0428571
0.0791367	0.0935252	0.1	0.0780142	0.0851064	0.070922	0.0851064	0.0780142	0.0567376	0.0638298	0.0780142	0.0780142	0.070922	0.0425532	0.0352113	0.0633803	0.0492958	0.056338	0.0704225	0.0704225	0.084507	0.0985915	0.0985915	0.105634	0.0985915	0.0704225	0.056338	0.084507	0.084507	0.056338	0.056338	0.056338	0.0704225	0.0352113	0.0422535	0.00704225	0.0492958	0.056338	0.056338	0.0211268	0.0140845	0.00704225	0.0211268	0.0352113	0.0422535	0.028169	0.0352113	0.0492958	0.0352113	0.056338
0.0336134	0.0495868	0.0243902	0.0241935	0.0241935	0.0322581	0.064	0.072	0.0555556	0.0634921	0.047619	0.031746	0.0238095	0.015873	0.0238095	0.00793651	0.00793651	0.024	0.0396825	0.047619	0.0634921	0.0793651	0.0634921	0.0714286	0.047619	0.031746	0.031746	0.0396825	0.0238095	0.0238095	0.031746	0.0714286	0.0634921	0.047619	0.031746	0.015873	0.0396825	0.0634921	0.0634921	0.0396825	0.0396825	0.0555556	0.0396825	0.015873	0.047619	0.0396825	0.0396825	0.047619	0.0555556	0.0634921
0.0714286	0.0697674	0.0574713	0.0434783	0.0322581	0.0412371	0.0412371	0.030303	0.029703	0.029703	0.049505	0.0686275	0.0784314	0.0686275	0.0784314	0.0686275	0.0588235	0.0490196	0.0392157	0.0392157	0.0490196	0.0686275	0.0784314	0.0980392	0.0784314	0.107843	0.0784314	0.107843	0.0588235	0.0490196	0.0588235	0.0588235	0.0784314	0.0490196	0.0490196	0.0784314	0.0784314	0.0980392	0.0490196	0.0392157	0.0490196	0.0490196	0.0588235	0.0490196	0.0686275	0.0392157	0.0490196	0.0196078	0	0.0196078
0.129032	0.112903	0.111111	0.0952381	0.0952381	0.0873016	0.0714286	0.0714286	0.0793651	0.0714286	0.047619	0.0866142	0.0944882	0.102362	0.0866142	0.0866142	0.11811	0.15625	0.132812	0.0852713	0.0620155	0.0387597	0.0465116	0.0620155	0.0852713	0.100775	0.116279	0.0852713	0.0775194	0.0542636	0.0542636	0.0620155	0.0852713	0.0930233	0.0930233	0.0852713	0.100775	0.124031	0.124031	0.124031	0.108527	0.116279	0.108527	0.108527	0.116279	0.124031	0.0775194	0.0775194	0.100775	0.0852713
0.125	0.0784314	0.0580645	0.0641026	0.0641026	0.0641026	0.0961538	0.121795	0.108974	0.115385	0.108974	0.0897436	0.0961538	0.0764331	0.0573248	0.0573248	0.0573248	0.0573248	0.0576923	0.0833333	0.0769231	0.0828025	0.0700637	0.0700637	0.0509554	0.089172	0.121019	0.11465	0.089172	0.0955414	0.101911	0.0828025	0.0700637	0.0700637	0.0636943	0.0636943	0.044586	0.0636943	0.0764331	0.0764331	0.101911	0.121019	0.121019	0.0955414	0.089172	0.0636943	0.0764331	0.0764331	0.0764331	0.0700637
0.0583333	0.0655738	0.0725806	0.0564516	0.0645161	0.0403226	0.0483871	0.0645161	0.0403226	0.0806452	0.0645161	0.0564516	0.056	0.048	0.0396825	0.047619	0.0634921	0.047619	0.04	0.072	0.072	0.103175	0.0952381	0.111111	0.111111	0.11811	0.102362	0.0629921	0.0472441	0.0708661	0.0866142	0.0708661	0.0787402	0.0708661	0.0629921	0.0787402	0.0866142	0.0708661	0.0708661	0.0944882	0.0551181	0.0551181	0.0393701	0.0472441	0.0629921	0.0787402	0.0944882	0.0708661	0.0708661	0.0708661
0.0693069	0.0961538	0.0857143	0.0761905	0.0660377	0.0833333	0.137615	0.146789	0.137615	0.101852	0.12037	0.138889	0.138889	0.155963	0.172727	0.172727	0.190909	0.190909	0.2	0.127273	0.136364	0.1	0.0909091	0.0454545	0.0545455	0.0727273	0.1	0.0636364	0.0727273	0.0909091	0.0636364	0.0636364	0.0727273	0.1	0.0727273	0.0454545	0.0636364	0.0727273	0.0818182	0.0727273	0.0454545	0.0454545	0.0272727	0.0545455	0.1	0.0818182	0.0909091	0.0909091	0.0818182	0.0545455
vlPFC
0.0176991	0.0431034	0.0517241	0.0603448	0.0344828	0.0598291	0.0769231	0.0598291	0.0512821	0.042735	0.0512821	0.0677966	0.0677966	0.0423729	0.0423729	0.0762712	0.0508475	0.0423729	0.0508475	0.0508475	0.0423729	0.0508475	0.0677966	0.0677966	0.059322	0.0423729	0.0508475	0.059322	0.0169492	0.0423729	0.0762712	0.059322	0.0508475	0.0677966	0.059322	0.0508475	0.0508475	0.0338983	0.0423729	0.0762712	0.0762712	0.0508475	0.0254237	0.00847458	0.0508475	0.059322	0.059322	0.0677966	0.0254237	0.0508475
0.05	0.0583333	0.0826446	0.0909091	0.107438	0.0819672	0.0819672	0.0243902	0.0243902	0.0569106	0.0569106	0.0650407	0.113821	0.121951	0.105691	0.097561	0.0569106	0.0731707	0.0894309	0.146341	0.0894309	0.0650407	0.0650407	0.0487805	0.0325203	0.0243902	0.0487805	0.0487805	0.0487805	0.0894309	0.0894309	0.105691	0.097561	0.0650407	0.0650407	0.0731707	0.0894309	0.0731707	0.105691	0.097561	0.0813008	0.0650407	0.0650407	0.0325203	0.0406504	0.0487805	0.0650407	0.0813008	0.0813008	0.0731707
0.0155039	0.0152672	0.0373134	0.0298507	0.0149254	0	0.00740741	0.0218978	0.0291971	0.0145985	0.0145985	0.0218978	0.0291971	0.0364964	0.0364964	0.0291971	0.0289855	0.0434783	0.0503597	0.057554	0.057554	0.0503597	0.0647482	0.057554	0.0719424	0.0647482	0.0647482	0.0647482	0.0503597	0.0215827	0.028777	0.028777	0.057554	0.0863309	0.0719424	0.057554	0.0503597	0.0647482	0.0647482	0.0719424	0.057554	0.0431655	0.0503597	0.057554	0.057554	0.0719424	0.0647482	0.0503597	0.0359712	0.0359712
0.0873786	0.104762	0.0925926	0.0462963	0.0909091	0.0540541	0.0357143	0.0446429	0.0267857	0.0267857	0.0178571	0.0357143	0.0446429	0.0714286	0.0803571	0.0803571	0.0982143	0.0892857	0.0720721	0.0803571	0.107143	0.0625	0.0625	0.0714286	0.0625	0.0535714	0.0892857	0.116071	0.107143	0.0892857	0.0625	0.0625	0.0714286	0.0625	0.0625	0.0625	0.0714286	0.0535714	0.0535714	0.0625	0.0714286	0.0714286	0.0535714	0.0625	0.0714286	0.0803571	0.0714286	0.0625	0.0625	0.0535714
0.0566038	0.0555556	0.0545455	0.0545455	0.0545455	0.0909091	0.0714286	0.105263	0.105263	0.0526316	0.0877193	0.0877193	0.105263	0.0526316	0.0350877	0.0701754	0.0877193	0.0701754	0.0701754	0.0526316	0.0350877	0.0350877	0.0350877	0.0350877	0.0701754	0.0526316	0.0701754	0.0526316	0.0350877	0.0175439	0.0701754	0.0526316	0.0701754	0.0701754	0.0877193	0.140351	0.175439	0.0877193	0.0877193	0.0350877	0.0526316	0.0350877	0.0175439	0.0350877	0.0526316	0.0526316	0.0877193	0.0526316	0.0350877	0.0350877
0.153846	0.138462	0.149254	0.0597015	0.0447761	0.0597015	0.0597015	0.0735294	0.0735294	0.0882353	0.0882353	0.0441176	0.0588235	0.0735294	0.0588235	0.0882353	0.102941	0.117647	0.0735294	0.0735294	0.0434783	0.057971	0.101449	0.0869565	0.101449	0.101449	0.0869565	0.0869565	0.130435	0.101449	0.0869565	0.0724638	0.0724638	0.0724638	0.057971	0.0869565	0.0869565	0.115942	0.115942	0.0724638	0.0724638	0.0434783	0.0434783	0.0289855	0.0289855	0.0434783	0.057971	0.057971	0.101449	0.115942
0	0	0.0714286	0.103448	0.1	0.0333333	0.0666667	0.0333333	0.0666667	0.0666667	0.0666667	0.0967742	0.0967742	0.193548	0.193548	0.16129	0.15625	0.09375	0.0625	0.03125	0.0625	0.03125	0.0625	0.0625	0.0625	0	0	0.03125	0	0.03125	0.0625	0.0625	0.0625	0	0.03125	0.0625	0	0.03125	0.0625	0.0625	0.09375	0.09375	0.125	0.125	0.09375	0.09375	0.09375	0.03125	0.03125	0.0625
0.037037	0.037037	0.0714286	0	0.0357143	0.0714286	0.0714286	0.178571	0.142857	0.178571	0.142857	0.142857	0.107143	0.214286	0.25	0.357143	0.357143	0.25	0.214286	0.178571	0.142857	0.142857	0.178571	0.0714286	0.0714286	0.142857	0.142857	0.107143	0.107143	0.107143	0.0714286	0.0714286	0.142857	0.214286	0.107143	0.0357143	0.0357143	0.0357143	0.107143	0.107143	0.107143	0.142857	0.142857	0.0714286	0	0.0357143	0.0357143	0.0357143	0.0357143	0.107143
[truncated: 351 more columns]

## Sheet: Fig S3b
rdlPFC
0.0253165	0.025	0.0434783	0.0310559	0.0310559	0.0621118	0.0745342	0.0496894	0.0493827	0.037037	0.037037	0.037037	0.0308642	0.0308642	0.0246914	0.0308642	0.0246914	0.037037	0.0613497	0.0490798	0.0490798	0.0490798	0.0368098	0.0429448	0.0306748	0.0245399	0.0184049	0.0306748	0.0368098	0.0490798	0.0613497	0.0920245	0.0981595	0.0797546	0.0552147	0.0306748	0.0493827	0.037037	0.0308642	0.0493827	0.0432099	0.037037	0.037037	0.037037	0.0246914	0.037037	0.0432099	0.0617284	0.0432099	0.0493827
0.111111	0.11811	0.0930233	0.0620155	0.0697674	0.0465116	0.0620155	0.0465116	0.0542636	0.0775194	0.0852713	0.0620155	0.0465116	0.0538462	0.0692308	0.0615385	0.0538462	0.0615385	0.0615385	0.0615385	0.0538462	0.0538462	0.0461538	0.0461538	0.0615385	0.0538462	0.0538462	0.0615385	0.0692308	0.0620155	0.0387597	0.0620155	0.0620155	0.0620155	0.0465116	0.0387597	0.0155039	0.0310078	0.0697674	0.0384615	0.0615385	0.0384615	0.0615385	0.0384615	0.0769231	0.0769231	0.0538462	0.0461538	0.0461538	0.0230769
0.015873	0.0307692	0.0223881	0.027972	0.0208333	0.0275862	0.0206897	0.0206897	0.0137931	0.0275862	0.0206897	0.0482759	0.0551724	0.0410959	0.0342466	0.0273973	0.0342466	0.0410959	0.0342466	0.0205479	0.0136986	0.0410959	0.0342466	0.0273973	0.0273973	0.0273973	0.0342466	0.0410959	0.0410959	0.0616438	0.0684932	0.0410959	0.0342466	0.0273973	0.0479452	0.0479452	0.0479452	0.0342466	0.0273973	0.0753425	0.0410959	0.0616438	0.0410959	0.0479452	0.0342466	0.0410959	0.0547945	0.0410959	0.0410959	0.0547945
0	0	0	0	0.0526316	0.105263	0.157895	0.105263	0.105263	0.105263	0.0526316	0.0526316	0.105263	0.157895	0.157895	0.105263	0	0	0	0	0	0.0526316	0.105263	0.0526316	0.0526316	0.0526316	0.0526316	0.0526316	0.0526316	0	0	0	0	0	0.0526316	0.0526316	0.0526316	0.157895	0.157895	0.0526316	0.0526316	0.105263	0.105263	0.0526316	0	0	0	0.0526316	0.157895	0.263158
0.1125	0.148148	0.144578	0.152941	0.0930233	0.116279	0.104651	0.0697674	0.104651	0.0813953	0.0813953	0.0813953	0.091954	0.0689655	0.0689655	0.0344828	0.114943	0.091954	0.0804598	0.126437	0.114943	0.114943	0.125	0.113636	0.125	0.0909091	0.0681818	0.0113636	0.0454545	0.0227273	0.0340909	0.0340909	0.0227273	0.0113636	0.0113636	0.0568182	0.0909091	0.103448	0.103448	0.0574713	0.0689655	0.0574713	0.0574713	0.0454545	0.0568182	0.0340909	0.0568182	0.0227273	0.0340909	0.0340909
0.047619	0.0307692	0.030303	0.0597015	0.0588235	0.0294118	0.0571429	0.1	0.114286	0.126761	0.0985915	0.0694444	0.0416667	0.0416667	0.0277778	0.0416667	0.0416667	0.0833333	0.0694444	0.0833333	0.0416667	0.0416667	0.0555556	0.0416667	0.0416667	0.0277778	0.0138889	0.0833333	0.0555556	0.0833333	0.0416667	0.0136986	0.0273973	0	0	0.0136986	0.0410959	0.0410959	0.0410959	0.0136986	0.0136986	0.0136986	0.0273973	0.0410959	0.0410959	0.0410959	0.0547945	0.0821918	0.0684932	0.0410959
0.0363636	0.0526316	0.0526316	0.0526316	0.0333333	0.0333333	0.046875	0.0625	0.09375	0.046875	0	0.0461538	0.0769231	0.0757576	0.0895522	0.104478	0.0597015	0.0746269	0.0597015	0.0895522	0.0746269	0.0746269	0.0746269	0.104478	0.0597015	0.0298507	0.0597015	0.0447761	0.0447761	0.0746269	0.119403	0.104478	0.0447761	0.0298507	0.0298507	0.0298507	0.0149254	0.0149254	0.0895522	0.0895522	0.104478	0.0746269	0.0597015	0.0447761	0.0447761	0.0149254	0.0149254	0.0447761	0.0447761	0.0447761
0.0714286	0.0714286	0.0714286	0.113636	0.113636	0.0909091	0.113636	0.113636	0.113636	0.177778	0.155556	0.111111	0.111111	0.0888889	0.108696	0.0869565	0.0652174	0.0851064	0.0638298	0.106383	0.12766	0.106383	0.12766	0.12766	0.0851064	0.0851064	0.0638298	0.106383	0.0425532	0.0425532	0.0638298	0.0638298	0.0425532	0.0425532	0.0638298	0.0638298	0.0425532	0.0212766	0.0425532	0.0425532	0.0425532	0.106383	0.0851064	0.0425532	0.0425532	0.0425532	0.0212766	0.0212766	0.0212766	0.0851064
mdlPFC
0.0263158	0.0258621	0.0338983	0.0333333	0.0330579	0.0413223	0.0413223	0.0327869	0.0245902	0.0245902	0.0245902	0.0487805	0.0487805	0.0569106	0.0650407	0.0406504	0.0325203	0.0650407	0.0487805	0.0487805	0.0569106	0.0569106	0.0406504	0.0569106	0.0569106	0.0569106	0.0731707	0.0650407	0.0569106	0.0406504	0.0243902	0.0406504	0.0325203	0.0325203	0.0487805	0.0650407	0.097561	0.0813008	0.105691	0.0650407	0.0569106	0.0569106	0.0406504	0.0325203	0.0731707	0.0650407	0.0325203	0.0731707	0.0487805	0.0650407
0.0854701	0.0847458	0.0762712	0.0420168	0.0336134	0.0495868	0.0330579	0.0409836	0.0409836	0.0491803	0.0245902	0.0737705	0.0491803	0.0327869	0.0491803	0.0737705	0.0737705	0.0409836	0.0409836	0.057377	0.0655738	0.0737705	0.0655738	0.0826446	0.0826446	0.0578512	0.0330579	0.0413223	0.0330579	0.0330579	0.0413223	0.0409836	0.0409836	0.0491803	0.0409836	0.0409836	0.0491803	0.057377	0.0491803	0.057377	0.0655738	0.0491803	0.0327869	0.0245902	0.0409836	0.0491803	0.0409836	0.0327869	0.0245902	0.0737705
0.0707071	0.0666667	0.0857143	0.0849057	0.0566038	0.0373832	0.0186916	0.0373832	0.0280374	0.0277778	0.0185185	0.00925926	0.0185185	0.0277778	0.0277778	0.037037	0.037037	0.037037	0.037037	0.037037	0.0740741	0.0740741	0.0740741	0.0833333	0.0462963	0.0740741	0.0648148	0.0555556	0.037037	0.0185185	0.037037	0.0185185	0.0185185	0.0462963	0.0648148	0.0648148	0.0555556	0.0462963	0.0740741	0.0833333	0.0740741	0.0833333	0.0555556	0.0462963	0.0555556	0.0277778	0.0277778	0.0185185	0.037037	0.0462963
0.0625	0.0731707	0.060241	0.0697674	0.091954	0.091954	0.091954	0.045977	0.0574713	0.0344828	0.0114943	0.0344828	0.045977	0.0689655	0.0574713	0.0229885	0.045977	0.0574713	0.0574713	0.0689655	0.114943	0.149425	0.0804598	0.126437	0.103448	0.137931	0.16092	0.114943	0.0689655	0.045977	0.0344828	0.045977	0.0574713	0.045977	0.0574713	0.045977	0.0689655	0.0689655	0.045977	0.0344828	0.045977	0.0574713	0.0574713	0.0574713	0.091954	0.0574713	0.045977	0.0804598	0.091954	0.103448
0.147826	0.130435	0.145299	0.136752	0.127119	0.110169	0.0756303	0.0336134	0.0756303	0.10084	0.0672269	0.0756303	0.1	0.0661157	0.0661157	0.0495868	0.0655738	0.0901639	0.0737705	0.0655738	0.0491803	0.0655738	0.0655738	0.0819672	0.106557	0.0655738	0.0901639	0.0737705	0.0819672	0.057377	0.0245902	0.0163934	0.0163934	0.0245902	0.0409836	0.0737705	0.131148	0.131148	0.0983607	0.0737705	0.0737705	0.0737705	0.0409836	0.0491803	0.0655738	0.0901639	0.0983607	0.131148	0.122951	0.0819672
0.113636	0.0786517	0.0888889	0.0645161	0.0421053	0.0631579	0.0638298	0.0957447	0.12766	0.12766	0.106383	0.138298	0.106383	0.0947368	0.0842105	0.0736842	0.0736842	0.0736842	0.0842105	0.0947368	0.0842105	0.0842105	0.126316	0.126316	0.115789	0.105263	0.136842	0.105263	0.0947368	0.0736842	0.115789	0.105263	0.126316	0.0842105	0.0947368	0.0736842	0.0421053	0.0631579	0.0526316	0.0842105	0.0526316	0.0421053	0.0842105	0.0947368	0.0947368	0.0842105	0.0526316	0.0315789	0.0631579	0.105263
0.03125	0.0520833	0.0206186	0.0204082	0.040404	0.039604	0.049505	0.039604	0.049505	0.039604	0.029703	0.029703	0.029703	0.039604	0.0392157	0.0882353	0.0588235	0.0784314	0.0882353	0.0686275	0.0882353	0.0686275	0.0588235	0.0392157	0.0784314	0.0588235	0.0490196	0.0392157	0.0490196	0.0882353	0.0784314	0.0392157	0.0392157	0.0392157	0.0490196	0.0588235	0.0392157	0.0588235	0.0686275	0.0490196	0.0686275	0.0882353	0.0784314	0.0784314	0.0588235	0.0196078	0.0392157	0.0196078	0.0490196	0.0686275
0.0108696	0.0421053	0.0612245	0.0792079	0.0882353	0.117647	0.107843	0.127451	0.127451	0.186275	0.166667	0.147059	0.137255	0.176471	0.205882	0.156863	0.15534	0.174757	0.145631	0.134615	0.144231	0.144231	0.125	0.0961538	0.0673077	0.0961538	0.0769231	0.0865385	0.0865385	0.0673077	0.0576923	0.0384615	0.0384615	0.0288462	0.0480769	0.0480769	0.0480769	0.0865385	0.0865385	0.105769	0.0673077	0.0673077	0.0288462	0.0480769	0.0384615	0.0576923	0.0865385	0.0769231	0.0865385	0.0769231
cdlPFC
0.0491803	0.0483871	0.0634921	0.0952381	0.125	0.15625	0.123077	0.106061	0.117647	0.057971	0.057971	0.057971	0.0857143	0.084507	0.084507	0.0684932	0.0547945	0.0821918	0.0821918	0.0821918	0.123288	0.148649	0.189189	0.148649	0.121622	0.135135	0.189189	0.202703	0.202703	0.148649	0.121622	0.0810811	0.0945946	0.0810811	0.0945946	0.135135	0.121622	0.0810811	0.0675676	0.0540541	0.0810811	0.0945946	0.121622	0.135135	0.0958904	0.123288	0.109589	0.123288	0.0958904	0.109589
0.16	0.226667	0.194805	0.202532	0.139241	0.139241	0.113924	0.1125	0.1	0.075	0.0864198	0.0493827	0.0493827	0.0740741	0.0864198	0.123457	0.0987654	0.148148	0.123457	0.111111	0.123457	0.111111	0.0740741	0.0864198	0.037037	0.0493827	0.0740741	0.0987654	0.0987654	0.0987654	0.111111	0.123457	0.135802	0.111111	0.0864198	0.0493827	0.111111	0.123457	0.0987654	0.0987654	0.160494	0.148148	0.160494	0.148148	0.111111	0.111111	0.0864198	0.111111	0.111111	0.111111
0.0530303	0.0444444	0.0364964	0.0510949	0.0364964	0.0218978	0.0145985	0.0364964	0.0656934	0.0797101	0.0724638	0.0652174	0.057971	0.057971	0.0434783	0.0362319	0.0289855	0.0289855	0.0507246	0.0797101	0.0797101	0.0797101	0.0507246	0.0434783	0.0434783	0.0434783	0.0503597	0.0863309	0.100719	0.0647482	0.0431655	0.0359712	0.028777	0.0719424	0.0935252	0.0863309	0.0719424	0.057554	0.057554	0.0503597	0.0507246	0.057971	0.0434783	0.057971	0.0797101	0.0942029	0.0434783	0.0434783	0.0652174	0.0797101
0.0786517	0.0666667	0.0769231	0.0879121	0.0879121	0.0434783	0.0652174	0.0434783	0.076087	0.0978261	0.076087	0.0957447	0.106383	0.0736842	0.0736842	0.0526316	0.0526316	0.0842105	0.0526316	0.0625	0.0729167	0.0625	0.0729167	0.0729167	0.03125	0.0625	0.0520833	0.0520833	0.0729167	0.0625	0.0729167	0.0625	0.0416667	0.0416667	0.0520833	0.0208333	0.03125	0.0520833	0.0416667	0.0625	0.0625	0.03125	0.0416667	0.0520833	0.0315789	0.0631579	0.105263	0.0631579	0.0631579	0.0421053
0.25641	0.1875	0.1625	0.121951	0.060241	0.047619	0.0357143	0.0357143	0.0595238	0.0705882	0.0588235	0.0470588	0.0117647	0.0588235	0.0470588	0.0235294	0.0588235	0.0470588	0.0470588	0.0705882	0.0705882	0.0823529	0.0705882	0.105882	0.105882	0.129412	0.105882	0.0823529	0.0352941	0.0235294	0.0470588	0.0588235	0.0470588	0.0588235	0.0941176	0.0941176	0.141176	0.0705882	0.0941176	0.0823529	0.0588235	0.0823529	0.129412	0.117647	0.117647	0.105882	0.105882	0.117647	0.176471	0.0705882
0.164706	0.164706	0.125	0.146067	0.11236	0.1	0.131868	0.0989011	0.0752688	0.0957447	0.0947368	0.0842105	0.115789	0.125	0.104167	0.104167	0.09375	0.104167	0.0833333	0.0833333	0.0625	0.0824742	0.0515464	0.0618557	0.0721649	0.114583	0.135417	0.15625	0.15625	0.0833333	0.105263	0.115789	0.168421	0.168421	0.175258	0.134021	0.103093	0.113402	0.103093	0.103093	0.0824742	0.0824742	0.103093	0.0927835	0.134021	0.14433	0.134021	0.103093	0.103093	0.113402
0.037037	0.037037	0.037037	0.0481928	0.0595238	0.0588235	0.0344828	0	0.0224719	0.0224719	0.0340909	0.0568182	0.0909091	0.0909091	0.11236	0.11236	0.0898876	0.0898876	0.0777778	0.1	0.0666667	0.0888889	0.122222	0.0888889	0.0666667	0.0555556	0.0777778	0.0777778	0.0444444	0.043956	0.0549451	0.043956	0.0549451	0.0978261	0.0869565	0.0869565	0.076087	0.0434783	0.0543478	0.0434783	0.0326087	0.0549451	0.032967	0.0769231	0.10989	0.021978	0.032967	0.0549451	0.0434783	0.0217391
0.0806452	0.0952381	0.0909091	0.101449	0.084507	0.125	0.152778	0.138889	0.125	0.150685	0.121622	0.12	0.106667	0.106667	0.121622	0.108108	0.0933333	0.0921053	0.0657895	0.0921053	0.0921053	0.118421	0.105263	0.0657895	0.0789474	0.0526316	0.0789474	0.0519481	0.0519481	0.0909091	0.0649351	0.0649351	0.038961	0.0519481	0.0519481	0.038961	0.038961	0.025974	0.0649351	0.038961	0.0649351	0.0649351	0.038961	0.0649351	0.0519481	0.0779221	0.0909091	0.0779221	0.0779221	0.0649351
vlPFC
0.017094	0.0508475	0.0504202	0.0495868	0.04	0.016	0.008	0.015873	0.015873	0.015748	0.023622	0.023622	0.0314961	0.0314961	0.0472441	0.0314961	0.00787402	0.00787402	0.00793651	0.015873	0.00793651	0.0238095	0.00793651	0.0078125	0.0234375	0.0234375	0.0551181	0.0314961	0.0393701	0.0629921	0.0625	0.0546875	0.0546875	0.046875	0.03125	0.015625	0.015625	0.015748	0.023622	0.0078125	0.03125	0.03125	0.0234375	0.0703125	0.0703125	0.0625	0.0703125	0.03125	0.0390625	0.0390625
0.0608696	0.0695652	0.0431034	0.0344828	0.0258621	0.034188	0.042735	0.034188	0.034188	0.017094	0.0254237	0.0169492	0.0338983	0.0423729	0.0254237	0.0338983	0.0508475	0.0508475	0.0508475	0.059322	0.092437	0.0756303	0.0420168	0.0420168	0.0336134	0.0420168	0.0672269	0.0840336	0.0672269	0.0588235	0.0336134	0.0336134	0.0504202	0.0588235	0.0168067	0.0336134	0.0336134	0.0336134	0.0168067	0.0252101	0.0420168	0.0420168	0.0504202	0.0168067	0.0168067	0.0336134	0.00840336	0.0168067	0.00840336	0.0420168
0.0267857	0.0336134	0.0583333	0.0327869	0.0327869	0.0325203	0.0483871	0.0645161	0.032	0.032	0.04	0.024	0.032	0.047619	0.047619	0.031746	0.047619	0.047619	0.031746	0.031746	0.0238095	0.0238095	0.015873	0.031746	0.0714286	0.0555556	0.0555556	0.031746	0.00793651	0.031746	0.0238095	0.0396825	0.0555556	0.0555556	0.0634921	0.0555556	0.0555556	0.0793651	0.0793651	0.0873016	0.0634921	0.047619	0.0634921	0.0793651	0.0873016	0.0396825	0.047619	0.0555556	0.0555556	0.0555556
0	0	0.047619	0.0454545	0.0454545	0.0434783	0.0434783	0	0.0416667	0	0	0	0	0	0	0	0	0	0	0	0	0	0	0	0	0	0	0.0740741	0.0740741	0.0357143	0	0.0689655	0	0	0.0357143	0.0357143	0.0357143	0.0714286	0.0714286	0.0714286	0.0714286	0.0714286	0.0714286	0.0357143	0.0357143	0.0344828	0.0344828	0.103448	0.0689655	0.137931
0	0	0.0606061	0.0857143	0.0571429	0.114286	0.0833333	0.0555556	0.0277778	0.0555556	0.0555556	0.0555556	0.0277778	0.0277778	0.0277778	0.0555556	0.0833333	0.0833333	0.0833333	0.111111	0.111111	0.0833333	0.0555556	0.0277778	0.0277778	0.0277778	0.0555556	0.0555556	0.0277778	0.0555556	0.111111	0.0555556	0.0555556	0.0833333	0.0555556	0.0555556	0.0555556	0.0833333	0.111111	0.138889	0.0833333	0.0833333	0.0833333	0.111111	0.0833333	0.0555556	0.0555556	0.0555556	0.0833333	0.0277778
0.194444	0.108108	0.0526316	0.075	0.1	0.125	0.102564	0.102564	0.102564	0.125	0.1	0.15	0.1	0.025	0	0.025	0	0.025	0.05	0.075	0.075	0.0769231	0.1	0.075	0.075	0.075	0.1	0.075	0.075	0.05	0.025	0.075	0.075	0.025	0.1	0.025	0.025	0.05	0	0.025	0.05	0.05	0.1	0.15	0.125	0.125	0.1	0.15	0.125	0.125
0.037037	0.0363636	0.0363636	0.0363636	0.0181818	0.0363636	0.0892857	0.0701754	0.0350877	0.0350877	0.0701754	0.0877193	0.0701754	0.0877193	0.0701754	0.157895	0.140351	0.157895	0.122807	0.0526316	0.0526316	0.0350877	0.0526316	0.0350877	0.0689655	0.0517241	0.12069	0.0862069	0.103448	0.12069	0.12069	0.103448	0.12069	0.12069	0.103448	0.103448	0.0517241	0.0689655	0.103448	0.0689655	0.0689655	0.12069	0.12069	0.0862069	0.0877193	0.0526316	0.0517241	0.0862069	0.0689655	0.0862069
0.0681818	0.0666667	0.0444444	0.106383	0.148936	0.170213	0.191489	0.166667	0.166667	0.145833	0.104167	0.125	0.145833	0.212766	0.255319	0.291667	0.291667	0.265306	0.285714	0.285714	0.183673	0.183673	0.102041	0.142857	0.122449	0.122449	0.0816327	0.0408163	0.0816327	0.0612245	0.0204082	0.0408163	0.0612245	0.0612245	0.0612245	0.0612245	0.0408163	0.0612245	0.0408163	0.0204082	0.0204082	0.0204082	0.0612245	0.0816327	0.0816327	0.102041	0.0408163	0.0408163	0.0204082	0.0408163
[truncated: 351 more columns]

## Sheet: Fig S3c
rdlPFC
0.075	0.075	0.125	0.123457	0.111111	0.123457	0.135802	0.135802	0.111111	0.135802	0.111111	0.0617284	0.037037	0.0617284	0.037037	0.037037	0.0246914	0.0493827	0.0493827	0.0740741	0.0740741	0.0864198	0.0987654	0.0617284	0.0493827	0.0740741	0.0617284	0.0493827	0.0740741	0.111111	0.0740741	0.0740741	0.0740741	0.0740741	0.0864198	0.0864198	0.0864198	0.135802	0.123457	0.123457	0.123457	0.0617284	0.0987654	0.0864198	0.0493827	0.0246914	0.0493827	0.0123457	0.037037	0.037037
0.0535714	0.0526316	0.026087	0.0521739	0.0775862	0.0940171	0.0769231	0.0683761	0.0423729	0.0254237	0.0423729	0.0338983	0.0254237	0.0254237	0.0338983	0.0338983	0.0254237	0.0254237	0.059322	0.0338983	0.0254237	0.0423729	0.0508475	0.0423729	0.0254237	0.0423729	0.0423729	0.0338983	0.059322	0.0677966	0.0677966	0.059322	0.0508475	0.059322	0.0338983	0.0169492	0.0338983	0.0677966	0.0762712	0.0762712	0.059322	0.0508475	0.0508475	0.0423729	0.0423729	0.0423729	0.0338983	0.0338983	0.0677966	0.0677966
0.0183486	0.0272727	0.00909091	0.00892857	0.00884956	0.0265487	0.0265487	0.0350877	0.00877193	0.0175439	0	0	0.00877193	0.0263158	0.0175439	0.0263158	0.0263158	0.0263158	0.00877193	0.0350877	0.0614035	0.0614035	0.0614035	0.0614035	0.0789474	0.0964912	0.105263	0.0964912	0.0438596	0.0701754	0.0701754	0.0526316	0.0701754	0.0789474	0.0701754	0.0350877	0.0877193	0.122807	0.114035	0.0701754	0.0614035	0.0526316	0.0438596	0.0614035	0.0526316	0.0614035	0.0789474	0.114035	0.0877193	0.0964912
0.0789474	0.0769231	0.0375	0.0375	0.025	0.05	0.0617284	0.0853659	0.0952381	0.0930233	0.0909091	0.102273	0.0795455	0.0568182	0.0454545	0.0681818	0.0568182	0.0568182	0.0568182	0.102273	0.0909091	0.0909091	0.0795455	0.0909091	0.0681818	0.0454545	0.0454545	0.0454545	0.0568182	0.0340909	0.0568182	0.0340909	0.0568182	0.0909091	0.102273	0.125	0.125	0.0909091	0.0795455	0.0340909	0.0227273	0.0340909	0.0454545	0.0568182	0.0340909	0.0795455	0.0568182	0.0340909	0.0681818	0.0568182
0.0779221	0.0632911	0.0632911	0.0379747	0.0379747	0.0253165	0.05	0.075	0.0625	0.0625	0.1125	0.0740741	0.0617284	0.0740741	0.0740741	0.0987654	0.0864198	0.0617284	0.0987654	0.0740741	0.0740741	0.0617284	0.037037	0.0864198	0.0987654	0.0987654	0.0493827	0.037037	0.0123457	0.0246914	0.0617284	0.0740741	0.0740741	0.0740741	0.0740741	0.0617284	0.0740741	0.0617284	0.0493827	0.037037	0.0617284	0.0864198	0.0617284	0.037037	0.0246914	0.0493827	0.0493827	0.0740741	0.037037	0.0493827
0.0480769	0.0952381	0.0754717	0.0660377	0.0560748	0.0841121	0.0648148	0.0462963	0.0555556	0.0555556	0.0555556	0.0648148	0.0366972	0.0545455	0.0545455	0.0727273	0.0636364	0.109091	0.0636364	0.0909091	0.0825688	0.0550459	0.0458716	0.0272727	0.0363636	0.0272727	0.0545455	0.0818182	0.1	0.0636364	0.0454545	0.0272727	0.0454545	0.0363636	0.0727273	0.0636364	0.0545455	0.0545455	0.0454545	0.0363636	0.0454545	0.0363636	0.0727273	0.0818182	0.0909091	0.0727273	0.0272727	0.0545455	0.0454545	0.0636364
0.137931	0.168539	0.168539	0.153846	0.119565	0.0869565	0.0978261	0.0860215	0.0860215	0.0744681	0.0212766	0.0319149	0.106383	0.0851064	0.0638298	0.12766	0.12766	0.106383	0.106383	0.12766	0.138298	0.0638298	0.0531915	0.0957447	0.0851064	0.0638298	0.0425532	0.0531915	0.0531915	0.0531915	0.0744681	0.0531915	0.0425532	0.0531915	0.0425532	0.0212766	0.0319149	0.0531915	0.0531915	0.0531915	0.0531915	0.0744681	0.106383	0.0744681	0.0638298	0.0106383	0.0106383	0.0106383	0.0319149	0.0319149
0.162162	0.131579	0.125	0.13253	0.108434	0.119048	0.129412	0.0705882	0.0235294	0.0470588	0.0588235	0.0352941	0.0823529	0.117647	0.0823529	0.0588235	0.0352941	0.0470588	0.0470588	0.0352941	0.0352941	0.0941176	0.129412	0.117647	0.117647	0.0941176	0.0470588	0.0714286	0.0595238	0.0470588	0.0588235	0.0588235	0.0588235	0.0352941	0.0470588	0.0941176	0.0705882	0.0705882	0.0588235	0.0588235	0.0588235	0.0823529	0.0588235	0.0588235	0.0470588	0.0470588	0.0470588	0.0352941	0.0235294	0.0470588
mdlPFC
0.0625	0.0416667	0.0833333	0.0833333	0.104167	0.125	0.142857	0.102041	0.0816327	0.0816327	0.0612245	0.0816327	0.0204082	0	0.0612245	0.0816327	0.0408163	0	0	0	0	0.0204082	0.0204082	0.0408163	0.0204082	0.0204082	0.0816327	0.0612245	0.0816327	0.0816327	0.102041	0.163265	0.122449	0.0816327	0.0408163	0.0612245	0.0204082	0.0612245	0.102041	0.0612245	0.0408163	0.0612245	0.0816327	0.0408163	0.0408163	0.0612245	0.0612245	0.122449	0.0816327	0.0408163
0.0594059	0.0490196	0.0784314	0.0679612	0.0865385	0.0952381	0.12381	0.12381	0.114286	0.114286	0.0952381	0.0566038	0.0560748	0.0849057	0.0754717	0.0660377	0.046729	0.0280374	0.0280374	0.046729	0.0186916	0.0186916	0.0373832	0.0560748	0.0654206	0.0280374	0.046729	0.046729	0.0280374	0.0747664	0.102804	0.0654206	0.0560748	0.046729	0.0560748	0.0654206	0.0747664	0.0841121	0.0747664	0.0560748	0.0654206	0.0560748	0.0560748	0.0560748	0.0654206	0.0654206	0.0373832	0.0560748	0.0560748	0.0654206
0.00806452	0.008	0.024	0.016	0.0238095	0.023622	0.0314961	0.0472441	0.046875	0.0390625	0.046875	0.0546875	0.03125	0.046875	0.046875	0.0625	0.046875	0.0390625	0.0234375	0.046875	0.046875	0.046875	0.046875	0.046875	0.0390625	0.0703125	0.0546875	0.0625	0.046875	0.0625	0.0546875	0.046875	0.0390625	0.0546875	0.078125	0.101562	0.0625	0.0625	0.0625	0.0546875	0.046875	0.046875	0.0390625	0.0390625	0.0390625	0.0625	0.0625	0.0703125	0.03125	0.046875
0.0754717	0.0862069	0.0847458	0.0833333	0.0806452	0.0634921	0.047619	0.0634921	0.126984	0.111111	0.126984	0.046875	0.015625	0.046875	0.03125	0.03125	0.03125	0.03125	0.078125	0.09375	0.125	0.125	0.15625	0.171875	0.140625	0.046875	0.03125	0.046875	0.015625	0.0625	0.03125	0.015625	0.03125	0.046875	0.0625	0.09375	0.0625	0.015625	0.046875	0.09375	0.0625	0.046875	0.0625	0.09375	0.09375	0.109375	0.109375	0.078125	0.046875	0.0625
0.0810811	0.0657895	0.105263	0.0649351	0.0649351	0.0379747	0.0759494	0.0379747	0.0506329	0.0759494	0.0875	0.0875	0.125	0.125	0.0493827	0.0740741	0.0617284	0.0493827	0.0493827	0.0246914	0.037037	0.0246914	0.0246914	0.0246914	0.0493827	0.0365854	0.0243902	0.0243902	0.0487805	0.097561	0.0609756	0.0609756	0.0609756	0.0365854	0.0121951	0.0487805	0.097561	0.134146	0.109756	0.134146	0.097561	0.0864198	0.0740741	0.0864198	0.0987654	0.135802	0.111111	0.0987654	0.0617284	0.0740741
0.0526316	0.0625	0.0510204	0.0816327	0.0606061	0.121212	0.141414	0.0909091	0.0909091	0.0505051	0.05	0.0693069	0.049505	0.0392157	0.0588235	0.0588235	0.0588235	0.0588235	0.0784314	0.107843	0.117647	0.107843	0.0582524	0.0582524	0.0291262	0.0679612	0.0776699	0.0980392	0.117647	0.127451	0.156863	0.107843	0.0882353	0.0490196	0.0490196	0.0392157	0.0588235	0.107843	0.0686275	0.0882353	0.0882353	0.0882353	0.137255	0.127451	0.147059	0.137255	0.107843	0.0784314	0.0980392	0.0686275
0.144578	0.137931	0.0989011	0.130435	0.0967742	0.0957447	0.104167	0.0833333	0.0729167	0.0721649	0.0412371	0.0204082	0.0408163	0.09	0.11	0.12	0.141414	0.141414	0.15	0.07	0.07	0.06	0.07	0.06	0.09	0.07	0.1	0.1	0.1	0.07	0.05	0.05	0.04	0.03	0.04	0.04	0.05	0.05	0.08	0.05	0.03	0.03	0.02	0.01	0.05	0.05	0.06	0.05	0.04	0.02
0.118421	0.0641026	0.0384615	0.0375	0.05	0.1	0.1	0.125	0.0375	0.0379747	0.05	0.05	0.037037	0.0123457	0.0123457	0.0121951	0.0121951	0.0243902	0.0365854	0.0487805	0.0853659	0.0853659	0.0487805	0.0365854	0.0609756	0.0731707	0.097561	0.0609756	0.0731707	0.121951	0.0853659	0.0487805	0.0365854	0.0121951	0.0365854	0.0487805	0.0243902	0.0487805	0.0487805	0.0609756	0.0731707	0.0481928	0.0722892	0.0722892	0.0481928	0.0722892	0.0722892	0.0963855	0.108434	0.120482
cdlPFC
0.0217391	0.0797101	0.0942029	0.115942	0.101449	0.0797101	0.0724638	0.0797101	0.057554	0.0215827	0.0503597	0.0428571	0.0428571	0.0357143	0.0214286	0.0214286	0.0142857	0.0214286	0.0571429	0.0571429	0.0714286	0.0642857	0.0428571	0.0571429	0.0642857	0.0714286	0.0714286	0.0714286	0.1	0.0642857	0.0714286	0.0428571	0.05	0.0857143	0.0928571	0.1	0.121429	0.107143	0.107143	0.1	0.0785714	0.0571429	0.05	0.0428571	0.05	0.0285714	0.0357143	0.0357143	0.0714286	0.0785714
0.0724638	0.0434783	0.057554	0.0571429	0.070922	0.0851064	0.0992908	0.106383	0.0921986	0.0851064	0.0780142	0.0780142	0.0851064	0.0496454	0.0283688	0.035461	0.056338	0.0492958	0.028169	0.0422535	0.0422535	0.0140845	0.0211268	0.0422535	0.0492958	0.0704225	0.0704225	0.0704225	0.0422535	0.056338	0.0422535	0.0422535	0.0985915	0.0774648	0.0704225	0.0633803	0.0633803	0.0704225	0.0985915	0.0774648	0.0774648	0.0774648	0.056338	0.0633803	0.0492958	0.0633803	0.0915493	0.0633803	0.0352113	0.0492958
0.0267857	0.0263158	0.00847458	0.00840336	0.0165289	0.0162602	0.016129	0.048	0.0396825	0.0396825	0.047619	0.0634921	0.0555556	0.0873016	0.0793651	0.0714286	0.0873016	0.0952381	0.0793651	0.0555556	0.015873	0.0238095	0.00793651	0.031746	0.0238095	0.0714286	0.0793651	0.0714286	0.0714286	0.0714286	0.072	0.072	0.064	0.048	0.048	0.04	0.0555556	0.0952381	0.047619	0.0396825	0.0396825	0.0396825	0.047619	0.047619	0.047619	0.0634921	0.0714286	0.0714286	0.0714286	0.0714286
0.0864198	0.0722892	0.0348837	0.0744681	0.0833333	0.09375	0.123711	0.103093	0.0618557	0.0606061	0.06	0.0792079	0.0792079	0.0686275	0.0588235	0.0392157	0.0490196	0.0294118	0.0686275	0.0882353	0.0784314	0.0980392	0.127451	0.0882353	0.0490196	0.0588235	0.0686275	0.0490196	0.0882353	0.0490196	0.0490196	0.0588235	0.0686275	0.0784314	0.0784314	0.0588235	0.0392157	0.0784314	0.0588235	0.0490196	0.0686275	0.0588235	0.0588235	0.0392157	0.0294118	0.0196078	0.0294118	0.0490196	0.0490196	0.0588235
0.0983607	0.0894309	0.031746	0.0555556	0.0634921	0.0551181	0.023622	0.023622	0.0708661	0.0629921	0.0546875	0.078125	0.0625	0.0546875	0.0625	0.0546875	0.0859375	0.101562	0.0703125	0.046875	0.0546875	0.0546875	0.0625	0.0625	0.0625	0.0625	0.0859375	0.0859375	0.078125	0.0703125	0.0625	0.09375	0.117188	0.101562	0.0546875	0.046875	0.046875	0.078125	0.09375	0.0703125	0.0703125	0.0703125	0.078125	0.125	0.109375	0.09375	0.0859375	0.0703125	0.0625	0.0625
0.0469799	0.0331126	0.0193548	0.0448718	0.0576923	0.0641026	0.101911	0.10828	0.089172	0.0828025	0.0573248	0.0636943	0.0828025	0.0636943	0.0509554	0.044586	0.0700637	0.0828025	0.0764331	0.127389	0.0764331	0.089172	0.0700637	0.0700637	0.0700637	0.0636943	0.0828025	0.0509554	0.0573248	0.044586	0.0509554	0.0636943	0.0636943	0.0509554	0.0509554	0.0636943	0.0700637	0.0509554	0.0828025	0.0636943	0.0636943	0.0764331	0.0700637	0.0828025	0.089172	0.0700637	0.0700637	0.0509554	0.0764331	0.0636943
0.169492	0.190083	0.181818	0.155738	0.0983607	0.104839	0.112903	0.137097	0.129032	0.120968	0.112	0.128	0.072	0.104	0.104	0.0887097	0.088	0.12	0.08	0.096	0.072	0.08	0.104	0.104	0.0873016	0.134921	0.111111	0.0873016	0.0714286	0.047619	0.047619	0.0634921	0.0555556	0.047619	0.0555556	0.0555556	0.047619	0.047619	0.0634921	0.0472441	0.0393701	0.0787402	0.0787402	0.0629921	0.0393701	0.0393701	0.0472441	0.0472441	0.0472441	0.0314961
0.123711	0.122449	0.1	0.138614	0.106796	0.105769	0.0943396	0.11215	0.0934579	0.121495	0.148148	0.101852	0.111111	0.0555556	0.0648148	0.0550459	0.0272727	0.0272727	0.0363636	0.0454545	0.0363636	0.0181818	0.0363636	0.0454545	0.0909091	0.0636364	0.0727273	0.0727273	0.0454545	0.0363636	0.0272727	0.0454545	0.0454545	0.0454545	0.0363636	0.0272727	0.0727273	0.0727273	0.0454545	0.0454545	0.0545455	0.0818182	0.0545455	0.0454545	0.0545455	0.0636364	0.0727273	0.1	0.1	0.0727273
vlPFC
0.0176991	0.0350877	0.0603448	0.128205	0.128205	0.135593	0.169492	0.127119	0.101695	0.0677966	0.0677966	0.059322	0.0508475	0.0338983	0.0508475	0.059322	0.059322	0.0423729	0.0423729	0.059322	0.0423729	0.0932203	0.0932203	0.101695	0.110169	0.0932203	0.110169	0.127119	0.135593	0.161017	0.118644	0.0762712	0.0932203	0.0847458	0.0677966	0.0847458	0.0423729	0.059322	0.0508475	0.059322	0.0762712	0.0677966	0.0762712	0.0338983	0.0677966	0.0932203	0.0847458	0.0762712	0.0932203	0.110169
0.0336134	0.0416667	0.075	0.0826446	0.0991736	0.131148	0.0983607	0.106557	0.122951	0.139344	0.105691	0.0650407	0.0650407	0.0569106	0.0731707	0.0569106	0.0487805	0.0650407	0.0894309	0.0813008	0.0731707	0.0813008	0.0813008	0.0731707	0.0731707	0.0813008	0.097561	0.097561	0.0894309	0.0894309	0.0813008	0.097561	0.130081	0.113821	0.0894309	0.097561	0.0894309	0.0894309	0.0731707	0.0813008	0.0731707	0.0894309	0.0894309	0.097561	0.0731707	0.0650407	0.0731707	0.105691	0.113821	0.146341
0.0461538	0.030303	0.0447761	0.037037	0.0291971	0.0364964	0.0289855	0.0289855	0.0362319	0.0437956	0.0437956	0.0656934	0.080292	0.0656934	0.0510949	0.057971	0.057971	0.0434783	0.0362319	0.0431655	0.0503597	0.0503597	0.0215827	0.057554	0.0791367	0.0719424	0.0935252	0.0647482	0.0935252	0.115108	0.0935252	0.0791367	0.057554	0.0503597	0.0647482	0.0503597	0.0863309	0.0863309	0.122302	0.0719424	0.0719424	0.0719424	0.0863309	0.0935252	0.115108	0.0791367	0.0719424	0.107914	0.122302	0.100719
0.0505051	0.0594059	0.0784314	0.0666667	0.0747664	0.0740741	0.0636364	0.0825688	0.0818182	0.0909091	0.118182	0.0909091	0.0818182	0.0636364	0.0363636	0.0540541	0.0625	0.0446429	0.0446429	0.0178571	0.0357143	0.0446429	0.0446429	0.0446429	0.0714286	0.0892857	0.0625	0.0803571	0.0892857	0.0803571	0.107143	0.0892857	0.0982143	0.0982143	0.107143	0.0803571	0.0714286	0.0982143	0.0892857	0.107143	0.0446429	0.0446429	0.0714286	0.0803571	0.116071	0.107143	0.0892857	0.0714286	0.0803571	0.116071
0.166667	0.142857	0.0892857	0.0892857	0.105263	0.0526316	0.0877193	0.0701754	0.0526316	0.0350877	0.0350877	0.0350877	0.0877193	0.0701754	0.0877193	0.105263	0.122807	0.105263	0.0701754	0.0877193	0.105263	0.0701754	0.0701754	0.0701754	0.140351	0.105263	0.122807	0.0877193	0.0701754	0.0350877	0	0.0350877	0.0526316	0.0877193	0.0877193	0.105263	0.0701754	0.0175439	0.0526316	0.0877193	0.0877193	0.105263	0.0701754	0.0877193	0.0701754	0.0526316	0.0526316	0.0350877	0.0350877	0.0350877
0	0	0	0.030303	0.0454545	0.0909091	0.0454545	0.0454545	0.030303	0.030303	0.0909091	0.104478	0.119403	0.132353	0.0735294	0.0441176	0.0294118	0.0882353	0.0735294	0.0441176	0.0289855	0.0724638	0.0724638	0.057971	0.0724638	0.057971	0.0869565	0.144928	0.0869565	0.057971	0.057971	0.057971	0.0434783	0.0724638	0.057971	0.0434783	0.0434783	0.0289855	0.057971	0.0434783	0.0869565	0.057971	0.057971	0.0289855	0.0434783	0.0144928	0.0289855	0.0434783	0.0434783	0.0289855
0.107143	0.142857	0.0689655	0.166667	0.193548	0.0967742	0.0967742	0.0645161	0.09375	0.03125	0.03125	0.0625	0.03125	0.15625	0.1875	0.21875	0.3125	0.34375	0.28125	0.1875	0.0625	0.125	0.15625	0.125	0.09375	0.0625	0	0.0625	0.0625	0.03125	0.0625	0.0625	0.09375	0.0625	0	0	0.03125	0.0625	0.0625	0.0625	0.03125	0.0625	0.0625	0.0625	0.0625	0.0625	0.09375	0.0625	0.0625	0.0625
0	0	0.115385	0.0357143	0.107143	0.142857	0.107143	0.107143	0.142857	0.0357143	0.0357143	0.0357143	0.107143	0.142857	0.0714286	0.0357143	0.107143	0.107143	0	0.0714286	0.107143	0.107143	0.0714286	0.0357143	0	0	0.0357143	0.0357143	0.0357143	0	0	0	0	0.0714286	0	0.107143	0.0357143	0.0357143	0.0714286	0.0714286	0.0357143	0	0.0357143	0.0357143	0.0714286	0.107143	0.107143	0.178571	0.214286	0.0714286
[truncated: 351 more columns]

## Sheet: Fig S3d
rdlPFC
0.0503145	0.09375	0.0987654	0.122699	0.0920245	0.0920245	0.0674847	0.0797546	0.0858896	0.0613497	0.0674847	0.0613497	0.0306748	0.0122699	0.0245399	0.0429448	0.0429448	0.0368098	0.0429448	0.0306748	0.0552147	0.0429448	0.0368098	0.0674847	0.0674847	0.0552147	0.0429448	0.0429448	0.0552147	0.0306748	0.0429448	0.0429448	0.0613497	0.0552147	0.0674847	0.0674847	0.0613497	0.0858896	0.0613497	0.0306748	0.0368098	0.0368098	0.0552147	0.0552147	0.0490798	0.0674847	0.0490798	0.0490798	0.0490798	0.0368098
0.0390625	0.0546875	0.0625	0.0620155	0.0620155	0.0542636	0.0620155	0.100775	0.0930233	0.0775194	0.0542636	0.0465116	0.0387597	0.0465116	0.0465116	0.0465116	0.0465116	0.0775194	0.0538462	0.0538462	0.0384615	0.0461538	0.0615385	0.0384615	0.0384615	0.0615385	0.0615385	0.0538462	0.0461538	0.0461538	0.0230769	0.0384615	0.0538462	0.0615385	0.0384615	0.0692308	0.0542636	0.0387597	0.0232558	0.0310078	0.0232558	0.0465116	0.0620155	0.0697674	0.0697674	0.0542636	0.0387597	0.0465116	0.0465116	0.0542636
0.031746	0.028777	0.035461	0.0559441	0.0347222	0.0277778	0.0275862	0.0205479	0.0205479	0.0205479	0.0342466	0.0410959	0.0479452	0.0547945	0.0342466	0.0547945	0.0479452	0.0410959	0.0410959	0.0410959	0.0205479	0.0342466	0.0410959	0.0479452	0.0342466	0.0410959	0.0479452	0.0410959	0.0410959	0.0410959	0.0410959	0.0547945	0.0410959	0.0410959	0.0684932	0.0616438	0.0684932	0.0479452	0.0684932	0.0616438	0.0342466	0.0273973	0.0547945	0.0616438	0.0547945	0.0342466	0.0479452	0.0547945	0.0342466	0.0616438
0.0666667	0.0666667	0.0666667	0.0625	0.0625	0.0625	0.0588235	0.0555556	0.0555556	0	0.0555556	0.0555556	0	0	0.0526316	0.0555556	0.0526316	0.105263	0.105263	0.105263	0.0526316	0.105263	0.210526	0.0526316	0.105263	0.105263	0.0526316	0	0	0	0.157895	0.157895	0.157895	0.157895	0.105263	0.0526316	0	0.0526316	0.0526316	0.0526316	0.105263	0.0526316	0.0526316	0.0526316	0.0526316	0.0526316	0.105263	0.0526316	0.105263	0.105263
0.106667	0.0617284	0.0731707	0.0731707	0.0722892	0.0714286	0.0714286	0.0823529	0.0813953	0.0689655	0.0574713	0.0574713	0.103448	0.103448	0.0689655	0.0689655	0.0574713	0.0568182	0.0454545	0.0454545	0.0454545	0.0454545	0.0227273	0.0227273	0.0340909	0.0227273	0.0340909	0.0454545	0.0568182	0.0340909	0.0909091	0.0795455	0.0568182	0.0795455	0.0454545	0.0568182	0.0909091	0.102273	0.113636	0.0795455	0.102273	0.0909091	0.0340909	0.0227273	0.0340909	0.0227273	0.0909091	0.0795455	0.0795455	0.0568182
0.0793651	0.0461538	0.0597015	0.0869565	0.0704225	0.0422535	0.0140845	0.028169	0.028169	0.0422535	0.0422535	0.0422535	0.0277778	0.0416667	0.0972222	0.0694444	0.0972222	0.0833333	0.0694444	0.0833333	0.0972222	0.111111	0.125	0.0833333	0.0416667	0.0555556	0.0555556	0.0555556	0.0833333	0.0555556	0.0694444	0.0555556	0.0972222	0.0138889	0.0833333	0.0833333	0.0694444	0.0277778	0.0277778	0.0833333	0.138889	0.0833333	0.0833333	0.0694444	0.0410959	0.0547945	0.0547945	0.0684932	0.0821918	0.0684932
0.142857	0.109091	0.0862069	0.0847458	0.129032	0.15625	0.174603	0.09375	0.046875	0.078125	0.078125	0.0625	0.0615385	0.0461538	0.0746269	0.0895522	0.0746269	0.0895522	0.0746269	0.0746269	0.104478	0.119403	0.0895522	0.0597015	0.0597015	0.0149254	0.0447761	0.0298507	0.0447761	0.0298507	0.0149254	0	0	0	0.0149254	0.0298507	0.0149254	0.0298507	0.0298507	0.0298507	0.0597015	0.0447761	0.0746269	0.104478	0.0597015	0.0746269	0.0895522	0.0298507	0.0149254	0.0298507
0.0810811	0.027027	0.05	0.047619	0.0952381	0.0714286	0.139535	0.139535	0.0697674	0.0681818	0.0434783	0.0434783	0.0217391	0.0217391	0.0434783	0.0652174	0.108696	0.0888889	0.0869565	0.0638298	0.0212766	0.0212766	0.0425532	0.0212766	0.0212766	0.0425532	0.0638298	0.0638298	0.12766	0.12766	0.148936	0.12766	0.0638298	0.0425532	0.0638298	0.0638298	0.0851064	0.12766	0.0638298	0.0212766	0.0212766	0	0	0.0212766	0	0	0.0212766	0.0425532	0.0425532	0.0425532
mdlPFC
0.0803571	0.0862069	0.119658	0.145299	0.177966	0.152542	0.176471	0.109244	0.0756303	0.0666667	0.0583333	0.0583333	0.0495868	0.0247934	0.0661157	0.0743802	0.0826446	0.0991736	0.107438	0.0909091	0.0909091	0.0661157	0.0495868	0.0743802	0.0413223	0.0737705	0.114754	0.0737705	0.0819672	0.0894309	0.0731707	0.0569106	0.0406504	0.0487805	0.0650407	0.0731707	0.0487805	0.0650407	0.0650407	0.0731707	0.0650407	0.0731707	0.0731707	0.0406504	0.0325203	0.0325203	0.0325203	0.0162602	0.0243902	0.097561
0.0336134	0.0252101	0.0333333	0.0666667	0.075	0.075	0.108333	0.125	0.1	0.075	0.075	0.0583333	0.0333333	0.0330579	0.0495868	0.0327869	0.057377	0.0327869	0.057377	0.057377	0.0245902	0.057377	0.0655738	0.057377	0.0491803	0.057377	0.0737705	0.0901639	0.057377	0.0491803	0.0409836	0.0247934	0.0413223	0.0413223	0.0247934	0.0495868	0.0495868	0.0495868	0.0661157	0.0661157	0.0826446	0.0743802	0.0578512	0.0413223	0.0413223	0.0655738	0.0655738	0.0819672	0.0655738	0.0655738
0.0490196	0.0285714	0.0373832	0.0280374	0.046729	0.0373832	0.0373832	0.0277778	0.0185185	0.0277778	0.0462963	0.037037	0.0277778	0.0277778	0.0185185	0.0277778	0.0277778	0.0555556	0.0555556	0.0185185	0.0185185	0.037037	0.0555556	0.0648148	0.0833333	0.0833333	0.0648148	0.037037	0.037037	0.0555556	0.0740741	0.0648148	0.0833333	0.0740741	0.037037	0.0185185	0.0555556	0.0740741	0.0925926	0.0462963	0.0648148	0.0277778	0.037037	0.037037	0.0555556	0.0740741	0.101852	0.12037	0.0925926	0.111111
0.0123457	0.0121951	0.0357143	0.0705882	0.105882	0.0697674	0.0697674	0.0574713	0.0689655	0.091954	0.0689655	0.0804598	0.0804598	0.0689655	0.0804598	0.0574713	0.0689655	0.0344828	0.0344828	0.0344828	0.0689655	0.0804598	0.045977	0.0344828	0.0689655	0.0689655	0.0229885	0.0689655	0.0804598	0.103448	0.137931	0.091954	0.114943	0.137931	0.091954	0.0689655	0.0574713	0.0229885	0.0229885	0.0344828	0.0804598	0.045977	0.0804598	0.0689655	0.0344828	0.045977	0.045977	0.045977	0.091954	0.137931
0.0614035	0.0769231	0.0504202	0.0504202	0.0672269	0.0672269	0.109244	0.117647	0.092437	0.0756303	0.0504202	0.0840336	0.092437	0.092437	0.092437	0.1	0.108333	0.0413223	0.0409836	0.0245902	0.0491803	0.0327869	0.0491803	0.0655738	0.0737705	0.057377	0.0737705	0.0655738	0.057377	0.0737705	0.0737705	0.0819672	0.0901639	0.0819672	0.057377	0.0655738	0.0737705	0.057377	0.0409836	0.057377	0.057377	0.0655738	0.0655738	0.057377	0.057377	0.0491803	0.0491803	0.0409836	0.0409836	0.0327869
0.0888889	0.0769231	0.0326087	0.0215054	0.0215054	0.0645161	0.0537634	0.107527	0.107527	0.0860215	0.0531915	0.0319149	0.0425532	0.0425532	0.0425532	0.0638298	0.0744681	0.0531915	0.0531915	0.0744681	0.0851064	0.106383	0.0957447	0.117021	0.148936	0.202128	0.12766	0.0744681	0.0425532	0.0425532	0.0531915	0.0319149	0.0531915	0.0531915	0.106383	0.0947368	0.0842105	0.0736842	0.0421053	0.0421053	0.0210526	0.0210526	0.0315789	0.0947368	0.105263	0.105263	0.115789	0.0631579	0.0526316	0.0631579
0.15625	0.20202	0.215686	0.215686	0.196078	0.156863	0.0686275	0.0294118	0.0196078	0.0588235	0.0882353	0.127451	0.107843	0.0588235	0.0980392	0.0980392	0.107843	0.147059	0.0980392	0.0784314	0.107843	0.0588235	0.0294118	0.0686275	0.0490196	0.0294118	0.0294118	0.0196078	0.0196078	0.0392157	0.00980392	0.0196078	0.0294118	0.0686275	0.0882353	0.0686275	0.0588235	0.0196078	0.0392157	0.0490196	0.0490196	0.0392157	0.0196078	0.0196078	0.0294118	0.0588235	0.0686275	0.0784314	0.0882353	0.0490196
0.0638298	0.0842105	0.123711	0.142857	0.128713	0.137255	0.127451	0.137255	0.137255	0.107843	0.0776699	0.0582524	0.0485437	0.0384615	0.0576923	0.0384615	0.0673077	0.0480769	0.0384615	0.0192308	0.0288462	0.0673077	0.0480769	0.0865385	0.0576923	0.0576923	0.0576923	0.0673077	0.0865385	0.0769231	0.0673077	0.0673077	0.0576923	0.0673077	0.0769231	0.0576923	0.0865385	0.0576923	0.0865385	0.0769231	0.0480769	0.0865385	0.0865385	0.0673077	0.0576923	0.0769231	0.0673077	0.0673077	0.0480769	0.0384615
cdlPFC
0.116667	0.129032	0.0952381	0.123077	0.136364	0.151515	0.134328	0.119403	0.115942	0.0724638	0.0571429	0.0857143	0.0571429	0.056338	0.0704225	0.0704225	0.0694444	0.0555556	0.0555556	0.0694444	0.0833333	0.0694444	0.0833333	0.0555556	0.0547945	0.0540541	0.0810811	0.0810811	0.0675676	0.0675676	0.0675676	0.0405405	0	0.0540541	0.0675676	0.0945946	0.0675676	0.0405405	0.0810811	0.0945946	0.0821918	0.0547945	0.0684932	0.0684932	0.0684932	0.0684932	0.0821918	0.109589	0.123288	0.123288
0.0779221	0.0769231	0.102564	0.0897436	0.113924	0.151899	0.164557	0.202532	0.21519	0.225	0.15	0.1125	0.075	0.075	0.0740741	0.0740741	0.0987654	0.0987654	0.0864198	0.037037	0.0493827	0.037037	0.0617284	0.0740741	0.0740741	0.123457	0.160494	0.123457	0.160494	0.111111	0.1625	0.1625	0.15	0.15	0.15	0.125	0.175	0.1625	0.1875	0.185185	0.185185	0.17284	0.135802	0.123457	0.111111	0.160494	0.135802	0.0987654	0.0864198	0.0740741
0.0220588	0.00735294	0.00729927	0.00729927	0.00729927	0.0145985	0.0218978	0.0145985	0.0218978	0.0218978	0.0437956	0.057971	0.0362319	0.0362319	0.0434783	0.0797101	0.0724638	0.057971	0.057971	0.057971	0.0507246	0.057971	0.0797101	0.0797101	0.0507246	0.0434783	0.0434783	0.0507246	0.0507246	0.101449	0.057971	0.0507246	0.0507246	0.0797101	0.0869565	0.0719424	0.0647482	0.100719	0.0791367	0.0647482	0.0503597	0.0359712	0.0503597	0.0863309	0.107914	0.0719424	0.0647482	0.0647482	0.0863309	0.0797101
0.0481928	0.0588235	0.0574713	0.0777778	0.0752688	0.0425532	0.0744681	0.0744681	0.0851064	0.0736842	0.0736842	0.0631579	0.0526316	0.0526316	0.0315789	0.0526316	0.0526316	0.0631579	0.0421053	0.0210526	0.0416667	0.0416667	0.0625	0.0729167	0.09375	0.0625	0.0625	0.0520833	0.0625	0.0833333	0.0625	0.0729167	0.104167	0.0729167	0.09375	0.0729167	0.03125	0.03125	0.03125	0.0625	0.0625	0.03125	0.0520833	0.0520833	0.0416667	0.03125	0.0625	0.0520833	0.0520833	0.0520833
0.0789474	0.123457	0.111111	0.111111	0.170732	0.146341	0.134146	0.134146	0.134146	0.097561	0.0853659	0.0365854	0.0121951	0.0361446	0.047619	0.0833333	0.0714286	0.0595238	0.0952381	0.117647	0.0705882	0.0823529	0.0823529	0.0588235	0.0705882	0.0823529	0.0705882	0.0588235	0.105882	0.105882	0.105882	0.0705882	0.0941176	0.105882	0.0823529	0.117647	0.0705882	0.0705882	0.0470588	0.0470588	0.0470588	0.0470588	0.0588235	0.0588235	0.0352941	0.0117647	0	0.0352941	0.0588235	0.0470588
0.0352941	0.0344828	0.0337079	0.032967	0.0217391	0.0319149	0.0210526	0.03125	0.0315789	0.0526316	0.0631579	0.0631579	0.0526316	0.0526316	0.0526316	0.0421053	0.0526316	0.0736842	0.0531915	0.0425532	0.0425532	0.0322581	0.0430108	0.0537634	0.0537634	0.0860215	0.0645161	0.0645161	0.0537634	0.0526316	0.0416667	0.0206186	0.0309278	0.0103093	0.0103093	0.0618557	0.0515464	0.0412371	0.0721649	0.0824742	0.0515464	0.0412371	0.0515464	0.0412371	0.0412371	0.03125	0.0412371	0.0618557	0.0927835	0.0824742
0.0731707	0.108434	0.144578	0.116279	0.137931	0.16092	0.0909091	0.0449438	0.0449438	0.0337079	0.0786517	0.0898876	0.0898876	0.0777778	0.0888889	0.122222	0.133333	0.111111	0.111111	0.0666667	0.0888889	0.111111	0.1	0.0666667	0.1	0.0555556	0.0444444	0.0444444	0.0555556	0.0555556	0.0222222	0.0222222	0.0555556	0.0543478	0.0434783	0.0326087	0.0434783	0.076087	0.0659341	0.043956	0.0326087	0.0434783	0.0434783	0.0869565	0.0869565	0.0543478	0.108696	0.0543478	0.0326087	0.043956
0.151515	0.0895522	0.0724638	0.0857143	0.0571429	0.128571	0.114286	0.140845	0.109589	0.0684932	0.0416667	0.0416667	0.0684932	0.0821918	0.0684932	0.0821918	0.0405405	0.0266667	0.0533333	0.0394737	0.0526316	0.0789474	0.0789474	0.0921053	0.0779221	0.0909091	0.0779221	0.0519481	0.025974	0.025974	0.025974	0.025974	0.0519481	0.102564	0.0769231	0.0512821	0.0769231	0.0897436	0.141026	0.102564	0.115385	0.0897436	0.0641026	0.0512821	0.115385	0.128205	0.0128205	0.025641	0.0384615	0.0909091
vlPFC
0.026087	0.0431034	0.0504202	0.0819672	0.0655738	0.0487805	0.0403226	0.048	0.016	0.032	0.015748	0.015748	0.0393701	0.0393701	0.0472441	0.0629921	0.0629921	0.0620155	0.0620155	0.100775	0.100775	0.100775	0.0775194	0.0852713	0.0465116	0.0620155	0.0542636	0.0465116	0.0465116	0.0775194	0.0697674	0.0697674	0.0620155	0.0775194	0.0775194	0.0852713	0.0775194	0.0620155	0.0930233	0.0930233	0.0542636	0.0620155	0.0465116	0.0697674	0.0620155	0.0542636	0.0155039	0.0310078	0.0155039	0.00775194
0.0353982	0.0619469	0.0526316	0.042735	0.034188	0.017094	0.0512821	0.0683761	0.0512821	0.034188	0.0512821	0.042735	0.025641	0.025641	0.034188	0.042735	0.034188	0.0338983	0.0338983	0.0423729	0.0254237	0.0254237	0.0504202	0.0588235	0.0756303	0.0672269	0.0672269	0.0672269	0.0672269	0.0672269	0.0504202	0.0677966	0.0762712	0.0847458	0.059322	0.0847458	0.0423729	0.0423729	0.0423729	0.0672269	0.0504202	0.0588235	0.0504202	0.0504202	0.0588235	0.0252101	0.0420168	0.0336134	0.0504202	0.0252101
0.025641	0.017094	0.0409836	0.0327869	0.0322581	0.0238095	0.0238095	0.0238095	0.031746	0.031746	0.031746	0.047619	0.0396825	0.047619	0.047619	0.0634921	0.0555556	0.0555556	0.056	0.056	0.072	0.048	0.064	0.056	0.104	0.096	0.088	0.0793651	0.0793651	0.0634921	0.0714286	0.0952381	0.0952381	0.103175	0.0873016	0.0555556	0.0793651	0.047619	0.0555556	0.0555556	0.047619	0.0634921	0.0714286	0.0555556	0.0873016	0.0793651	0.0555556	0.0793651	0.0714286	0.0793651
0.117647	0.117647	0.111111	0.111111	0.105263	0.105263	0.105263	0.157895	0.142857	0.136364	0.136364	0.166667	0.0833333	0.0416667	0.0833333	0.0416667	0.0833333	0.0833333	0.125	0.08	0.04	0	0.0384615	0.0740741	0.037037	0.037037	0.0769231	0.0769231	0.115385	0.0740741	0.111111	0.142857	0.0714286	0.0357143	0.0714286	0.142857	0.178571	0.137931	0.103448	0.0689655	0.0344828	0.0344828	0.103448	0.172414	0.137931	0.142857	0.0357143	0.107143	0.0357143	0.037037
0.0857143	0.114286	0.142857	0.114286	0.114286	0.0857143	0.0857143	0.0857143	0.0285714	0.0571429	0.0857143	0.142857	0.0571429	0.0285714	0.0285714	0.0285714	0.114286	0.0857143	0.0857143	0.0571429	0.0285714	0.0555556	0.0277778	0.0833333	0.0555556	0.0833333	0.0555556	0.0833333	0.0555556	0.0555556	0.0555556	0.0555556	0.111111	0.111111	0.0833333	0.0833333	0.111111	0.111111	0.0833333	0.111111	0.0833333	0.0555556	0	0.0555556	0.0555556	0.0277778	0.0277778	0.0833333	0.111111	0.0555556
0	0	0	0.025641	0	0.025641	0.025641	0.0512821	0.102564	0.0769231	0.05	0	0.05	0.0769231	0.0769231	0.125	0.125	0.1	0.05	0.05	0.05	0.05	0.075	0.1	0.1	0.1	0.125	0.05	0.075	0.025	0.05	0.025	0.1	0.15	0.15	0.075	0.025	0.025	0	0.025	0.05	0.025	0.025	0.075	0.1	0.075	0.075	0.05	0.05	0.05
0.169811	0.207547	0.12963	0.12963	0.163636	0.163636	0.107143	0.157895	0.206897	0.224138	0.172414	0.155172	0.137931	0.155172	0.0862069	0.12069	0.172414	0.137931	0.155172	0.189655	0.155172	0.0517241	0.0689655	0.0172414	0.0172414	0.0172414	0.0172414	0.0344828	0.0172414	0.0172414	0.0172414	0.0344828	0.0862069	0.0862069	0.0689655	0.0508475	0.0338983	0.0677966	0.0338983	0.0508475	0.101695	0.101695	0.0338983	0.0508475	0.0169492	0.0508475	0.0508475	0.0338983	0.0338983	0.0508475
0.0681818	0.0444444	0.0434783	0.0652174	0.108696	0.0869565	0.0851064	0.0425532	0.0212766	0.0212766	0.0212766	0	0.0212766	0.0208333	0.0625	0.0833333	0.104167	0.0625	0.0833333	0.0416667	0	0.0208333	0.0625	0.0416667	0.0416667	0.0625	0.104167	0.125	0.0625	0.0625	0.0625	0.0625	0.104167	0.125	0.0416667	0.0416667	0.104167	0.0833333	0.0833333	0.0416667	0.0625	0.0416667	0.0208333	0.0208333	0.0416667	0.0816327	0.0816327	0.163265	0.163265	0.102041
[truncated: 351 more columns]

## Sheet: Fig S3e
rdlPFC
0.0641026	0.0253165	0.0506329	0.0759494	0.0759494	0.0506329	0.0506329	0.0886076	0.0379747	0.0253165	0.0506329	0.0379747	0.0759494	0.0875	0.1	0.0625	0.125	0.125	0.1375	0.1125	0.05	0.0875	0.1	0.0875	0.075	0.05	0.075	0.075	0.0625	0.075	0.0375	0.05	0.0864198	0.0493827	0.0617284	0.0740741	0.0493827	0.0864198	0.0987654	0.0617284	0.0987654	0.111111	0.111111	0.0987654	0.0493827	0.0493827	0.0740741	0.111111	0.0740741	0.0617284
0.0810811	0.0714286	0.0707965	0.105263	0.13913	0.155172	0.12069	0.0940171	0.0683761	0.0683761	0.0683761	0.0854701	0.0940171	0.102564	0.111111	0.111111	0.111111	0.111111	0.118644	0.101695	0.0677966	0.0423729	0.0677966	0.0847458	0.0847458	0.0932203	0.0847458	0.0677966	0.0847458	0.0677966	0.0847458	0.059322	0.059322	0.0677966	0.110169	0.110169	0.0847458	0.0847458	0.0847458	0.0847458	0.0932203	0.0423729	0.0254237	0.0254237	0.0423729	0.059322	0.0423729	0.0677966	0.0847458	0.0677966
0	0	0	0	0.018018	0.0446429	0.115044	0.079646	0.114035	0.0789474	0.0438596	0.0350877	0.0526316	0.0438596	0.0350877	0.0614035	0.0614035	0.0614035	0.0526316	0.0614035	0.105263	0.0789474	0.0614035	0.0614035	0.0438596	0.0526316	0.0789474	0.0614035	0.0350877	0.0526316	0.0350877	0.0614035	0.0789474	0.0877193	0.0614035	0.0614035	0.0526316	0.0789474	0.0877193	0.105263	0.114035	0.114035	0.157895	0.0964912	0.0964912	0.0877193	0.105263	0.0877193	0.0614035	0.0877193
0.025641	0.0123457	0.0243902	0.0238095	0.0348837	0.0229885	0.0229885	0.0229885	0.0344828	0.045977	0.0795455	0.0568182	0.0227273	0.0227273	0.0113636	0.0454545	0.0454545	0.0340909	0.0113636	0.0340909	0.0340909	0.0340909	0.0227273	0.0340909	0.0568182	0.0795455	0.0681818	0.102273	0.0681818	0.0568182	0.0454545	0.0568182	0.0795455	0.125	0.102273	0.0227273	0.0681818	0.113636	0.136364	0.136364	0.113636	0.159091	0.159091	0.136364	0.136364	0.0795455	0.0681818	0.0909091	0.0909091	0.102273
0.0897436	0.0897436	0.0506329	0.0632911	0.0253165	0.0379747	0.0617284	0.0493827	0.0246914	0.0246914	0.0246914	0.0493827	0.0740741	0.0493827	0.0864198	0.0740741	0.0493827	0.037037	0.0123457	0.0246914	0.0493827	0.0617284	0.0493827	0.037037	0.037037	0.0740741	0.0493827	0.0246914	0.0246914	0.0617284	0.0987654	0.135802	0.0864198	0.0864198	0.0987654	0.0740741	0.111111	0.160494	0.135802	0.135802	0.0864198	0.0617284	0.0740741	0.0493827	0.0740741	0.135802	0.111111	0.0864198	0.135802	0.0987654
0.0769231	0.0673077	0.0285714	0.00952381	0.00943396	0.0190476	0.00934579	0.0277778	0.0185185	0.037037	0.0550459	0.0733945	0.0917431	0.0909091	0.0818182	0.0727273	0.0545455	0.0545455	0.118182	0.117117	0.117117	0.162162	0.126126	0.0810811	0.0900901	0.0540541	0.0630631	0.0636364	0.0727273	0.1	0.118182	0.136364	0.109091	0.0900901	0.0900901	0.0727273	0.109091	0.118182	0.127273	0.109091	0.1	0.109091	0.109091	0.109091	0.1	0.1	0.127273	0.0727273	0.109091	0.127273
0	0	0.0114943	0.0227273	0.0337079	0.0224719	0.0222222	0.021978	0.0326087	0.0215054	0.0322581	0.0322581	0.0531915	0.0531915	0.0744681	0.0638298	0.0638298	0.0860215	0.0430108	0.0430108	0.0319149	0.0319149	0.0425532	0.0425532	0.0319149	0.0531915	0.0531915	0.0744681	0.0638298	0.0851064	0.0851064	0.0744681	0.0851064	0.0638298	0.0531915	0.0531915	0.0638298	0.0531915	0.0319149	0.0319149	0.0425532	0.0425532	0.0638298	0.0638298	0.0638298	0.0638298	0.0744681	0.0744681	0.0744681	0.0744681
0.0657895	0.0384615	0.0253165	0.05	0.0843373	0.0714286	0.0595238	0.0595238	0.047619	0.0470588	0.0588235	0.0823529	0.0235294	0.0235294	0.0235294	0.0352941	0.0470588	0.0588235	0.0705882	0.0352941	0.0352941	0.0235294	0.0470588	0.0352941	0	0.0117647	0.0470588	0.0235294	0.0352941	0.0470588	0.0823529	0.0823529	0.0705882	0.105882	0.105882	0.0588235	0.0588235	0.0588235	0.0588235	0.0823529	0.117647	0.0705882	0.0352941	0.0588235	0.0588235	0.0588235	0.0705882	0.0823529	0.0117647	0.0588235
mdlPFC
0.0652174	0.0434783	0.0625	0.0204082	0.0408163	0.0612245	0.0816327	0.0612245	0.0816327	0.0612245	0.0408163	0.102041	0.0612245	0.122449	0.122449	0.142857	0.0816327	0.0816327	0.102041	0.0612245	0.0816327	0.0816327	0.0408163	0.0612245	0.0612245	0.0816327	0.122449	0.102041	0.0816327	0.0612245	0.0408163	0.0816327	0.102041	0.0816327	0.0408163	0.0612245	0.0612245	0.0612245	0.0204082	0	0.0204082	0.0204082	0.0816327	0.0408163	0.102041	0.142857	0.0612245	0.122449	0.0816327	0.0204082
0.07	0.0792079	0.0952381	0.0943396	0.113208	0.160377	0.188679	0.17757	0.17757	0.186916	0.158879	0.102804	0.121495	0.0841121	0.0747664	0.0654206	0.0754717	0.0841121	0.0934579	0.0934579	0.102804	0.0841121	0.0841121	0.121495	0.11215	0.0934579	0.102804	0.0934579	0.0934579	0.0747664	0.11215	0.102804	0.0841121	0.0747664	0.121495	0.102804	0.149533	0.17757	0.168224	0.17757	0.140187	0.121495	0.102804	0.11215	0.130841	0.102804	0.121495	0.121495	0.11215	0.11215
0	0	0.00787402	0.03125	0.0390625	0.0390625	0.0703125	0.078125	0.078125	0.101562	0.078125	0.0703125	0.0546875	0.046875	0.0625	0.078125	0.0703125	0.0859375	0.0703125	0.078125	0.09375	0.101562	0.09375	0.0859375	0.09375	0.078125	0.078125	0.078125	0.09375	0.09375	0.078125	0.0703125	0.09375	0.109375	0.101562	0.125	0.125	0.109375	0.117188	0.0625	0.09375	0.109375	0.078125	0.0859375	0.078125	0.101562	0.0546875	0.0390625	0.0859375	0.101562
0	0	0.0166667	0.0163934	0.016129	0.016129	0.031746	0.047619	0.0793651	0.03125	0.015625	0.0625	0.171875	0.109375	0.0625	0.046875	0.03125	0.03125	0.015625	0	0.078125	0.046875	0.078125	0.078125	0.078125	0.078125	0.078125	0.125	0.078125	0.078125	0.109375	0.125	0.109375	0.09375	0.046875	0.03125	0.0625	0.078125	0.09375	0.109375	0.109375	0.109375	0.078125	0.0625	0.03125	0.078125	0.015625	0.046875	0.03125	0.015625
0.0405405	0.0897436	0.0759494	0.0886076	0.126582	0.113924	0.0759494	0.075	0.0625	0.0625	0.0375	0.0125	0.0375	0.0625	0.0875	0.075	0.0493827	0.0740741	0.0493827	0.0617284	0.0617284	0.0617284	0.0617284	0.037037	0.0617284	0.111111	0.111111	0.0740741	0.0493827	0.0246914	0.037037	0.0246914	0.0123457	0.0246914	0.0493827	0.037037	0.0123457	0.0246914	0.0493827	0.0864198	0.0740741	0.0740741	0.0493827	0.097561	0.0731707	0.0853659	0.0731707	0.0609756	0.0609756	0.0731707
0.0106383	0.0315789	0.0208333	0.0618557	0.0515464	0.0515464	0.0612245	0.05	0.04	0.04	0.04	0.04	0.07	0.039604	0.0784314	0.0882353	0.0588235	0.0686275	0.0784314	0.0485437	0.0291262	0.0582524	0.0673077	0.0673077	0.0865385	0.0673077	0.0865385	0.0480769	0.0576923	0.0673077	0.0673077	0.0288462	0.0384615	0.0480769	0.0384615	0.0576923	0.0480769	0.0576923	0.0480769	0.0576923	0.0961538	0.0673077	0.0288462	0.0576923	0.0865385	0.0769231	0.0865385	0.0576923	0.0384615	0.0288462
0.0229885	0.011236	0	0	0.021978	0.010989	0.0108696	0.0107527	0.0106383	0.0729167	0.0625	0.0515464	0.0618557	0.0816327	0.0510204	0.030303	0.0505051	0.05	0.05	0.06	0.04	0.02	0.06	0.07	0.07	0.06	0.06	0.05	0.02	0.04	0.05	0.03	0.06	0.06	0.05	0.03	0.030303	0.03	0.04	0.07	0.1	0.05	0.1	0.09	0.09	0.12	0.08	0.09	0.05	0.05
0.0410959	0.027027	0.0657895	0.101266	0.0506329	0.0625	0.0375	0.0625	0.0375	0.037037	0.0493827	0.037037	0.0493827	0.0246914	0.037037	0.0246914	0.037037	0.037037	0.0493827	0.0246914	0.0740741	0.05	0.0375	0.0375	0.0125	0.025	0.075	0.0375	0.0493827	0.0617284	0.0864198	0.111111	0.0740741	0.0740741	0.0740741	0.0740741	0.0864198	0.0740741	0.0617284	0.0731707	0.0361446	0.060241	0.108434	0.120482	0.0963855	0.0843373	0.108434	0.120482	0.0722892	0.0722892
cdlPFC
0.0647482	0.0647482	0.0647482	0.0857143	0.0857143	0.0928571	0.1	0.135714	0.107143	0.0928571	0.0785714	0.0714286	0.1	0.1	0.0857143	0.0857143	0.1	0.1	0.114286	0.0928571	0.1	0.0928571	0.0857143	0.0857143	0.0642857	0.0857143	0.0571429	0.0428571	0.0719424	0.0647482	0.057554	0.100719	0.0791367	0.0857143	0.0785714	0.0714286	0.0785714	0.0785714	0.0714286	0.0714286	0.0785714	0.1	0.121429	0.1	0.0571429	0.0928571	0.0785714	0.0714286	0.121429	0.128571
0.115108	0.0935252	0.107143	0.0921986	0.0992908	0.120567	0.134752	0.134752	0.134752	0.0780142	0.0780142	0.134752	0.134752	0.0992908	0.105634	0.084507	0.0704225	0.0704225	0.0633803	0.0422535	0.0492958	0.0774648	0.0915493	0.0915493	0.105634	0.0985915	0.0915493	0.0633803	0.0774648	0.0704225	0.0915493	0.147887	0.133803	0.105634	0.0985915	0.084507	0.0774648	0.0915493	0.0915493	0.0985915	0.147887	0.126761	0.112676	0.0985915	0.0774648	0.105634	0.112676	0.0774648	0.105634	0.112676
0.0168067	0.0165289	0.00813008	0.00806452	0.0322581	0.0322581	0.04	0.048	0.031746	0.0238095	0.031746	0.0238095	0.0396825	0.031746	0.047619	0.0634921	0.0952381	0.064	0.0793651	0.111111	0.0793651	0.0714286	0.0952381	0.0952381	0.0634921	0.0714286	0.0396825	0.047619	0.0952381	0.119048	0.103175	0.111111	0.0873016	0.0714286	0.0634921	0.0396825	0.0793651	0.103175	0.0714286	0.0634921	0.0952381	0.134921	0.166667	0.166667	0.15873	0.111111	0.0873016	0.0952381	0.119048	0.15873
0.0357143	0.0348837	0.045977	0.0543478	0.0322581	0.0206186	0.0309278	0.040404	0.029703	0.019802	0.029703	0.0490196	0.0392157	0.0392157	0.0490196	0.0294118	0.00980392	0.0196078	0.0294118	0.0294118	0.0882353	0.0588235	0.0686275	0.0588235	0.0686275	0.0588235	0.0392157	0.0490196	0.0588235	0.0588235	0.0882353	0.0490196	0.0784314	0.107843	0.0686275	0.0980392	0.117647	0.0784314	0.0686275	0.0882353	0.0686275	0.0392157	0.0784314	0.0784314	0.107843	0.127451	0.0980392	0.0882353	0.107843	0.0980392
0.0483871	0.0564516	0.0634921	0.0555556	0.0555556	0.0555556	0.047619	0.0555556	0.031746	0.031746	0.031746	0.0866142	0.0708661	0.0472441	0.0472441	0.0314961	0.0314961	0.0234375	0.03125	0.0465116	0.0620155	0.0620155	0.0620155	0.0697674	0.0620155	0.0387597	0.0387597	0.0387597	0.0310078	0.0310078	0.0852713	0.0775194	0.0465116	0.0310078	0.0232558	0.0387597	0.0852713	0.0852713	0.108527	0.116279	0.0775194	0.0697674	0.0930233	0.108527	0.124031	0.0852713	0.0620155	0.0775194	0.0697674	0.0620155
0.0394737	0.0326797	0.0322581	0.025641	0.025641	0.025641	0.0320513	0.0320513	0.0320513	0.0576923	0.0641026	0.0833333	0.0769231	0.0636943	0.0700637	0.0955414	0.0509554	0.0636943	0.0512821	0.0833333	0.0705128	0.0700637	0.0509554	0.0573248	0.0636943	0.0764331	0.0828025	0.11465	0.0828025	0.0764331	0.0700637	0.0318471	0.0636943	0.0509554	0.0764331	0.0636943	0.0764331	0.101911	0.10828	0.0955414	0.0636943	0.0573248	0.0636943	0.0382166	0.044586	0.0636943	0.0636943	0.0636943	0.0700637	0.0700637
0.00833333	0.00819672	0.00806452	0.00806452	0.00806452	0.00806452	0	0.0241935	0.016129	0.016129	0.0241935	0.0322581	0.032	0.04	0.0555556	0.0396825	0.0238095	0.047619	0.064	0.048	0.056	0.047619	0.047619	0.0396825	0.0396825	0.0472441	0.0551181	0.0551181	0.0629921	0.0551181	0.0708661	0.0551181	0.0787402	0.0708661	0.0551181	0.0866142	0.102362	0.102362	0.11811	0.110236	0.11811	0.0866142	0.0866142	0.102362	0.0787402	0.0866142	0.11811	0.0629921	0.0787402	0.0866142
0.029703	0.0384615	0.047619	0.0952381	0.0566038	0.0277778	0.0366972	0.0275229	0.0642202	0.0648148	0.037037	0.0648148	0.0740741	0.0366972	0.0454545	0.0545455	0.0454545	0.0363636	0.0363636	0.0454545	0.0363636	0.0545455	0.0818182	0.0454545	0.0545455	0.0909091	0.0727273	0.0818182	0.0545455	0.0363636	0.0545455	0.0636364	0.0545455	0.0636364	0.0727273	0.0636364	0.0454545	0.0727273	0.0636364	0.0636364	0.0545455	0.0545455	0.0545455	0.0818182	0.0818182	0.0727273	0.0545455	0.0636364	0.0636364	0.0818182
vlPFC
0.0884956	0.0689655	0.0775862	0.0517241	0.0689655	0.034188	0.0598291	0.0512821	0.0940171	0.111111	0.0940171	0.0847458	0.0677966	0.0677966	0.0762712	0.118644	0.0932203	0.0932203	0.0932203	0.135593	0.135593	0.161017	0.110169	0.0762712	0.0762712	0.0847458	0.0677966	0.0677966	0.0762712	0.059322	0.059322	0.0508475	0.0508475	0.059322	0.0508475	0.0677966	0.0847458	0.118644	0.0932203	0.0932203	0.118644	0.0677966	0.110169	0.0847458	0.101695	0.101695	0.0847458	0.0677966	0.0847458	0.0762712
0.075	0.0916667	0.0991736	0.0826446	0.107438	0.122951	0.106557	0.105691	0.105691	0.0813008	0.0731707	0.0650407	0.0325203	0.0569106	0.0894309	0.113821	0.105691	0.121951	0.146341	0.0813008	0.0813008	0.0813008	0.0813008	0.0813008	0.0487805	0.0569106	0.0731707	0.0731707	0.0731707	0.0813008	0.0731707	0.0650407	0.113821	0.105691	0.105691	0.097561	0.097561	0.0731707	0.0731707	0.0650407	0.097561	0.105691	0.0813008	0.0813008	0.0813008	0.0813008	0.0813008	0.0813008	0.105691	0.097561
0	0.00763359	0.00746269	0.00746269	0.0298507	0.0522388	0.0518519	0.0656934	0.0729927	0.0583942	0.0510949	0.0510949	0.0729927	0.0656934	0.0875912	0.10219	0.0724638	0.0797101	0.100719	0.0647482	0.0863309	0.0935252	0.0719424	0.0647482	0.100719	0.115108	0.100719	0.100719	0.0719424	0.0863309	0.0791367	0.0935252	0.107914	0.129496	0.122302	0.0935252	0.107914	0.107914	0.107914	0.0935252	0.0935252	0.0935252	0.115108	0.0719424	0.0935252	0.115108	0.107914	0.115108	0.129496	0.151079
0.0582524	0.0380952	0.0462963	0.0555556	0.0363636	0.045045	0.0535714	0.0357143	0.0535714	0.0535714	0.0446429	0.0446429	0.0267857	0.0178571	0.0178571	0.00892857	0	0.0178571	0.027027	0.0357143	0.0892857	0.0803571	0.0982143	0.0803571	0.0535714	0.0803571	0.0982143	0.0803571	0.0625	0.0714286	0.0535714	0.0535714	0.0446429	0.0892857	0.0982143	0.107143	0.107143	0.169643	0.133929	0.0982143	0.0892857	0.0982143	0.0892857	0.151786	0.142857	0.107143	0.0982143	0.107143	0.125	0.125
0.0566038	0.0555556	0.0363636	0.109091	0.0909091	0.0545455	0.0535714	0.0350877	0.0877193	0.0526316	0	0.0175439	0.0175439	0.0175439	0	0.0350877	0.0701754	0.0877193	0.105263	0.0701754	0.0175439	0.0175439	0.0701754	0.0350877	0.0526316	0.0877193	0.0877193	0.140351	0.140351	0.0701754	0.0175439	0.0526316	0.0526316	0.0877193	0.0701754	0.105263	0.140351	0.105263	0.0877193	0.0877193	0.0526316	0.0175439	0.0350877	0.0877193	0.122807	0.105263	0.0701754	0.0701754	0.157895	0.105263
0.0461538	0.0153846	0.0447761	0	0	0.0597015	0.0597015	0.0735294	0.0882353	0.0882353	0.0441176	0.0147059	0.0441176	0.0735294	0.132353	0.0735294	0.0441176	0.0735294	0.0588235	0.0294118	0.0724638	0.0869565	0.057971	0.0869565	0.0869565	0.0724638	0.057971	0.0724638	0.0724638	0.0869565	0.057971	0.057971	0.0869565	0.057971	0.057971	0.0434783	0.0869565	0.0434783	0.0434783	0.0869565	0.0869565	0.0869565	0.101449	0.115942	0.0724638	0.057971	0.0434783	0.0434783	0.057971	0.0434783
0	0	0	0	0	0	0	0	0.0333333	0.0666667	0.0666667	0.0645161	0.129032	0.0967742	0.0322581	0	0	0.03125	0.03125	0.03125	0	0	0	0.03125	0	0.03125	0.125	0.0625	0.0625	0.0625	0.09375	0.09375	0.09375	0.03125	0.0625	0.09375	0.0625	0.09375	0.0625	0.125	0.09375	0.0625	0.125	0.125	0.15625	0.1875	0.15625	0.09375	0.09375	0.0625
0.037037	0	0	0	0.0714286	0.107143	0.107143	0.0357143	0.0357143	0.0714286	0.0714286	0.107143	0.142857	0.142857	0.0357143	0.0714286	0.0357143	0.0357143	0.0357143	0.0357143	0.0714286	0.0714286	0.107143	0.0714286	0.0714286	0.0357143	0.0357143	0.0714286	0.0714286	0.0357143	0.0357143	0.107143	0.142857	0.142857	0.142857	0.0714286	0.0357143	0.0357143	0.0357143	0.0357143	0.0357143	0.0714286	0.0714286	0.0357143	0.0357143	0	0	0.0357143	0.0357143	0.0714286
[truncated: 351 more columns]

## Sheet: Fig S3f
rdlPFC
0.0253165	0.0375	0.0621118	0.0372671	0.0496894	0.0434783	0.0559006	0.0559006	0.0925926	0.104938	0.0987654	0.0802469	0.0740741	0.0432099	0.0555556	0.0679012	0.0925926	0.0555556	0.0552147	0.0674847	0.0674847	0.0674847	0.0920245	0.0613497	0.0797546	0.0674847	0.0920245	0.0858896	0.104294	0.0797546	0.0920245	0.0981595	0.0797546	0.0674847	0.0858896	0.0981595	0.117284	0.117284	0.117284	0.111111	0.104938	0.0802469	0.0740741	0.0864198	0.0802469	0.0987654	0.0987654	0.0864198	0.0555556	0.0740741
0.0634921	0.0551181	0.0620155	0.0697674	0.139535	0.124031	0.0852713	0.0852713	0.116279	0.100775	0.108527	0.0620155	0.0852713	0.0846154	0.0769231	0.107692	0.130769	0.123077	0.0769231	0.0692308	0.0461538	0.0461538	0.0461538	0.0307692	0.0461538	0.0615385	0.0923077	0.146154	0.153846	0.162791	0.155039	0.139535	0.131783	0.0930233	0.131783	0.108527	0.100775	0.124031	0.139535	0.123077	0.0846154	0.0923077	0.0846154	0.1	0.0692308	0.0769231	0.123077	0.115385	0.123077	0.0923077
0.00793651	0.00769231	0.0149254	0.020979	0.00694444	0.0482759	0.0758621	0.0965517	0.0689655	0.0551724	0.0827586	0.0689655	0.0689655	0.0890411	0.0821918	0.0890411	0.116438	0.109589	0.10274	0.109589	0.0958904	0.10274	0.0753425	0.0890411	0.0684932	0.0547945	0.0479452	0.0890411	0.10274	0.0958904	0.0821918	0.0547945	0.0958904	0.0821918	0.116438	0.116438	0.0753425	0.0821918	0.0821918	0.0753425	0.0547945	0.0479452	0.0753425	0.136986	0.0958904	0.10274	0.116438	0.0958904	0.10274	0.0890411
0	0	0	0.0526316	0.0526316	0.0526316	0.0526316	0	0	0	0.0526316	0.0526316	0.105263	0.0526316	0.0526316	0.0526316	0.0526316	0	0	0	0	0.0526316	0.0526316	0.0526316	0.0526316	0.0526316	0	0.0526316	0.105263	0.0526316	0.105263	0.105263	0.105263	0.157895	0.157895	0.105263	0.105263	0.105263	0.105263	0.210526	0.0526316	0.0526316	0	0	0.0526316	0.0526316	0.157895	0.157895	0.0526316	0.0526316
0.1125	0.0740741	0.060241	0.0352941	0.0348837	0.0465116	0	0.0232558	0.0116279	0.0348837	0.0232558	0.0697674	0.0229885	0.0114943	0.045977	0.045977	0.0804598	0.045977	0.0689655	0.0689655	0.091954	0.114943	0.102273	0.0795455	0.0909091	0.0795455	0.102273	0.0909091	0.0795455	0.0681818	0.0795455	0.125	0.102273	0.0568182	0.0227273	0.0454545	0.0340909	0.0804598	0.0689655	0.0689655	0.137931	0.114943	0.103448	0.102273	0.102273	0.102273	0.0909091	0.0795455	0.102273	0.0909091
0	0	0	0.0149254	0.0294118	0.0294118	0.0285714	0.0285714	0.0285714	0	0.0422535	0.0555556	0.0555556	0.0972222	0.125	0.0694444	0.111111	0.0972222	0.0972222	0.0833333	0.0555556	0.0555556	0.0416667	0.0833333	0.0694444	0.0416667	0.0416667	0.0972222	0.0833333	0.0972222	0.0972222	0.0821918	0.0547945	0.0821918	0.0821918	0.136986	0.123288	0.123288	0.109589	0.109589	0.136986	0.0684932	0.0821918	0.123288	0.136986	0.150685	0.164384	0.109589	0.123288	0.109589
0.0181818	0.0175439	0.0175439	0.0350877	0	0.0166667	0.015625	0.015625	0.015625	0.03125	0.0307692	0.0307692	0.0153846	0	0	0.0149254	0.0149254	0.0597015	0.0447761	0.0447761	0.0746269	0.0447761	0.0298507	0.0597015	0.0746269	0.0746269	0.0597015	0.0597015	0.0895522	0.104478	0.0746269	0.0149254	0.0298507	0.0298507	0.0447761	0.0447761	0.0447761	0.0746269	0.0447761	0.0298507	0.0149254	0.0149254	0.0447761	0.0597015	0.0447761	0.0447761	0.0447761	0.0447761	0.0597015	0.0746269
0.047619	0.0714286	0.0714286	0.0909091	0.113636	0.113636	0.113636	0.136364	0.0681818	0.0222222	0.0222222	0	0.0444444	0.0222222	0.0217391	0.0869565	0.0652174	0.0851064	0.0425532	0.0638298	0.0638298	0.0212766	0.0212766	0.0638298	0.0851064	0.0851064	0.0638298	0.0425532	0.0851064	0.0425532	0.0851064	0.0851064	0.0638298	0.0638298	0.0425532	0.0212766	0.0425532	0.0425532	0	0	0.0212766	0.0425532	0.0425532	0.106383	0.12766	0.148936	0.0851064	0.0851064	0.106383	0.106383
mdlPFC
0.0789474	0.0517241	0.0338983	0.0416667	0.0495868	0.0578512	0.0578512	0.0819672	0.0655738	0.0491803	0.0737705	0.097561	0.0894309	0.0731707	0.0569106	0.0487805	0.0487805	0.0650407	0.0487805	0.0406504	0.0487805	0.0731707	0.0569106	0.0650407	0.0731707	0.0731707	0.0813008	0.0731707	0.0487805	0.0325203	0.0325203	0.0487805	0.0487805	0.0487805	0.0406504	0.0650407	0.0487805	0.0487805	0.0650407	0.0406504	0.0650407	0.0650407	0.0731707	0.0650407	0.0569106	0.0569106	0.0487805	0.0569106	0.0569106	0.0569106
0.0854701	0.059322	0.059322	0.109244	0.109244	0.132231	0.157025	0.139344	0.147541	0.139344	0.122951	0.122951	0.106557	0.0983607	0.0901639	0.131148	0.155738	0.131148	0.0983607	0.057377	0.0491803	0.057377	0.0491803	0.0495868	0.0743802	0.0826446	0.0991736	0.0909091	0.0991736	0.140496	0.173554	0.122951	0.0983607	0.106557	0.0737705	0.0655738	0.057377	0.0983607	0.0819672	0.0737705	0.106557	0.0737705	0.057377	0.0983607	0.114754	0.106557	0.0983607	0.0983607	0.0655738	0.0737705
0	0	0.0190476	0.0188679	0.0754717	0.0654206	0.0373832	0.0373832	0.0654206	0.0555556	0.0555556	0.0740741	0.0740741	0.12037	0.0833333	0.0740741	0.101852	0.0925926	0.111111	0.12037	0.0925926	0.0555556	0.0462963	0.0648148	0.037037	0.0555556	0.0740741	0.0740741	0.0555556	0.0648148	0.0462963	0.0833333	0.0925926	0.0648148	0.0833333	0.12963	0.101852	0.0833333	0.0833333	0.0833333	0.0925926	0.0648148	0.0648148	0.0833333	0.101852	0.12963	0.148148	0.138889	0.0648148	0.0925926
0.025	0.0487805	0.0361446	0.0348837	0.045977	0.0344828	0.0229885	0.0229885	0.0229885	0.0229885	0.0344828	0.045977	0.0114943	0.0114943	0.0114943	0.0114943	0.0689655	0.0804598	0.103448	0.0689655	0.0344828	0.0689655	0.114943	0.126437	0.0689655	0.0689655	0.0574713	0.0344828	0.0574713	0.045977	0.0574713	0.045977	0.0229885	0.045977	0.091954	0.114943	0.114943	0.126437	0.149425	0.149425	0.137931	0.091954	0.091954	0.114943	0.091954	0.103448	0.137931	0.137931	0.091954	0.114943
0.0347826	0.0173913	0.025641	0.0512821	0.0254237	0.0338983	0.0420168	0.0588235	0.0840336	0.0672269	0.0672269	0.0420168	0.0333333	0.0578512	0.0578512	0.0578512	0.0491803	0.0245902	0.0409836	0.0409836	0.0163934	0.0409836	0.00819672	0.0409836	0.0327869	0.0655738	0.057377	0.0163934	0.0245902	0.0491803	0.0491803	0.0491803	0.0327869	0.0245902	0.0737705	0.0491803	0.0819672	0.0983607	0.057377	0.057377	0.0655738	0.057377	0.0491803	0.0655738	0.0491803	0.0655738	0.0409836	0.0409836	0.0409836	0.0409836
0.0227273	0.0224719	0.0222222	0.0107527	0.0315789	0.0105263	0.0106383	0.0106383	0.0212766	0.0425532	0.0319149	0.0638298	0.0957447	0.0947368	0.147368	0.168421	0.105263	0.0842105	0.0736842	0.0947368	0.0947368	0.0421053	0.0631579	0.0526316	0.0631579	0.105263	0.0947368	0.0947368	0.0947368	0.0526316	0.0631579	0.105263	0.0526316	0.0421053	0.0315789	0.0526316	0.0631579	0.0526316	0.0842105	0.0526316	0.0210526	0.0105263	0.0315789	0.0526316	0.0631579	0.0526316	0.0526316	0.0736842	0.0631579	0.0421053
0	0.0104167	0.0103093	0.0306122	0.020202	0.019802	0.039604	0.039604	0.029703	0.049505	0.029703	0.049505	0.0693069	0.0693069	0.0490196	0.0196078	0.0196078	0.0294118	0.00980392	0	0	0.00980392	0	0.0196078	0.0490196	0.0588235	0.0490196	0.0490196	0.0490196	0.0490196	0.0490196	0.0196078	0.00980392	0.0392157	0.0686275	0.0588235	0.0490196	0.0588235	0.0490196	0.0980392	0.127451	0.0784314	0.0686275	0.0686275	0.0686275	0.0686275	0.0490196	0.0686275	0.0882353	0.0294118
0.0652174	0.0631579	0.0510204	0.019802	0.0196078	0.0196078	0	0.0196078	0.0294118	0.0392157	0.0294118	0.0588235	0.0392157	0.0588235	0.0686275	0.0784314	0.0873786	0.0485437	0.0485437	0.0384615	0.0192308	0.0192308	0.0192308	0.0192308	0.0384615	0.0576923	0.0576923	0.0769231	0.0865385	0.0673077	0.0480769	0.0769231	0.0769231	0.0769231	0.0673077	0.0769231	0.0769231	0.0480769	0.0576923	0.0673077	0.0480769	0.0480769	0.0576923	0.0961538	0.0865385	0.125	0.144231	0.0961538	0.0673077	0.0769231
cdlPFC
0.131148	0.112903	0.047619	0.031746	0.046875	0.046875	0.0307692	0.030303	0.0294118	0.057971	0.0434783	0.057971	0.0285714	0.0422535	0.0422535	0.0410959	0.0410959	0.0410959	0.0410959	0.0684932	0.0821918	0.0405405	0.0405405	0.0405405	0.0540541	0.0540541	0.0405405	0.0675676	0.027027	0.0135135	0.0405405	0.0675676	0.0405405	0.0405405	0.027027	0.027027	0.0540541	0.108108	0.0945946	0.0810811	0.0810811	0.0675676	0.0945946	0.0675676	0.0684932	0.0684932	0.0273973	0.0410959	0.0410959	0.0410959
0.16	0.173333	0.181818	0.177215	0.164557	0.177215	0.126582	0.0875	0.1125	0.1125	0.0987654	0.0493827	0.0617284	0.0493827	0.111111	0.148148	0.0987654	0.0987654	0.0987654	0.123457	0.0493827	0	0.0987654	0.111111	0.0493827	0.0864198	0.0864198	0.123457	0.123457	0.0987654	0.0987654	0.0493827	0.0246914	0.0493827	0.0493827	0.0123457	0.037037	0.0493827	0.0493827	0.037037	0.0617284	0.0864198	0.0740741	0.135802	0.135802	0.0864198	0.123457	0.0987654	0.0987654	0.111111
0	0	0.00729927	0.0145985	0.0291971	0.0437956	0.0510949	0.0510949	0.0510949	0.057971	0.0434783	0.057971	0.101449	0.0869565	0.0942029	0.0724638	0.0869565	0.115942	0.115942	0.0942029	0.101449	0.0724638	0.0434783	0.0507246	0.0434783	0.0797101	0.0863309	0.0647482	0.057554	0.0503597	0.0647482	0.057554	0.0503597	0.0791367	0.0719424	0.0719424	0.0431655	0.0863309	0.0935252	0.107914	0.057971	0.0652174	0.0797101	0.0724638	0.0434783	0.0797101	0.0724638	0.101449	0.0797101	0.108696
0.011236	0.0111111	0.021978	0.032967	0.032967	0	0.0108696	0.0434783	0.0434783	0.0434783	0.0434783	0.0425532	0.0425532	0.0315789	0.0210526	0.0105263	0.0315789	0.0210526	0.0315789	0.0416667	0.0520833	0.0416667	0.0520833	0.0520833	0.03125	0.0625	0.0729167	0.0729167	0.0625	0.0729167	0.104167	0.0833333	0.0625	0.0833333	0.0729167	0.0625	0.0833333	0.0625	0.0625	0.0833333	0.0833333	0.0833333	0.0729167	0.0625	0.0947368	0.0842105	0.105263	0.115789	0.0631579	0.0842105
0.0384615	0.05	0.0375	0.097561	0.0843373	0.047619	0.0238095	0.0238095	0.047619	0.0705882	0.0588235	0.0470588	0.0941176	0.129412	0.0823529	0.0705882	0.0470588	0.0470588	0.0352941	0.105882	0.117647	0.117647	0.141176	0.105882	0.0588235	0.0705882	0.0588235	0.0705882	0.0705882	0.0588235	0.0588235	0.0352941	0.0470588	0.0823529	0.105882	0.129412	0.105882	0.0588235	0.0941176	0.0941176	0.0941176	0.105882	0.105882	0.105882	0.0352941	0.0470588	0.0705882	0.0352941	0.0705882	0.0470588
0.0235294	0.0235294	0.0340909	0.0337079	0.0224719	0.0333333	0.043956	0.032967	0.0430108	0.0425532	0.0947368	0.115789	0.105263	0.114583	0.114583	0.114583	0.166667	0.135417	0.114583	0.09375	0.09375	0.0824742	0.0618557	0.0824742	0.0824742	0.0833333	0.0833333	0.0833333	0.0520833	0.0416667	0.0631579	0.0736842	0.0842105	0.0947368	0.0618557	0.0618557	0.0618557	0.0618557	0.0927835	0.0824742	0.0824742	0.0927835	0.0927835	0.0927835	0.14433	0.134021	0.134021	0.103093	0.0721649	0.0515464
0.0246914	0.037037	0.0123457	0.0120482	0.0119048	0.0117647	0.0114943	0.0114943	0.0224719	0.0224719	0.0340909	0.0340909	0.0568182	0.0340909	0.0561798	0.0674157	0.0337079	0.0449438	0.0666667	0.1	0.0888889	0.0888889	0.0555556	0.0888889	0.0888889	0.0666667	0.0444444	0.0555556	0.0666667	0.0769231	0.0989011	0.10989	0.120879	0.141304	0.108696	0.076087	0.0978261	0.0978261	0.0434783	0.0217391	0.0326087	0.021978	0.021978	0.043956	0.032967	0.032967	0.0879121	0.0659341	0.0543478	0.0543478
0.0967742	0.0952381	0.106061	0.130435	0.084507	0.0972222	0.0972222	0.0833333	0.111111	0.0684932	0.0405405	0.04	0.0666667	0.04	0.0675676	0.0405405	0.0133333	0.0263158	0.0263158	0.0263158	0.0526316	0.0526316	0.0526316	0.0657895	0.0394737	0.0657895	0.0394737	0.038961	0.038961	0.0649351	0.0909091	0.038961	0.0779221	0.0779221	0.0519481	0.0779221	0.0649351	0.038961	0.0909091	0.116883	0.12987	0.103896	0.038961	0.025974	0.0519481	0.0519481	0.0779221	0.0909091	0.0649351	0.038961
vlPFC
0.0854701	0.0508475	0.0756303	0.0661157	0.056	0.048	0.064	0.031746	0.031746	0.0629921	0.0708661	0.0787402	0.0866142	0.0944882	0.0866142	0.0472441	0.0472441	0.0629921	0.0396825	0.0555556	0.0238095	0.047619	0.0555556	0.0625	0.0390625	0.0546875	0.0393701	0.0708661	0.0708661	0.0551181	0.0390625	0.0625	0.0703125	0.0859375	0.078125	0.0703125	0.0859375	0.125984	0.0787402	0.03125	0.0625	0.0703125	0.046875	0.0625	0.0390625	0.03125	0.078125	0.078125	0.0703125	0.109375
0.0869565	0.0521739	0.0431034	0.0517241	0.0517241	0.0940171	0.0940171	0.0854701	0.0769231	0.0769231	0.0762712	0.0423729	0.0677966	0.0338983	0.059322	0.0677966	0.0932203	0.0677966	0.059322	0.059322	0.0504202	0.109244	0.0756303	0.0420168	0.0504202	0.0756303	0.092437	0.0840336	0.0420168	0.0672269	0.0672269	0.0588235	0.0504202	0.0672269	0.0672269	0.0672269	0.109244	0.0756303	0.117647	0.117647	0.109244	0.0840336	0.0672269	0.0504202	0.0672269	0.0672269	0.0588235	0.0672269	0.0504202	0.0756303
0.0178571	0.0252101	0.00833333	0.0163934	0.0245902	0.0325203	0.0645161	0.0645161	0.08	0.072	0.064	0.064	0.072	0.0714286	0.0714286	0.047619	0.0634921	0.0873016	0.0793651	0.0396825	0.0634921	0.047619	0.031746	0.047619	0.0555556	0.0555556	0.0714286	0.0634921	0.0634921	0.0555556	0.0555556	0.0555556	0.0555556	0.047619	0.0555556	0.0634921	0.0634921	0.0238095	0.0634921	0.0952381	0.0952381	0.0952381	0.0714286	0.0634921	0.0396825	0.0555556	0.0396825	0.103175	0.0952381	0.0873016
0	0	0	0	0	0.0434783	0.0869565	0.0434783	0	0.04	0.04	0.04	0.04	0.0769231	0.08	0.12	0.125	0	0.0769231	0.0384615	0.037037	0.037037	0.0740741	0.037037	0.0714286	0.0357143	0.0357143	0.037037	0.0740741	0.107143	0.142857	0.0689655	0.137931	0.0714286	0.0714286	0.0357143	0.0357143	0.0357143	0.0714286	0.107143	0.0357143	0.142857	0.214286	0.178571	0.142857	0.0344828	0.103448	0.103448	0.0689655	0.0344828
0.0606061	0.0606061	0.0909091	0.0857143	0.0857143	0.0571429	0	0	0	0	0	0.0833333	0.111111	0.138889	0.0555556	0.0277778	0	0.0277778	0.0277778	0.0833333	0.138889	0.0555556	0.0555556	0.0277778	0	0.0277778	0.0277778	0.166667	0.138889	0.111111	0.0833333	0.0833333	0.0277778	0.0277778	0	0.0555556	0.0277778	0.0833333	0.138889	0.111111	0.111111	0.0555556	0.0555556	0.0555556	0.0555556	0.0555556	0.0555556	0.0555556	0.0833333	0.166667
0.0833333	0.108108	0	0	0.025	0.05	0.0512821	0.0512821	0.025641	0.05	0.025	0.075	0.1	0.075	0.125	0.075	0.1	0.15	0.125	0.125	0.075	0.102564	0.05	0.075	0.05	0.05	0.05	0.1	0.1	0.025	0.05	0.1	0.075	0.025	0.05	0.05	0.05	0.05	0.05	0.075	0.075	0.075	0.05	0.1	0.025	0.025	0.05	0.025	0.075	0.1
0.037037	0.0181818	0.0181818	0.0363636	0.0363636	0.0181818	0.0535714	0.0350877	0.0526316	0.0877193	0.0350877	0.0526316	0.0526316	0.0877193	0.0701754	0.0526316	0.0350877	0.0526316	0.0701754	0.0526316	0.0701754	0.0526316	0.0175439	0.0526316	0.0862069	0.0689655	0.0862069	0.0689655	0.0862069	0.0689655	0.0862069	0.0689655	0.0862069	0.12069	0.12069	0.137931	0.12069	0.155172	0.12069	0.0689655	0.103448	0.0862069	0.0517241	0.0689655	0.0701754	0.105263	0.137931	0.12069	0.0862069	0.103448
0.0227273	0.0444444	0.133333	0.106383	0.12766	0.0851064	0.0851064	0.0625	0.0208333	0.0208333	0.0833333	0.0833333	0.0208333	0.0638298	0.0851064	0	0	0.0408163	0.0408163	0.0612245	0.0816327	0.0612245	0.0612245	0.0816327	0.102041	0.0612245	0.0612245	0.0408163	0.102041	0.102041	0.163265	0.163265	0.122449	0.0816327	0	0	0.0204082	0.0408163	0.102041	0.142857	0.122449	0.122449	0.0816327	0.0816327	0.0816327	0.0612245	0.0612245	0.0612245	0.0612245	0.102041
[truncated: 351 more columns]

## Sheet: Fig S3g
rdlPFC
0.0125	0.025	0.025	0.0123457	0.037037	0.0246914	0.037037	0.0493827	0.0740741	0.0740741	0.0987654	0.111111	0.0864198	0.0740741	0.037037	0.037037	0.037037	0.037037	0.037037	0.0246914	0.037037	0.0740741	0.0617284	0.0987654	0.0617284	0.0246914	0.037037	0.037037	0.0493827	0.037037	0.0493827	0.0617284	0	0.0246914	0.0493827	0.0740741	0.0864198	0.0987654	0.0740741	0.0740741	0.0617284	0.037037	0.0864198	0.0740741	0.0740741	0.0246914	0.0246914	0.037037	0.0740741	0.0617284
0.0535714	0.0964912	0.0608696	0.0956522	0.0775862	0.0512821	0.025641	0.034188	0.0254237	0.0338983	0.00847458	0.0169492	0.00847458	0.0254237	0.0254237	0.0423729	0.0338983	0.059322	0.0677966	0.0508475	0.0508475	0.0169492	0.0169492	0.00847458	0.0254237	0.0254237	0.0508475	0.0677966	0.059322	0.0508475	0.0508475	0.0508475	0.0677966	0.0508475	0.0508475	0.0423729	0.0677966	0.0677966	0.0847458	0.0677966	0.0677966	0.059322	0.059322	0.0508475	0.0508475	0.0677966	0.0677966	0.0508475	0.0508475	0.0677966
0.0733945	0.0818182	0.0818182	0.0803571	0.0619469	0.0353982	0.0265487	0.0263158	0.0614035	0.0350877	0.0701754	0.0438596	0.0614035	0.0526316	0.0263158	0.0614035	0.0350877	0.00877193	0.0175439	0.0263158	0.0175439	0.00877193	0.0350877	0.0175439	0.0263158	0.0526316	0.0614035	0.0789474	0.0526316	0.0350877	0.0350877	0.0350877	0.0350877	0.0438596	0.0526316	0.105263	0.0964912	0.0789474	0.0526316	0.0701754	0.0877193	0.0701754	0.0614035	0.0701754	0.0350877	0.0526316	0.0438596	0.0701754	0.0789474	0.0964912
0.0263158	0.025641	0.0375	0.0125	0.0125	0	0	0.0243902	0.0357143	0.0581395	0.0795455	0.0795455	0.0568182	0.0340909	0.0227273	0.0568182	0.0681818	0.0795455	0.0454545	0.0454545	0.0568182	0.0454545	0.0340909	0.0568182	0.0909091	0.0568182	0.0795455	0.0568182	0.0340909	0.0681818	0.125	0.159091	0.136364	0.0795455	0.0795455	0.0909091	0.147727	0.113636	0.102273	0.0454545	0.0681818	0.0568182	0.0795455	0.0681818	0.0681818	0.0795455	0.0909091	0.113636	0.159091	0.0681818
0.116883	0.0632911	0.101266	0.126582	0.164557	0.177215	0.1375	0.1375	0.1125	0.1	0.0625	0.0617284	0.0617284	0.0617284	0.0617284	0.0740741	0.0617284	0.0987654	0.0740741	0.0740741	0.0864198	0.0864198	0.0987654	0.0987654	0.0987654	0.0740741	0.0864198	0.0864198	0.0617284	0.037037	0.0740741	0.0740741	0.037037	0.0493827	0.037037	0.0493827	0.0123457	0.0493827	0.0617284	0.0617284	0.0617284	0.0617284	0.0864198	0.0617284	0.0617284	0.037037	0.0493827	0.0493827	0.0493827	0.0617284
0.0673077	0.047619	0.0377358	0.0377358	0.0373832	0.0373832	0.0462963	0.0555556	0.0740741	0.0555556	0.0555556	0.0555556	0.0183486	0.0181818	0.0181818	0.0545455	0.0363636	0.0454545	0.0636364	0.0727273	0.0458716	0.0550459	0.100917	0.118182	0.0909091	0.0727273	0.0727273	0.0636364	0.0818182	0.0818182	0.0818182	0.109091	0.109091	0.1	0.0727273	0.0636364	0.0727273	0.0272727	0.0454545	0.0363636	0.0272727	0.0818182	0.0454545	0.0545455	0.0636364	0.0454545	0.0818182	0.0636364	0.0636364	0.0818182
0.114943	0.123596	0.11236	0.0769231	0.076087	0.0978261	0.0869565	0.0645161	0.0752688	0.0957447	0.0744681	0.0638298	0.0531915	0.0531915	0.0638298	0.0851064	0.0638298	0.0425532	0.0319149	0.0319149	0.0531915	0.0319149	0.0106383	0.0212766	0.0106383	0.0106383	0.0212766	0.0425532	0.0638298	0.0531915	0.0425532	0.0531915	0.0531915	0.0425532	0.0531915	0.0638298	0.106383	0.0851064	0.0638298	0.0744681	0.0957447	0.106383	0.0638298	0.0638298	0.0425532	0.0744681	0.0744681	0.0744681	0.0744681	0.0638298
0.148649	0.144737	0.0625	0.0240964	0.0240964	0.0357143	0.0470588	0.0588235	0.0588235	0.0941176	0.0588235	0.0470588	0.0470588	0.0352941	0.0470588	0.0588235	0.0235294	0.0235294	0.0235294	0.0352941	0.0352941	0.0117647	0.0235294	0.0235294	0.0352941	0.0117647	0.0235294	0.047619	0.0357143	0.105882	0.0823529	0.0941176	0.0941176	0.0823529	0.0823529	0.0705882	0.0705882	0.0352941	0.0470588	0.0352941	0.0470588	0.0470588	0.0588235	0.0823529	0.0941176	0.0588235	0.0705882	0.129412	0.0941176	0.129412
mdlPFC
0.0625	0.0416667	0.0416667	0.0416667	0.0416667	0.0625	0.0816327	0.102041	0.122449	0.142857	0.122449	0.102041	0.102041	0.0816327	0.122449	0.0612245	0.0408163	0.0204082	0.0204082	0.0204082	0.0408163	0.0204082	0	0	0	0	0.0204082	0	0.0408163	0.0816327	0.0612245	0.122449	0.0816327	0.0408163	0.0408163	0.0612245	0.0612245	0.0612245	0.0612245	0.0408163	0.0816327	0.0816327	0.0408163	0.0408163	0.0612245	0.0816327	0.0816327	0.0408163	0.0816327	0.102041
0.039604	0.0294118	0.0392157	0.0291262	0.00961538	0.0285714	0.0380952	0.0285714	0.0380952	0.0380952	0.0285714	0.0377358	0.0560748	0.0377358	0.0283019	0.0283019	0.0560748	0.0373832	0.046729	0.0186916	0.0280374	0.0654206	0.0560748	0.0841121	0.046729	0.046729	0.0280374	0.0280374	0.0373832	0.00934579	0.0373832	0.0373832	0.0186916	0.0186916	0.0841121	0.0841121	0.046729	0.0373832	0.0373832	0.0373832	0.0373832	0.0373832	0.0560748	0.0373832	0.0560748	0.0560748	0.0654206	0.0560748	0.0841121	0.0654206
0.0483871	0.056	0.048	0.048	0.047619	0.0393701	0.0472441	0.0314961	0.0234375	0.046875	0.046875	0.0546875	0.0390625	0.0390625	0.046875	0.0546875	0.078125	0.078125	0.0546875	0.0390625	0.0625	0.0625	0.0234375	0.0546875	0.0703125	0.0859375	0.0546875	0.0703125	0.0390625	0.03125	0.046875	0.046875	0.046875	0.0078125	0.03125	0.0546875	0.0625	0.0859375	0.0546875	0.0859375	0.0703125	0.046875	0.0390625	0.046875	0.0859375	0.078125	0.101562	0.078125	0.101562	0.078125
0.0188679	0.0172414	0.0338983	0.0166667	0.0322581	0.015873	0.015873	0.031746	0.015873	0.031746	0.047619	0.046875	0.03125	0.03125	0.015625	0.046875	0.015625	0.015625	0.03125	0.046875	0.03125	0.03125	0.0625	0.078125	0.09375	0.046875	0.03125	0.015625	0.015625	0.046875	0.015625	0.015625	0.046875	0.03125	0.0625	0.078125	0.109375	0.0625	0.078125	0.046875	0.046875	0.046875	0.015625	0.078125	0.0625	0.0625	0.046875	0.09375	0.09375	0.078125
0.0405405	0.0526316	0.105263	0.12987	0.142857	0.177215	0.189873	0.202532	0.189873	0.139241	0.1375	0.1625	0.1375	0.1125	0.135802	0.123457	0.123457	0.0987654	0.0740741	0.111111	0.111111	0.0864198	0.0617284	0.0740741	0.0617284	0.0731707	0.121951	0.0731707	0.0487805	0.0487805	0.0243902	0.0853659	0.0609756	0.0609756	0.0853659	0.0487805	0.0365854	0.0487805	0.0609756	0.0365854	0.0731707	0.0493827	0.0864198	0.0617284	0.0493827	0.0617284	0.0493827	0.0740741	0.0617284	0.0740741
0.105263	0.0520833	0.0408163	0.0408163	0.0505051	0.0606061	0.0505051	0.0707071	0.0606061	0.040404	0.04	0.0594059	0.0891089	0.0686275	0.0294118	0.0392157	0.0392157	0.0686275	0.0980392	0.0980392	0.0784314	0.0882353	0.116505	0.0970874	0.0970874	0.106796	0.106796	0.0980392	0.0686275	0.0882353	0.0392157	0.0686275	0.0686275	0.0490196	0.0392157	0.0392157	0.0882353	0.0588235	0.0588235	0.0392157	0.0588235	0.0882353	0.0980392	0.0882353	0.0588235	0.0784314	0.0882353	0.0686275	0.0392157	0.0392157
0.0240964	0.0574713	0.0549451	0.076087	0.0860215	0.106383	0.0833333	0.0833333	0.0833333	0.0824742	0.0721649	0.0714286	0.0918367	0.09	0.12	0.08	0.0707071	0.0808081	0.09	0.08	0.07	0.08	0.1	0.07	0.02	0	0	0.02	0.04	0.08	0.09	0.08	0.06	0.07	0.07	0.06	0.07	0.07	0.06	0.05	0.02	0.03	0.02	0.02	0.04	0.01	0.02	0.02	0.04	0.04
0.0789474	0.0769231	0.0641026	0.0375	0.05	0.025	0.0375	0.025	0.1	0.0886076	0.0625	0.1	0.0864198	0.0617284	0.0617284	0.0243902	0.0487805	0.0487805	0.0731707	0.0487805	0.0731707	0.097561	0.0853659	0.0731707	0.0487805	0.0731707	0.0365854	0.0487805	0.0731707	0.0243902	0.0365854	0.0121951	0.0121951	0.0609756	0.0487805	0.0365854	0.0243902	0.0487805	0.0609756	0.0609756	0.0853659	0.0722892	0.0843373	0.060241	0.0843373	0.0481928	0.0120482	0.0361446	0.060241	0.0361446
cdlPFC
0.0869565	0.0724638	0.0942029	0.101449	0.0797101	0.0434783	0.0434783	0.0797101	0.0647482	0.0647482	0.0863309	0.0642857	0.0357143	0.0285714	0.0285714	0.0357143	0.0571429	0.05	0.05	0.0142857	0.0214286	0.0357143	0.0357143	0.0428571	0.0357143	0.0428571	0.0357143	0.0714286	0.0642857	0.05	0.0571429	0.0571429	0.0857143	0.107143	0.0785714	0.0785714	0.05	0.0357143	0.0571429	0.0714286	0.0785714	0.0714286	0.05	0.0571429	0.0642857	0.0357143	0.0642857	0.0571429	0.0571429	0.0428571
0.0507246	0.0434783	0.0359712	0.0214286	0.0283688	0.0212766	0.035461	0.0283688	0.0425532	0.0283688	0.0496454	0.0425532	0.0283688	0.0496454	0.0496454	0.0496454	0.0352113	0.0915493	0.084507	0.0704225	0.0774648	0.0704225	0.0422535	0.0633803	0.0774648	0.0633803	0.084507	0.084507	0.0352113	0.0352113	0.028169	0.0352113	0.0352113	0.028169	0.0422535	0.0422535	0.084507	0.0774648	0.0633803	0.0774648	0.056338	0.0352113	0.028169	0.0422535	0.0422535	0.0422535	0.0352113	0.0140845	0.0422535	0.0422535
0.0267857	0.0350877	0.0508475	0.0504202	0.0909091	0.0813008	0.0483871	0.04	0.047619	0.031746	0.0873016	0.0873016	0.0634921	0.0634921	0.0634921	0.0714286	0.0714286	0.0555556	0.031746	0.031746	0.047619	0.0952381	0.0952381	0.0793651	0.0873016	0.0793651	0.0634921	0.047619	0.031746	0.0555556	0.032	0.04	0.032	0.048	0.064	0.064	0.0634921	0.111111	0.0793651	0.0873016	0.0793651	0.0714286	0.0396825	0.0714286	0.0952381	0.0952381	0.0714286	0.0555556	0.0952381	0.0793651
0.0617284	0.0481928	0.0697674	0.0744681	0.0520833	0.0416667	0.0412371	0.0515464	0.0412371	0.0707071	0.07	0.049505	0.0594059	0.0392157	0.0490196	0.0490196	0.0980392	0.0784314	0.0980392	0.0882353	0.107843	0.0784314	0.0392157	0.00980392	0.0294118	0.0392157	0.0980392	0.0980392	0.0980392	0.0980392	0.0588235	0.0392157	0.0588235	0.0588235	0.0490196	0.0686275	0.0882353	0.0686275	0.0784314	0.0490196	0.0490196	0.0588235	0.0392157	0.0196078	0.0588235	0.0686275	0.0392157	0.0490196	0.0686275	0.0784314
0.0327869	0.0569106	0.0952381	0.150794	0.18254	0.165354	0.15748	0.15748	0.133858	0.133858	0.109375	0.132812	0.140625	0.132812	0.125	0.101562	0.078125	0.101562	0.101562	0.0859375	0.0859375	0.09375	0.078125	0.0703125	0.0703125	0.0625	0.046875	0.0546875	0.078125	0.0703125	0.0390625	0.078125	0.0703125	0.0703125	0.078125	0.078125	0.078125	0.0546875	0.0625	0.0625	0.0703125	0.101562	0.0625	0.046875	0.03125	0.03125	0.0234375	0.0546875	0.0546875	0.046875
0.0872483	0.0794702	0.0709677	0.0576923	0.0576923	0.0641026	0.0764331	0.0382166	0.0509554	0.0509554	0.044586	0.0509554	0.044586	0.0382166	0.0382166	0.0700637	0.0700637	0.0509554	0.0254777	0.0509554	0.0636943	0.0636943	0.0382166	0.0509554	0.044586	0.0764331	0.0955414	0.0955414	0.10828	0.089172	0.0700637	0.0573248	0.10828	0.11465	0.0828025	0.0955414	0.0700637	0.0573248	0.0764331	0.0764331	0.0636943	0.0700637	0.089172	0.0955414	0.0955414	0.101911	0.0764331	0.0636943	0.0764331	0.0700637
0.101695	0.107438	0.123967	0.122951	0.106557	0.0887097	0.0806452	0.0967742	0.0645161	0.0645161	0.08	0.072	0.056	0.072	0.056	0.0564516	0.048	0.048	0.056	0.064	0.064	0.08	0.08	0.056	0.0714286	0.0793651	0.0634921	0.047619	0.0238095	0.0555556	0.0396825	0.0555556	0.0396825	0.047619	0.047619	0.0396825	0.0714286	0.0873016	0.0873016	0.125984	0.141732	0.110236	0.0629921	0.0472441	0.0472441	0.0629921	0.110236	0.102362	0.0944882	0.133858
0.103093	0.0816327	0.05	0.039604	0.0582524	0.0673077	0.0471698	0.0560748	0.0280374	0.0280374	0.0185185	0.0462963	0.0833333	0.111111	0.0740741	0.0550459	0.0363636	0.0272727	0.0545455	0.0272727	0.0363636	0.0272727	0.0181818	0.0181818	0.0272727	0.0545455	0.0636364	0.0363636	0.0909091	0.109091	0.0727273	0.0363636	0.0636364	0.0818182	0.0636364	0.0545455	0.0363636	0.0545455	0.0454545	0.0545455	0.0636364	0.0363636	0.0272727	0.0636364	0.1	0.1	0.0818182	0.109091	0.0909091	0.0454545
vlPFC
0.0619469	0.0350877	0.0689655	0.0854701	0.0854701	0.059322	0.0932203	0.0932203	0.0508475	0.0338983	0.0677966	0.0423729	0.0338983	0.0169492	0	0	0.0254237	0.0508475	0.059322	0.0423729	0.0762712	0.059322	0.0423729	0.0508475	0.0423729	0.0423729	0.0423729	0.0508475	0.0508475	0.0677966	0.0508475	0.0423729	0.0338983	0.0338983	0.0423729	0.0762712	0.0762712	0.0338983	0.0254237	0.0338983	0.059322	0.059322	0.0423729	0.0508475	0.0847458	0.0338983	0.0169492	0.059322	0.0508475	0.0423729
0.0504202	0.0333333	0.025	0.0330579	0.0165289	0.0245902	0.0163934	0	0.0245902	0.0245902	0.0325203	0.0325203	0.0650407	0.0731707	0.0487805	0.0325203	0.0569106	0.0569106	0.0731707	0.0650407	0.0569106	0.0325203	0.00813008	0.0406504	0.0487805	0.0325203	0.0243902	0.0325203	0.0325203	0.00813008	0.0406504	0.0813008	0.0650407	0.0650407	0.0325203	0.0650407	0.0813008	0.0650407	0.097561	0.0650407	0.0569106	0.0406504	0.0731707	0.097561	0.0894309	0.105691	0.097561	0.0487805	0.0487805	0.0569106
0.0461538	0.0454545	0.0447761	0.0148148	0.0364964	0.0437956	0.0869565	0.057971	0.0507246	0.0437956	0.0437956	0.0583942	0.0656934	0.0364964	0.0510949	0.0507246	0.0507246	0.057971	0.0434783	0.0431655	0.0431655	0.0215827	0.028777	0.0359712	0.0431655	0.057554	0.0359712	0.0215827	0.0359712	0.0647482	0.057554	0.0647482	0.0719424	0.0719424	0.0791367	0.057554	0.0791367	0.0503597	0.0935252	0.0719424	0.057554	0.0431655	0.057554	0.0719424	0.057554	0.0791367	0.0719424	0.057554	0.0503597	0.0719424
0.030303	0.039604	0.00980392	0.00952381	0.00934579	0.0277778	0.0272727	0.0366972	0.0545455	0.0545455	0.0181818	0.0272727	0.0545455	0.0545455	0.0454545	0.036036	0.0357143	0.0714286	0.0446429	0.0535714	0.0625	0.0714286	0.0892857	0.0714286	0.0446429	0.0714286	0.0892857	0.0803571	0.116071	0.0982143	0.107143	0.0803571	0.0625	0.0625	0.0892857	0.0982143	0.0535714	0.0357143	0.0625	0.0714286	0.0625	0.0535714	0.0535714	0.0535714	0.0535714	0.0357143	0.0357143	0.0267857	0.0357143	0.0982143
0.0740741	0.0357143	0.0357143	0.0714286	0.105263	0.0701754	0.0877193	0.0877193	0.0877193	0.105263	0.140351	0.157895	0.192982	0.122807	0.122807	0.105263	0.0701754	0.0526316	0.0701754	0.105263	0.105263	0.0877193	0.0877193	0.105263	0.0877193	0.0701754	0.0350877	0.122807	0.0877193	0.0526316	0.0526316	0.0701754	0.0526316	0.0526316	0.0877193	0.0350877	0.0526316	0.0526316	0.0877193	0.105263	0.105263	0.122807	0.0350877	0.0350877	0.0175439	0.0175439	0.0175439	0.0175439	0	0.0175439
0.0625	0.0625	0.015625	0.0151515	0.030303	0.0151515	0.030303	0.0454545	0.0606061	0.0606061	0.0606061	0.0895522	0.0597015	0.0882353	0.0735294	0.117647	0.117647	0.0735294	0.0588235	0.0882353	0.115942	0.057971	0.057971	0.0434783	0.0289855	0.0434783	0.0724638	0.101449	0.101449	0.0869565	0.0869565	0.144928	0.130435	0.115942	0.15942	0.15942	0.130435	0.0724638	0.0724638	0.101449	0.130435	0.130435	0.130435	0.101449	0.057971	0.057971	0.057971	0.0724638	0.0724638	0.0144928
0.0357143	0.0357143	0.0344828	0.0333333	0.0322581	0.0322581	0.0967742	0.0967742	0.0625	0.03125	0.0625	0.0625	0.0625	0.125	0.15625	0.1875	0.125	0.03125	0	0	0.03125	0.0625	0.03125	0.03125	0	0.03125	0.03125	0.03125	0	0.03125	0.03125	0.09375	0.125	0.03125	0.0625	0.09375	0.15625	0.1875	0.15625	0.0625	0.03125	0.03125	0	0	0.0625	0	0	0	0.03125	0.0625
0.08	0.153846	0.192308	0.0714286	0.0357143	0.0357143	0.0357143	0.0714286	0.0357143	0.0357143	0.0357143	0.0357143	0.0714286	0.0714286	0.0714286	0.0714286	0.0714286	0.0357143	0	0.0357143	0.0714286	0.0357143	0.0357143	0.0714286	0.142857	0.142857	0.25	0.178571	0.142857	0.107143	0.0357143	0.0357143	0.0357143	0.0357143	0.0357143	0.0357143	0.0357143	0.0714286	0	0	0.0714286	0.0714286	0.0357143	0.107143	0.0357143	0.0357143	0.0357143	0	0	0.0357143
[truncated: 351 more columns]

## Sheet: Fig S3h
rdlPFC
0.0628931	0.0625	0.0432099	0.0490798	0.0674847	0.0797546	0.0736196	0.0368098	0.0245399	0.0122699	0.0184049	0.0245399	0.0552147	0.0736196	0.0613497	0.0674847	0.0552147	0.0490798	0.0552147	0.0429448	0.0613497	0.0552147	0.0613497	0.0736196	0.0613497	0.0858896	0.0552147	0.0429448	0.0490798	0.0613497	0.0797546	0.0797546	0.0552147	0.0613497	0.0674847	0.0797546	0.0981595	0.0552147	0.0306748	0.0306748	0.0245399	0.0736196	0.0858896	0.0674847	0.0552147	0.0674847	0.0858896	0.0674847	0.0613497	0.0613497
0.015625	0.046875	0.046875	0.0465116	0.0387597	0.0387597	0.0310078	0.0232558	0.00775194	0.0155039	0.0155039	0.0310078	0.0387597	0.0542636	0.0542636	0.0465116	0.0232558	0.0465116	0.0615385	0.0692308	0.0461538	0.0615385	0.0615385	0.0538462	0.0461538	0.0538462	0.0461538	0.0384615	0.0461538	0.0692308	0.0692308	0.0230769	0.0461538	0.0461538	0.0846154	0.0615385	0.0387597	0.0310078	0.0387597	0.0697674	0.0697674	0.0697674	0.0775194	0.100775	0.0542636	0.0387597	0.0387597	0.0620155	0.0465116	0.0465116
0.031746	0.0503597	0.0780142	0.0839161	0.0902778	0.0972222	0.0758621	0.0342466	0.0547945	0.0753425	0.0753425	0.0616438	0.0342466	0.0479452	0.0479452	0.0342466	0.0890411	0.0616438	0.0547945	0.0753425	0.0547945	0.0547945	0.130137	0.0684932	0.0753425	0.0684932	0.109589	0.130137	0.116438	0.0958904	0.0958904	0.0821918	0.0821918	0.0753425	0.0547945	0.0547945	0.0616438	0.10274	0.0821918	0.109589	0.0753425	0.0616438	0.0753425	0.0753425	0.0753425	0.0616438	0.0479452	0.0616438	0.0753425	0.0684932
0	0	0	0	0	0	0	0.0555556	0.0555556	0.111111	0.111111	0.0555556	0	0.0526316	0.0526316	0	0	0.0526316	0.0526316	0	0	0	0.0526316	0	0.0526316	0.157895	0.157895	0.105263	0	0.105263	0.210526	0.105263	0.105263	0	0	0.0526316	0.105263	0.0526316	0.0526316	0.0526316	0	0	0.0526316	0.105263	0.105263	0.105263	0.0526316	0.0526316	0.0526316	0
0.106667	0.111111	0.121951	0.121951	0.120482	0.119048	0.107143	0.0705882	0.0930233	0.091954	0.126437	0.114943	0.0804598	0.0804598	0.0804598	0.103448	0.149425	0.147727	0.181818	0.136364	0.147727	0.102273	0.0795455	0.0795455	0.0795455	0.0909091	0.0340909	0.0340909	0.0568182	0.136364	0.102273	0.0795455	0.0795455	0.0568182	0.0681818	0.0909091	0.0795455	0.0795455	0.0909091	0.0795455	0.0795455	0.0568182	0.0454545	0.0340909	0.0681818	0.0568182	0.0454545	0.0227273	0.0113636	0.0454545
0.031746	0.0615385	0.0746269	0.0724638	0.056338	0.056338	0.0422535	0.0704225	0.112676	0.0985915	0.056338	0.028169	0.0138889	0.0138889	0.0277778	0.0416667	0.0416667	0.0555556	0.0694444	0.0833333	0.0555556	0.0555556	0.0694444	0.0972222	0.125	0.152778	0.125	0.166667	0.194444	0.111111	0.0972222	0.111111	0.111111	0.125	0.0972222	0.0694444	0.0972222	0.0833333	0.0694444	0.0972222	0.0972222	0.0694444	0.0555556	0.0694444	0.0684932	0.0684932	0.109589	0.0821918	0.0684932	0.109589
0.102041	0.0909091	0.0517241	0.0508475	0.0806452	0.078125	0.0793651	0.078125	0.09375	0.125	0.0625	0.09375	0.0923077	0.0461538	0.0298507	0.0298507	0.0447761	0.0298507	0.0447761	0.0447761	0.0298507	0.0447761	0.0597015	0.0597015	0.0597015	0.0895522	0.0895522	0.0447761	0.0149254	0.0149254	0.0746269	0.0746269	0.0447761	0.0298507	0.0597015	0.0149254	0	0.0447761	0.0597015	0.0746269	0.134328	0.119403	0.0746269	0.0597015	0.0298507	0.0746269	0.0597015	0.0597015	0.0447761	0.0298507
0.108108	0.0810811	0.075	0.0238095	0.0238095	0.0714286	0.0465116	0.0465116	0.0465116	0.0681818	0.108696	0.0434783	0.0652174	0.0652174	0.0434783	0.0217391	0	0.0222222	0.0217391	0.0425532	0.0425532	0.0425532	0.0212766	0	0	0.0425532	0.0638298	0.0212766	0.0425532	0.0638298	0.0425532	0.0851064	0.0638298	0.106383	0.106383	0.0638298	0.0638298	0.0425532	0.0425532	0.0425532	0.0212766	0.0425532	0.0638298	0.0638298	0.0212766	0	0.0212766	0.106383	0.12766	0.106383
mdlPFC
0.0714286	0.0603448	0.042735	0.034188	0.0677966	0.059322	0.0336134	0.0504202	0.0504202	0.0166667	0.0416667	0.025	0.0165289	0.0247934	0.0247934	0.0330579	0.0165289	0.0247934	0.0330579	0.0165289	0.0413223	0.0413223	0.0413223	0.0413223	0.0578512	0.0327869	0.0655738	0.0409836	0.0163934	0.0325203	0.0325203	0.0243902	0.0487805	0.0487805	0.0569106	0.0243902	0.0162602	0.0406504	0.0406504	0.0650407	0.0569106	0.0650407	0.097561	0.0569106	0.0731707	0.0569106	0.0731707	0.0325203	0.0243902	0.0243902
0.0336134	0.0336134	0.1	0.075	0.0416667	0.0166667	0.00833333	0.0166667	0.0166667	0.0166667	0.0333333	0.0666667	0.05	0.0165289	0.0247934	0.0245902	0.0245902	0.0409836	0.0327869	0.0163934	0.0409836	0.0409836	0.0491803	0.0491803	0.0245902	0.0245902	0.00819672	0.0163934	0.0327869	0.057377	0.0327869	0.0413223	0.0247934	0.00826446	0.0247934	0.0330579	0.0661157	0.0826446	0.0413223	0.0330579	0.0330579	0.0578512	0.0661157	0.0743802	0.0743802	0.0655738	0.0901639	0.0983607	0.0901639	0.0983607
0.0196078	0.0380952	0.0280374	0.0654206	0.0747664	0.0747664	0.102804	0.0833333	0.0740741	0.037037	0.0555556	0.0833333	0.0555556	0.0462963	0.037037	0.0555556	0.0185185	0.037037	0.0648148	0.037037	0.0648148	0.0555556	0.0555556	0.0833333	0.0648148	0.101852	0.0833333	0.0555556	0.0185185	0.0277778	0.0555556	0.0648148	0.0740741	0.101852	0.0740741	0.0648148	0.0925926	0.0462963	0.0277778	0.0277778	0.0185185	0.0185185	0.0740741	0.0833333	0.0833333	0.0925926	0.0555556	0.0185185	0.00925926	0.0277778
0.0987654	0.0731707	0.047619	0.0470588	0.0588235	0.0465116	0.0465116	0.0229885	0.0344828	0.0344828	0.0574713	0.0574713	0.0574713	0.045977	0.0344828	0.0344828	0.0344828	0.0344828	0.0574713	0.045977	0.045977	0.0574713	0.0689655	0.091954	0.103448	0.0804598	0.0574713	0.0689655	0.0804598	0.0804598	0.0689655	0.0574713	0.103448	0.137931	0.091954	0.0689655	0.0574713	0.0574713	0.0574713	0.0229885	0.0574713	0.0689655	0.0689655	0.0804598	0.103448	0.091954	0.0689655	0.126437	0.126437	0.114943
0.0789474	0.128205	0.134454	0.142857	0.109244	0.0672269	0.117647	0.10084	0.117647	0.134454	0.12605	0.0840336	0.0840336	0.092437	0.10084	0.125	0.1	0.0991736	0.131148	0.180328	0.131148	0.114754	0.0819672	0.0409836	0.0819672	0.106557	0.122951	0.114754	0.106557	0.0983607	0.0819672	0.0245902	0.0409836	0.057377	0.0819672	0.0819672	0.0819672	0.0819672	0.114754	0.0819672	0.0655738	0.0409836	0.0491803	0.0655738	0.057377	0.0655738	0.0655738	0.0819672	0.0983607	0.0901639
0.0888889	0.0879121	0.0652174	0.0645161	0.0752688	0.0752688	0.0537634	0.0645161	0.0430108	0.0645161	0.0638298	0.0212766	0.0319149	0.0212766	0.0425532	0.0851064	0.0851064	0.0212766	0.0638298	0.0851064	0.0638298	0.0851064	0.0531915	0.0531915	0.0638298	0.0744681	0.0744681	0.0851064	0.0638298	0.0638298	0.0425532	0.0212766	0.0744681	0.0744681	0.0744681	0.0736842	0.0631579	0.0631579	0.0947368	0.0736842	0.0631579	0.0842105	0.0947368	0.0947368	0.0842105	0.0631579	0.0526316	0.0421053	0.0631579	0.0842105
0.0416667	0.0606061	0.0882353	0.0882353	0.0784314	0.137255	0.0784314	0.0490196	0.0490196	0.00980392	0.0294118	0.0294118	0.0196078	0.0490196	0.0588235	0.0294118	0.0588235	0.0392157	0.0294118	0.0392157	0.0392157	0.0294118	0.0686275	0.0490196	0.0392157	0.0392157	0.0392157	0.00980392	0.0196078	0.0294118	0.0294118	0.0294118	0.0490196	0.0490196	0.0392157	0.0294118	0.0196078	0.0490196	0.0490196	0.0392157	0.0686275	0.0490196	0.0490196	0.0294118	0.0392157	0.0686275	0.0784314	0.0882353	0.0686275	0.0686275
0.0531915	0.0421053	0.0721649	0.0714286	0.0594059	0.0588235	0.0588235	0.0784314	0.0686275	0.0686275	0.0485437	0.0970874	0.126214	0.115385	0.125	0.0961538	0.0865385	0.0769231	0.0673077	0.0384615	0.0480769	0.0384615	0.0480769	0.0384615	0.0480769	0.0480769	0.0288462	0	0.0192308	0.0576923	0.0384615	0.0288462	0.0192308	0.0288462	0.00961538	0.0673077	0.0769231	0.0769231	0.0576923	0.115385	0.0961538	0.0961538	0.0576923	0.0288462	0.0288462	0.0961538	0.0865385	0.0961538	0.0384615	0.0384615
cdlPFC
0	0.016129	0.031746	0.0307692	0.030303	0.030303	0.0298507	0.0597015	0.0434783	0.0434783	0.0857143	0.0857143	0.0571429	0.0422535	0.028169	0.0140845	0.0694444	0.0972222	0.0972222	0.0694444	0.0555556	0.0833333	0.0555556	0.111111	0.0821918	0.0810811	0.0405405	0.0405405	0.027027	0.0405405	0.0405405	0.0135135	0.0405405	0.0405405	0.0405405	0.027027	0.0540541	0.0675676	0.0405405	0.0540541	0.0547945	0.0273973	0.0136986	0.0958904	0.0821918	0.0273973	0.0273973	0.0273973	0	0
0.0519481	0.0512821	0.025641	0.0384615	0.0506329	0.0126582	0.0126582	0.0379747	0.0379747	0.0375	0.05	0.075	0.075	0.05	0.0740741	0.0740741	0.0617284	0.0246914	0.0246914	0.0246914	0.0493827	0.0493827	0.037037	0.0246914	0.0246914	0.0246914	0.037037	0.0246914	0.0617284	0.0617284	0.0875	0.0625	0.075	0.0625	0.05	0.075	0.0625	0.1625	0.1625	0.197531	0.135802	0.0987654	0.0864198	0.0617284	0.037037	0.0617284	0.0864198	0.0864198	0.037037	0.0864198
0.0147059	0.0294118	0.0437956	0.0729927	0.0510949	0.080292	0.0948905	0.080292	0.0583942	0.0583942	0.080292	0.0724638	0.0797101	0.0724638	0.0362319	0.0362319	0.0434783	0.057971	0.0507246	0.0434783	0.00724638	0.0144928	0.0434783	0.0362319	0.0507246	0.0652174	0.0507246	0.0434783	0.0362319	0.0217391	0.0434783	0.057971	0.0434783	0.0362319	0.0289855	0.0647482	0.057554	0.0503597	0.0647482	0.057554	0.0863309	0.057554	0.0431655	0.0431655	0.0215827	0.00719424	0.028777	0.0359712	0.0431655	0.0362319
0.0963855	0.0941176	0.0689655	0.0444444	0.0107527	0.0319149	0.0531915	0.0638298	0.0425532	0.0526316	0.0421053	0.0526316	0.0736842	0.0736842	0.0842105	0.115789	0.0631579	0.0421053	0.115789	0.0631579	0.114583	0.114583	0.0625	0.0520833	0.0520833	0.09375	0.09375	0.0833333	0.09375	0.104167	0.0625	0.0520833	0.0729167	0.09375	0.0729167	0.09375	0.09375	0.09375	0.0416667	0.0520833	0.0520833	0.0729167	0.0729167	0.0625	0.0729167	0.0833333	0.09375	0.0729167	0.03125	0.0729167
0.118421	0.0864198	0.135802	0.135802	0.134146	0.158537	0.134146	0.109756	0.121951	0.097561	0.109756	0.097561	0.097561	0.0963855	0.119048	0.0952381	0.0952381	0.0833333	0.0833333	0.0705882	0.0705882	0.105882	0.105882	0.105882	0.0823529	0.0705882	0.0705882	0.0941176	0.0705882	0.0470588	0.0235294	0.0235294	0.0352941	0.0352941	0.0235294	0.0588235	0.0470588	0.0235294	0.0470588	0.0588235	0.105882	0.0588235	0.0941176	0.0705882	0.0705882	0.105882	0.0705882	0.0823529	0.0823529	0.0941176
0.0352941	0.0229885	0.0561798	0.021978	0.0326087	0.0212766	0.0105263	0.0208333	0.0210526	0.0210526	0.0315789	0.0210526	0.0421053	0.0105263	0.0105263	0.0315789	0.0210526	0.0526316	0.0851064	0.0319149	0.0531915	0.0537634	0.0967742	0.0860215	0.0860215	0.0860215	0.0967742	0.11828	0.0752688	0.105263	0.166667	0.113402	0.113402	0.103093	0.0927835	0.103093	0.0927835	0.0721649	0.0515464	0.0824742	0.103093	0.123711	0.0927835	0.103093	0.0721649	0.03125	0.0412371	0.0618557	0.0515464	0.0824742
0.0731707	0.0481928	0.0361446	0.0465116	0.0344828	0.0804598	0.0795455	0.101124	0.0674157	0.0449438	0.0674157	0.0337079	0.011236	0.0111111	0.0333333	0.0444444	0.0333333	0.0333333	0.0444444	0.0444444	0.0444444	0.0666667	0.0444444	0.0444444	0.0222222	0.0222222	0.0444444	0.0222222	0.0222222	0.0111111	0.0444444	0.0444444	0.0444444	0.0652174	0.076087	0.076087	0.0543478	0.0652174	0.0769231	0.032967	0.0543478	0.0652174	0.0978261	0.076087	0.0543478	0.0434783	0.0434783	0.0543478	0.0543478	0.0769231
0.030303	0.0597015	0.0724638	0.0714286	0.0428571	0.0285714	0.0428571	0.0422535	0.0273973	0.0410959	0.0555556	0.0277778	0.0136986	0.0273973	0.0136986	0.0273973	0.027027	0.0266667	0.0133333	0.0263158	0.0131579	0.0131579	0.0263158	0.0131579	0.0649351	0.0909091	0.0909091	0.0779221	0.0779221	0.0519481	0.0649351	0.0519481	0.0519481	0.025641	0.025641	0.0128205	0.0128205	0.0128205	0	0.025641	0.0128205	0.0384615	0.0897436	0.0769231	0.0769231	0.0641026	0	0.025641	0.0128205	0.025974
vlPFC
0.0869565	0.0775862	0.0588235	0.0655738	0.0655738	0.0650407	0.0322581	0.024	0.04	0.056	0.0787402	0.0708661	0.0629921	0.0472441	0.0314961	0.023622	0.015748	0.0232558	0.0310078	0.0310078	0.0232558	0.0232558	0.0310078	0.0387597	0.0542636	0.0620155	0.0775194	0.0542636	0.0542636	0.0465116	0.0852713	0.0775194	0.0465116	0.0697674	0.0697674	0.0620155	0.0465116	0.0620155	0.0387597	0.0775194	0.0620155	0.0542636	0.0542636	0.0465116	0.0387597	0.0310078	0.0387597	0.0232558	0.0310078	0.0387597
0.0442478	0.0530973	0.0438596	0.042735	0.0598291	0.0598291	0.042735	0.042735	0.0598291	0.025641	0.034188	0.0598291	0.0854701	0.111111	0.0854701	0.0769231	0.0598291	0.0847458	0.0847458	0.0508475	0.0677966	0.059322	0.0840336	0.0420168	0.0504202	0.0168067	0.0252101	0.0252101	0.0672269	0.0756303	0.0672269	0.0338983	0.0338983	0.0254237	0.0338983	0.0338983	0.0338983	0.0254237	0	0.0252101	0.0672269	0.0420168	0.0504202	0.0756303	0.0588235	0.0504202	0.0504202	0.0420168	0.0672269	0.0504202
0.0940171	0.0940171	0.106557	0.0655738	0.0645161	0.0555556	0.0555556	0.047619	0.119048	0.0952381	0.0793651	0.0555556	0.0634921	0.0555556	0.0555556	0.0634921	0.0396825	0.0396825	0.04	0.064	0.04	0.072	0.064	0.056	0.04	0.024	0.048	0.0714286	0.0873016	0.0793651	0.0555556	0.0396825	0.015873	0.015873	0.0238095	0.031746	0.0396825	0.0238095	0.031746	0.031746	0.0238095	0.015873	0.0396825	0.0714286	0.047619	0.031746	0.0238095	0.0238095	0.0238095	0.031746
0.0588235	0.0588235	0.0555556	0.0555556	0.0526316	0.0526316	0.105263	0.157895	0.0952381	0.0454545	0.0454545	0.0416667	0.0833333	0.125	0.125	0	0	0.0833333	0.0833333	0.08	0.04	0.08	0.0769231	0.037037	0.037037	0.111111	0.0769231	0.0384615	0	0.0740741	0.111111	0.107143	0.107143	0.214286	0.142857	0.178571	0.178571	0.172414	0.103448	0.103448	0.137931	0.103448	0.0689655	0.0689655	0.0344828	0.0714286	0.0714286	0.142857	0.0357143	0.037037
0.0285714	0.0285714	0.0571429	0.0571429	0.142857	0.142857	0.257143	0.2	0.142857	0.114286	0.0857143	0.142857	0.142857	0.0857143	0.0857143	0.0857143	0.0571429	0.114286	0.0285714	0.0285714	0.0857143	0.0555556	0.0555556	0.0277778	0.0277778	0.0277778	0.0277778	0.111111	0.0555556	0.0833333	0.0277778	0.0555556	0.0277778	0.0555556	0.0833333	0.0833333	0.0833333	0.0277778	0.0277778	0.0555556	0.0277778	0.0277778	0.0277778	0.0555556	0.0277778	0.0277778	0.0555556	0.0833333	0.0277778	0.0277778
0.0285714	0.027027	0.027027	0	0	0	0.025641	0.0512821	0.0512821	0.0512821	0.075	0.05	0.025	0	0	0.025	0.025	0.025	0.05	0.05	0.05	0.025	0	0	0.025	0.075	0.1	0.05	0.1	0.15	0.15	0.05	0.025	0.125	0.1	0.1	0.1	0.1	0.075	0.125	0.125	0.1	0.075	0.05	0.025	0	0	0	0.075	0.075
0.0188679	0.0754717	0.0185185	0.0185185	0	0	0.0357143	0.0701754	0.12069	0.155172	0.103448	0.103448	0.0517241	0.0517241	0.0517241	0.0517241	0.0172414	0.0172414	0.0172414	0.0517241	0.0172414	0.0344828	0.0344828	0	0	0.0344828	0	0	0.0344828	0.0172414	0.0172414	0.0172414	0.0344828	0.0689655	0.0517241	0.0338983	0.0338983	0.0508475	0.0508475	0.0677966	0.0508475	0.0508475	0.0508475	0.0338983	0.0847458	0.0508475	0.0338983	0.0847458	0.0847458	0
0.0227273	0.0222222	0	0.0652174	0.0434783	0.0434783	0.0425532	0.0638298	0.106383	0.0638298	0.0638298	0.0638298	0.0851064	0.0625	0.0208333	0	0.0416667	0.0416667	0.0208333	0.0416667	0.0208333	0.0833333	0.0208333	0.0208333	0.0208333	0.0833333	0.0833333	0.0416667	0.0416667	0.0625	0	0	0.0208333	0.0625	0.0625	0.0833333	0.145833	0.0833333	0.0833333	0.0416667	0	0.0416667	0.125	0.104167	0.104167	0.0612245	0.0816327	0.0204082	0.0204082	0
[truncated: 351 more columns]
