# Supplementary material for: Reward-related choices determine information timing and flow across macaque lateral prefrontal cortex
Source: Nat Commun. 2021 Feb 9;12:894. doi: 10.1038/s41467-021-20943-9 (PMC7873307; doi:10.1038/s41467-021-20943-9)
Supplement: Supplementary file 6 — Source Data [file 41467_2021_20943_MOESM6_ESM.zip › Excel/Figure S4.xlsx]

## Sheet: Fig S4
rdlPFC
0.0399123	0.0296417	0.0219298	0.0391363	0.0494518	0.0342755	0.0443806	0.0650522	0.0731244	0.0527066	0.0503324	0.0394112	0.0498575	0.0624608	0.062827	0.0463983	0.0524364	0.0818856	0.0503324	0.0626781	0.039886	0.0669516	0.0607787	0.0875183	0.0790437	0.0663319	0.0809793	0.0813455	0.0520506	0.0439422	0.0647625	0.0543524	0.0732371	0.0524168	0.0608914	0.0921218	0.0886169	0.0944235	0.104834	0.0940573	0.0794099	0.0543524	0.0647625	0.0771082	0.0878845	0.0841102	0.0878845	0.0878845	0.0855828	0.10023
0	0.0138889	0.00641026	0	0.0060241	0.0182927	0.0238095	0.0103185	0.0229885	0.0174419	0.0232558	0.0294118	0.0229885	0.00574713	0	0.0157496	0.00568182	0.0157496	0.0389753	0.0402711	0.0823365	0.0735646	0.0678828	0.0580762	0.0565191	0.0332935	0.053429	0.0634968	0.0836324	0.0722687	0.0678828	0.0704745	0.0591108	0.0665869	0.0919059	0.0660885	0.0761563	0.0604067	0.0604067	0.0560207	0.0565191	0.0709729	0.0954944	0.116427	0.110746	0.0862241	0.0774522	0.0704745	0.0792464	0.100678
0.0333333	0.0320513	0.0384615	0.0423544	0.0427824	0.0470238	0.0602725	0.0740741	0.0603175	0.0308642	0.0625	0.0546296	0.04375	0.0724884	0.0539699	0.0617284	0.0483372	0.0465909	0.0823864	0.0779243	0.0608372	0.0846642	0.104768	0.106354	0.121493	0.124747	0.107856	0.0893378	0.0877104	0.0753648	0.0984287	0.105892	0.110438	0.124411	0.113943	0.0892513	0.103183	0.0753648	0.115115	0.113447	0.106106	0.117951	0.0690691	0.108942	0.109147	0.141975	0.123117	0.135463	0.130584	0.104265
0.0194885	0.0302003	0.0232558	0.0280899	0.0561798	0.0274725	0.0222222	0.0285317	0.0222567	0.0322581	0.0376344	0.0441628	0.0543395	0.0591398	0.0542694	0.0376344	0.0435168	0.0537547	0.0489987	0.0271589	0.044668	0.0554916	0.0608679	0.0438197	0.0767209	0.0655194	0.059637	0.0854193	0.10025	0.0907384	0.0680582	0.0884856	0.094368	0.094368	0.100814	0.0938048	0.0831665	0.0607635	0.0489987	0.0772841	0.0873592	0.0820401	0.0714018	0.0820401	0.0820401	0.0772841	0.0826033	0.0655194	0.0778473	0.0831665
0.023408	0.0532853	0.0488637	0.0475786	0.0390625	0.0696957	0.0663671	0.0865554	0.0726685	0.0841299	0.0849384	0.075736	0.0710515	0.0547391	0.0547391	0.0663671	0.0933324	0.078637	0.103705	0.112954	0.0937706	0.108282	0.0913874	0.0637329	0.082185	0.0606654	0.0737612	0.0591553	0.0952808	0.0921661	0.0978504	0.0833214	0.11578	0.124982	0.105769	0.0980168	0.131926	0.124174	0.1295	0.150497	0.120298	0.149522	0.163409	0.153398	0.140562	0.160571	0.146744	0.132138	0.127513	0.125956
0	0	0	0.0588235	0.0277778	0.0277778	0.0263158	0.0263158	0.00342466	0.00689655	0.0331651	0.0380518	0.0692542	0.0663302	0.0365898	0.0693487	0.0573503	0.03125	0.0504537	0.10292	0.0834535	0.0571377	0.0674117	0.0445205	0.0376712	0.0479452	0.0776857	0.100577	0.0937275	0.063987	0.0674117	0.0573503	0.0413793	0.0308219	0.053713	0.0571377	0.0605624	0.0342466	0.0273973	0.0776857	0.0502884	0.110851	0.121125	0.0971521	0.0903028	0.0776857	0.104001	0.063987	0.104001	0.116619
0.04	0.0341283	0.0480925	0.0535997	0.0576923	0.0684383	0.0434975	0.0555457	0.0470588	0.0639535	0.0529412	0.0470588	0.0470588	0.0639535	0.0348837	0.0523256	0.0535539	0.0479798	0.046815	0.0771073	0.0689655	0.0747126	0.0886015	0.0828544	0.0668103	0.0776515	0.106692	0.0961108	0.142926	0.105472	0.0971345	0.0668103	0.0662879	0.0426245	0.0344828	0.0471743	0.0481814	0.064835	0.0791214	0.121556	0.118249	0.0780192	0.0755786	0.127491	0.0797011	0.11496	0.121809	0.0902778	0.0972222	0.0859707
0.0192308	0.0377358	0.0294118	0.0454545	0.00909091	0.0169492	0.025	0.0327869	0.0241935	0.0238095	0.015625	0.015625	0.03125	0.0350654	0.0624098	0.0529915	0.0520422	0.0556457	0.0479517	0.0223881	0.0330264	0.0298507	0.0298507	0.0554144	0.0479517	0.0298507	0.0373134	0.0703398	0.0959035	0.0882544	0.10543	0.0916164	0.0692283	0.0735154	0.106542	0.147031	0.120356	0.0979676	0.0692283	0.0617656	0.111782	0.0910123	0.0910123	0.11067	0.104319	0.0798666	0.094792	0.101143	0.101143	0.0436647
mdlPFC
0.0371368	0.0520422	0.0672684	0.0408844	0.038835	0.0576923	0.0818452	0.0762418	0.106854	0.0762418	0.0377358	0.061606	0.0514019	0.0484455	0.0671371	0.0887563	0.108394	0.0777821	0.0918367	0.102005	0.138954	0.150354	0.0941394	0.0639603	0.0624642	0.0764829	0.0820141	0.0981902	0.101564	0.0484455	0.0679954	0.0773412	0.107095	0.0726683	0.0679954	0.0820141	0.086687	0.117504	0.135991	0.147053	0.160214	0.127503	0.128032	0.0884036	0.0947931	0.102422	0.118158	0.117299	0.168516	0.128362
0	0	0.00925926	0.00862069	0.00833333	0	0.025	0.0200353	0.032006	0.015877	0.0356523	0.0273438	0.0195312	0.0234375	0.0195312	0.015625	0.0390625	0.0351562	0.046875	0.0631796	0.0546875	0.046875	0.0429688	0.0507812	0.0625	0.0976562	0.101562	0.101562	0.0703125	0.078125	0.0742188	0.0820312	0.0625	0.0742188	0.0820312	0.0976562	0.113281	0.121094	0.105469	0.128906	0.09375	0.121094	0.0976562	0.09375	0.0976562	0.0546875	0.0742188	0.0703125	0.0820312	0.078125
0.0753425	0.0864574	0.0540541	0.0526316	0.0649351	0.0641026	0.0641026	0.0632911	0.056962	0.0746203	0.0625	0.0875	0.05625	0.059901	0.1112	0.0875	0.104902	0.1	0.0986044	0.119501	0.113329	0.112395	0.12474	0.114647	0.104519	0.118183	0.105837	0.137227	0.126573	0.107156	0.088977	0.099929	0.129174	0.130298	0.093713	0.147729	0.118183	0.113189	0.124169	0.144053	0.163283	0.159841	0.150226	0.136515	0.142035	0.127612	0.138592	0.127892	0.126687	0.147466
0.0451175	0.01875	0.0317568	0.0180723	0.0117647	0.0174419	0.010989	0.0400266	0.0506649	0.0588816	0.0601852	0.080054	0.0760417	0.0329642	0.0383873	0.0382732	0.0325658	0.0491308	0.0639731	0.0589226	0.0536462	0.0586967	0.0473457	0.0573457	0.0740741	0.0646914	0.0635185	0.0565854	0.0776829	0.102683	0.0932099	0.0754878	0.0824916	0.0982385	0.083087	0.105696	0.142073	0.126265	0.0931928	0.0981928	0.0971687	0.0765486	0.0821687	0.0881928	0.0812651	0.0933133	0.101265	0.0892169	0.0962651	0.0871687
0.044744	0.0527066	0.0555142	0.0636772	0.0882353	0.10084	0.113445	0.10063	0.0796236	0.096222	0.0700447	0.0702479	0.078347	0.0616786	0.0781398	0.0698754	0.0737705	0.0657126	0.0657126	0.069912	0.0816673	0.0819672	0.085799	0.0981274	0.0859323	0.0824414	0.0823737	0.111198	0.0907059	0.090672	0.0985016	0.0861721	0.0860378	0.0613116	0.0820399	0.0943694	0.102092	0.110323	0.106291	0.0898974	0.0736039	0.0943022	0.0985016	0.0741114	0.106968	0.0945038	0.110831	0.106058	0.102026	0.110156
0	0	0.0301205	0.0121951	0.0235294	0.0235294	0.00581395	0.00581395	0.0114943	0.0172414	0.0172414	0.0114943	0.0207535	0.0207535	0.0207535	0.0265006	0.0357599	0.0726373	0.0368774	0.0657727	0.0818966	0.0657727	0.0461367	0.0565134	0.0587484	0.0472542	0.0715198	0.0542784	0.0715198	0.10265	0.0726373	0.0748723	0.0783844	0.122126	0.0911558	0.0991379	0.0748723	0.0644955	0.0772669	0.0796616	0.0957854	0.115421	0.117656	0.0772669	0.0806194	0.0795019	0.0807791	0.0900383	0.0876437	0.0945083
0.05	0.0848214	0.0521739	0.0826049	0.0826049	0.0805085	0.0598291	0.0805085	0.0677966	0.0557393	0.0688785	0.0666667	0.0714286	0.08941	0.0672269	0.0678191	0.104167	0.114754	0.140509	0.135246	0.12827	0.107722	0.100304	0.118416	0.145012	0.131104	0.114711	0.132269	0.128775	0.149267	0.162128	0.182355	0.149267	0.149827	0.139301	0.149827	0.18145	0.150767	0.177799	0.163062	0.18145	0.147498	0.159189	0.134038	0.158024	0.166221	0.133434	0.128171	0.0877912	0.0854616
0.0212766	0.0159574	0.0360825	0.0311609	0.0255102	0.03	0.0295574	0.0244146	0.0395078	0.0348544	0.0588235	0.0589206	0.0637255	0.0441176	0.0439291	0.0487368	0.0925716	0.0830505	0.0588347	0.0879973	0.0880468	0.0878582	0.0731523	0.0732466	0.0780543	0.0826735	0.0776772	0.106806	0.0970965	0.0970965	0.0681561	0.0680618	0.0922888	0.106806	0.102093	0.131505	0.0875754	0.0875754	0.0829563	0.112085	0.121701	0.145928	0.102093	0.0826735	0.0874811	0.087764	0.0827677	0.087764	0.0777715	0.0583522
cdlPFC
0.0533582	0.0644983	0.0432176	0.0360234	0.0431655	0.057554	0.0500514	0.0534466	0.0791367	0.0782168	0.0711753	0.0675532	0.0853343	0.0852837	0.075	0.0888045	0.0746201	0.0675279	0.0990946	0.0848592	0.070674	0.0953722	0.0919014	0.0813883	0.0815392	0.0709256	0.0673541	0.0673541	0.0814889	0.0815392	0.0708249	0.0817882	0.0888551	0.120871	0.109708	0.0919517	0.0886821	0.106237	0.102817	0.074497	0.0638833	0.0885815	0.0743461	0.0815895	0.113581	0.106237	0.0992455	0.0814889	0.0850604	0.0710993
0.0136986	0.00617284	0.0117647	0.00568182	0.00549451	0.010989	0.0107527	0.0145914	0.00915464	0.0263093	0.0182041	0.0119048	0.0299652	0.0298039	0.0336134	0.036648	0.0406162	0.052521	0.057423	0.0770308	0.0898693	0.0760971	0.0987395	0.104575	0.0702614	0.085901	0.0690943	0.0690943	0.0592904	0.0623249	0.0947712	0.0760971	0.0870682	0.0821662	0.0494865	0.0592904	0.0690943	0.0651261	0.0690943	0.070028	0.0788982	0.0760971	0.0690943	0.0553221	0.0660598	0.0690943	0.0957049	0.106676	0.117414	0.0957049
0.0410373	0.0596539	0.0628351	0.056	0.0824935	0.068	0.0793651	0.103175	0.0858823	0.0546875	0.0820312	0.0866142	0.0787402	0.0826772	0.0890466	0.100167	0.128458	0.111978	0.0995174	0.0954916	0.118929	0.11256	0.0930285	0.0993979	0.115459	0.122377	0.108256	0.137881	0.126944	0.123998	0.139623	0.123998	0.145333	0.118506	0.13341	0.145128	0.119228	0.150478	0.150478	0.169287	0.151311	0.148817	0.146324	0.151311	0.138992	0.167844	0.16466	0.144407	0.143685	0.140501
0.0142067	0.0277006	0.0263411	0.0338432	0.0331278	0.0129845	0.0201613	0.0277778	0.0417965	0.0578889	0.0491743	0.0770909	0.0771261	0.0655425	0.054084	0.048942	0.0425422	0.0344777	0.0501792	0.0583486	0.0627273	0.0800144	0.0810967	0.0697691	0.0736364	0.0770909	0.0570909	0.069317	0.0533189	0.0873737	0.0711883	0.0966356	0.0842162	0.10101	0.103901	0.117538	0.112915	0.132251	0.118038	0.130565	0.118146	0.0960272	0.10451	0.114209	0.122691	0.104927	0.0875447	0.102684	0.089048	0.0660344
0.0588235	0.077919	0.0333333	0.0512821	0.0847718	0.0632911	0.0632911	0.0774328	0.110577	0.118269	0.137446	0.13435	0.133977	0.103169	0.134419	0.116461	0.136796	0.154464	0.172222	0.189043	0.1632	0.199283	0.194278	0.144005	0.151798	0.138889	0.120833	0.108333	0.0818493	0.0999333	0.0943443	0.0875876	0.0870037	0.101471	0.140497	0.11402	0.133277	0.139527	0.125486	0.131659	0.145833	0.13966	0.141204	0.114493	0.114493	0.07678	0.0685777	0.094622	0.106968	0.118637
0.00684932	0	0.00574713	0.0164835	0.021978	0.00543478	0.0108696	0.0108696	0.0163043	0.0212766	0.033895	0.0232038	0.028523	0.0177727	0.0143759	0.0216223	0.028523	0.0250191	0.0536613	0.0500381	0.0375286	0.0483982	0.0500381	0.0482337	0.0815217	0.10077	0.108016	0.0903533	0.104393	0.122509	0.111249	0.0884293	0.0896658	0.0740408	0.0636241	0.0747283	0.105978	0.0899004	0.0930707	0.110499	0.120916	0.122527	0.0948741	0.0980965	0.0899004	0.0991848	0.0935236	0.0914855	0.102355	0.111187
0.0972222	0.0891473	0.0769231	0.0769231	0.1125	0.114458	0.097561	0.0731707	0.0654762	0.0952381	0.10651	0.0896565	0.100614	0.0872233	0.0928793	0.0876721	0.117084	0.106454	0.105263	0.111317	0.135294	0.122291	0.128285	0.116129	0.134399	0.128906	0.123622	0.117148	0.143985	0.149248	0.154489	0.158514	0.170279	0.155281	0.148607	0.165015	0.153431	0.16034	0.177987	0.157475	0.172832	0.190479	0.154457	0.131924	0.117028	0.115394	0.10363	0.115957	0.126935	0.126716
0.027027	0.01875	0.0240964	0.0294118	0.0178571	0.0117647	0.00595238	0.0238095	0.0344828	0.0411765	0.0598856	0.0630291	0.0630291	0.0505618	0.0449438	0.0505618	0.0505618	0.0748097	0.0846271	0.0927702	0.0875	0.112222	0.088961	0.0903984	0.0981962	0.114863	0.0995614	0.0880117	0.0980994	0.101948	0.103824	0.148268	0.136219	0.12417	0.127872	0.0991342	0.0778499	0.076912	0.0723443	0.0943223	0.0695971	0.0778388	0.0589411	0.0627193	0.0818713	0.0799201	0.0644356	0.0520892	0.0933089	0.0585827
vlPFC
0.0654567	0.0550847	0.0593951	0.0632425	0.0625178	0.0709604	0.0750865	0.0753691	0.074804	0.0830181	0.0662743	0.0534709	0.0784415	0.0574273	0.0657296	0.0784866	0.0953721	0.111651	0.128428	0.119953	0.13673	0.111479	0.140451	0.140451	0.149786	0.104382	0.12047	0.107414	0.0870883	0.115716	0.0953907	0.107414	0.128944	0.120642	0.145377	0.136386	0.140623	0.140278	0.140278	0.136902	0.136902	0.140623	0.165013	0.153507	0.153335	0.161982	0.162154	0.174693	0.165702	0.157572
0.0172414	0.0145445	0.020202	0.00485437	0.00961538	0.0228644	0.0268519	0.0302887	0.0263769	0.0261457	0.0489248	0.0532707	0.0405696	0.051508	0.0316295	0.0199605	0.0325108	0.0506267	0.0553692	0.0767724	0.0744155	0.0878083	0.0941354	0.109263	0.0788798	0.086074	0.0932682	0.107657	0.0744155	0.0958697	0.0914054	0.111125	0.0941354	0.117452	0.083344	0.124518	0.143371	0.13258	0.143371	0.146968	0.127248	0.138778	0.119187	0.112988	0.11832	0.120921	0.126381	0.113855	0.128115	0.136177
0.016129	0	0.053267	0.0529172	0.0446429	0.0689793	0.0625	0.0788913	0.0788913	0.0535714	0.0625	0.0162346	0.0337785	0.0337785	0.0412412	0.0837916	0.0497936	0.0743707	0.0758963	0.0671243	0.0758963	0.0919118	0.0756303	0.101279	0.125033	0.0728452	0.0873379	0.0873379	0.0728452	0.0640732	0.0728452	0.0961098	0.0831426	0.0961098	0.112128	0.0888635	0.0655988	0.0816171	0.090389	0.0816171	0.116705	0.125477	0.0991609	0.126621	0.0800915	0.0961098	0.100305	0.0858124	0.0873379	0.0713196
0.0217391	0.02	0.0192308	0.0384615	0.0172414	0.0172414	0.0172414	0.0345238	0	0.0535714	0.0662442	0.016129	0.0483871	0.046875	0.03125	0.0322581	0.0959821	0.0513393	0.0357143	0.0491071	0.0848214	0.0678571	0.0491071	0.0491071	0.0357143	0.0334821	0.0691964	0.0647321	0.0858295	0.0491071	0.0647321	0.0841014	0.0647321	0.078125	0.0803571	0.111607	0.0982143	0.0982143	0.0848214	0.0647321	0.0825893	0.116071	0.0647321	0.0982143	0.0825893	0.0825893	0.147321	0.127232	0.145089	0.178571
0.0664642	0.0586921	0.0309735	0.0518816	0.0346014	0.0172414	0.034188	0.0381356	0.0500404	0.0495023	0.045534	0.0534296	0.041266	0.045177	0.0699576	0.0736178	0.0661725	0.0869608	0.0860925	0.0613914	0.0730193	0.0610709	0.0762491	0.102131	0.0863679	0.0576564	0.0942566	0.0888918	0.0729835	0.0771852	0.0729714	0.0938444	0.0977204	0.0860925	0.105834	0.0939798	0.0933889	0.0930558	0.0723731	0.0743274	0.0698	0.0904827	0.0857312	0.0814279	0.0807765	0.0723731	0.0933815	0.0908084	0.086281	0.090157
0	0	0	0	0	0	0	0	0.0217391	0	0.0217391	0.0306638	0.00793651	0.012	0.026583	0.0120968	0.008	0.015873	0.015873	0.0198413	0.015873	0.0277778	0.052	0.04	0.0538571	0.0717241	0.0677241	0.0372414	0.0258571	0.0477143	0.0735714	0.077381	0.0615079	0.0873016	0.0793651	0.054324	0.0622605	0.103175	0.0795019	0.0914067	0.116585	0.0914067	0.0874384	0.0853175	0.120553	0.0741653	0.0940066	0.10119	0.0813492	0.101852
0.046875	0.046875	0.0142857	0.0285714	0.0428571	0.0142857	0.0571429	0.0285714	0.0833333	0.0267857	0.0138889	0.0277778	0.0833333	0.0714286	0.112821	0.0985348	0.141071	0.0696429	0.0553571	0.0541667	0.0958333	0.0958333	0.109722	0.15	0.109722	0.148611	0.15	0.245833	0.1625	0.122222	0.0958333	0.0819444	0.0805556	0.0680556	0.120833	0.147222	0.173611	0.159722	0.120833	0.122863	0.135684	0.123611	0.0958333	0.0555556	0.0972222	0.0972222	0.151389	0.151389	0.151389	0.15
0.0294118	0.0188679	0.0402098	0.0566038	0.0272727	0.0272727	0.00892857	0.00877193	0.0191886	0.0281822	0.0451211	0.0630482	0.0701754	0.0614035	0.0812865	0.0775862	0.0862069	0.0603448	0.0451211	0.019259	0.029454	0.0553161	0.0360662	0.0517241	0.0705489	0.139727	0.162356	0.148575	0.102898	0.148576	0.131626	0.115996	0.115358	0.152715	0.15946	0.152715	0.154445	0.13361	0.164195	0.145848	0.131773	0.138811	0.149015	0.174877	0.16784	0.14597	0.1477	0.143678	0.188248	0.169423
[truncated: 351 more columns]
