# Supplementary material for: Reward-related choices determine information timing and flow across macaque lateral prefrontal cortex
Source: Nat Commun. 2021 Feb 9;12:894. doi: 10.1038/s41467-021-20943-9 (PMC7873307; doi:10.1038/s41467-021-20943-9)
Supplement: Supplementary file 6 — Source Data [file 41467_2021_20943_MOESM6_ESM.zip › Excel/Figure S5.xlsx]

## Sheet: Fig S5a
rdlPFC
0.277778	0.1875	0.125	0.0869565	0.107143	0.0344828	0.115385	0.047619	0	0	0	0	0.0555556	0	0.0769231	0.105263	0.0555556	0.0588235	0.0714286	0	0	0.0909091	0.0714286	0.117647	0.0526316	0.176471	0.111111	0.0555556	0.105263	0	0.166667	0.111111	0.1	0.0833333	0.319328	0.201681	0.0526316	0.105263	0.138889	0.12406	0.111111	0	0.111111	0.166667	0.0833333	0.169935	0.181818	0	0	0.0666667
0	0	0	0	0	0.0769231	0.0526316	0	0.0526316	0	0	0.0714286	0.0769231	0	0	0	0	0	0	0	0	0.0769231	0	0	0	0.157895	0	0.0769231	0.111111	0.167832	0.176923	0.0625	0.153846	0.125	0.0769231	0.0714286	0.0666667	0	0.0666667	0.102632	0.155263	0.17029	0.150621	0.0454545	0.111111	0.0625	0.0833333	0.0714286	0	0.139423
0.0555556	0.118056	0.0833333	0.208333	0.166667	0.253968	0.1	0.111111	0.166667	0.125	0.1	0.0833333	0	0.111111	0.2	0.1	0	0	0	0	0	0	0.0909091	0	0.1	0	0	0	0.0526316	0.224242	0.195187	0.0833333	0	0.25	0.15	0	0.240642	0.111111	0.0666667	0.142857	0.133333	0	0	0.0555556	0.111111	0.0666667	0.119048	0.0555556	0	0
0	0	0	0	0.0833333	0	0	0.0625	0	0	0	0	0	0	0	0	0.0526316	0.0769231	0.0666667	0.1	0	0.1	0	0.0833333	0	0	0	0.0666667	0.14359	0.117647	0.0625	0.1	0	0.0666667	0.0714286	0.1	0	0	0	0.0909091	0.105263	0.0666667	0.160256	0.1	0.215909	0.142857	0	0	0	0
0.136364	0.136364	0.1	0	0.11396	0.0588235	0	0.0588235	0.0889328	0.130435	0.16	0.0526316	0.0588235	0	0	0.0454545	0	0.0416667	0.0526316	0	0	0	0	0	0	0.133333	0.108187	0.0896686	0.0689655	0.116585	0.16	0.173697	0.0744828	0	0	0.0526316	0.037037	0	0.0787037	0.0769231	0.135965	0	0.0526316	0.105556	0.0526316	0	0.0434783	0.0833333	0.125	0.05
0	0	0	0	0	0	0	0	0	0	0	0.0588235	0	0.0526316	0.0588235	0	0	0	0	0	0.0625	0	0.0625	0.0588235	0.0714286	0	0	0	0.047619	0.0434783	0	0	0	0	0.0416667	0.416667	0.388889	0.2	0	0	0	0	0	0.0740741	0.0526316	0	0	0	0	0
0	0.0555556	0	0	0	0	0	0	0	0	0	0	0.142857	0.1	0.290909	0.142857	0.26738	0.0769231	0	0	0.0555556	0.1	0.1	0.117647	0.230263	0	0	0.0769231	0.190909	0.153846	0.2	0	0	0	0	0	0	0.0625	0.0666667	0.20202	0.146465	0.0666667	0.0714286	0	0	0	0.0769231	0.111111	0	0.0909091
0	0.166667	0.166667	0.111111	0	0	0.1	0.0909091	0.125	0	0.125	0	0.309524	0.2	0	0.125	0.166667	0.125	0	0.111111	0.211111	0.291667	0	0.0909091	0	0	0.125	0.142857	0	0	0	0	0	0	0	0	0	0	0.111111	0.25	0	0	0	0	0	0	0	0	0	0
mdlPFC
0.333333	0.235294	0.105263	0.111111	0.173913	0.04	0.142857	0.0454545	0	0	0.05	0	0	0.1	0.0909091	0.0769231	0	0.0625	0.125	0.0526316	0.230263	0	0	0.047619	0	0.0625	0	0	0.0555556	0.0909091	0.0666667	0.0625	0.0666667	0.0625	0.1	0.111111	0.04	0.238095	0.25	0.0344828	0	0	0.142857	0	0	0	0.05	0	0	0
0	0	0	0	0.1	0	0	0	0	0.105263	0.125	0	0.0909091	0	0	0.0454545	0.0588235	0	0.0555556	0.0769231	0.0588235	0.05	0.0555556	0	0.0434783	0.0588235	0.0666667	0.0625	0	0.0555556	0	0.133333	0.0952381	0.0434783	0	0	0.047619	0.05	0	0.166667	0.166667	0	0	0.0769231	0	0	0	0	0	0.047619
0	0.0625	0	0.166667	0.111111	0.0833333	0	0	0	0.0909091	0.111111	0	0	0	0	0	0	0.153846	0.133333	0.0909091	0	0	0	0	0	0	0.0555556	0.0769231	0	0	0.166667	0	0	0	0	0	0	0	0	0.0666667	0.0909091	0.1	0.1	0.0588235	0.153846	0	0	0	0	0.0666667
0.142857	0.142857	0	0.0769231	0	0	0	0.0526316	0.0588235	0.0666667	0	0.0588235	0.0555556	0	0	0.0714286	0.0625	0.111111	0.0588235	0.0666667	0.142857	0.166667	0	0.0909091	0.0588235	0	0.0833333	0	0	0.194444	0.0769231	0.15	0.0769231	0.110145	0.0714286	0	0.0714286	0	0	0	0	0	0	0	0	0	0.1	0.15	0.0909091	0.222222
0.25	0.176471	0.0625	0.222222	0.217647	0.128788	0.0833333	0	0.0434783	0.0434783	0.0555556	0	0.0526316	0.1875	0	0.08	0.142857	0.0952381	0.176471	0.142857	0.142857	0	0	0	0	0.0588235	0.0625	0.183824	0	0.111111	0.181319	0.05	0.158824	0	0	0	0.0555556	0	0.047619	0	0.0666667	0.0666667	0.142857	0	0	0	0.117647	0.25	0.167832	0.133333
0	0	0.0909091	0.0909091	0	0	0	0	0	0	0	0	0	0	0.25	0	0	0	0	0	0.132479	0.12406	0.0769231	0.136364	0.0666667	0	0.0526316	0	0	0	0	0	0	0	0.0769231	0.0714286	0.0625	0.0588235	0	0.0625	0	0.0769231	0.0769231	0	0.0625	0.201681	0.177632	0.210526	0.1875	0.185965
0	0	0	0.0454545	0	0.201681	0.142857	0.1	0.0714286	0.0625	0.139423	0.0714286	0.0526316	0.122222	0.112121	0.0869565	0.176471	0.0714286	0.142857	0.153846	0	0.0833333	0.111111	0.192157	0.0588235	0.0625	0.10101	0.143541	0.0555556	0	0.0588235	0.05	0	0	0	0	0.0384615	0.162338	0.0769231	0	0.0588235	0.0625	0	0	0	0	0	0.1	0.0833333	0.204762
0	0	0.0909091	0	0	0	0	0	0	0	0	0	0.2	0.181818	0	0.0416667	0.08	0.0434783	0	0.0555556	0	0	0	0	0	0.0833333	0.171429	0.228758	0.111111	0.142857	0	0	0	0	0.0833333	0	0.111111	0.0833333	0.0833333	0	0	0	0	0	0	0.0526316	0.125	0	0	0.0625
cdlPFC
0.296296	0.230769	0.206897	0.125	0.115385	0.111111	0.0967742	0.0666667	0.0740741	0.1	0.0454545	0.0666667	0.0689655	0	0	0	0.0588235	0	0.105263	0.0625	0.105263	0.135556	0.0740741	0.169643	0.103448	0.0833333	0.119048	0.0833333	0.0666667	0	0	0	0.0933063	0.105556	0.1125	0	0	0	0.0588235	0	0.0434783	0	0.0526316	0.0384615	0	0.047619	0.047619	0.111111	0.05	0.0416667
0	0	0	0.111111	0	0	0.142857	0.0666667	0.0909091	0	0	0	0	0	0	0	0	0	0	0.05	0.111111	0.0769231	0	0.110119	0.138095	0.0769231	0	0.0625	0	0	0	0.0434783	0.0625	0.0625	0.0833333	0.0555556	0.05	0.047619	0.22549	0	0	0	0.0714286	0.0434783	0.0384615	0.0588235	0.0666667	0	0	0.154762
0.04	0.0588235	0.0714286	0.0714286	0	0.0555556	0	0.0416667	0	0.0740741	0.111111	0.127946	0.0846561	0.0526316	0.0588235	0	0	0.0434783	0.047619	0.174208	0.149457	0.0416667	0	0	0.160819	0.0769231	0.0625	0.111111	0.037037	0.164983	0.12963	0.111111	0.0952381	0.0526316	0.0454545	0	0.0942982	0.11396	0.136782	0.175627	0.0801282	0.077381	0.0729443	0.0714286	0.129032	0	0.0454545	0.05	0.0909091	0.0980861
0	0.0714286	0.0714286	0.0555556	0.188034	0.166667	0	0	0.0454545	0	0	0.0909091	0.0909091	0	0.0416667	0	0	0.123333	0.115385	0.119298	0.167763	0	0	0.0526316	0.0526316	0.047619	0.102632	0.0625	0.142857	0.133929	0.0769231	0.0625	0.121429	0.0555556	0	0	0	0.0454545	0.104167	0.14359	0.181818	0.111111	0.125	0.119298	0	0.165266	0.136574	0.0588235	0.115132	0.05
0.333333	0.3	0.275862	0.2	0.125	0.12	0.0526316	0.0625	0.0588235	0	0	0	0	0.1	0.0625	0.0454545	0.0625	0.1	0.166667	0.105263	0.209524	0.0714286	0.0588235	0.0625	0.0769231	0.181818	0.21267	0.111111	0.0555556	0.0625	0	0.0909091	0.1	0.222222	0.111111	0.0833333	0.237179	0.285714	0.0833333	0.0909091	0.138889	0.157895	0.220395	0.130435	0.1	0.0714286	0	0	0	0.0555556
0	0	0	0	0	0	0	0.166667	0.0625	0.129555	0.0909091	0.0769231	0.116883	0.1	0.0526316	0	0	0	0.168478	0	0.0833333	0.047619	0	0	0	0.0588235	0	0.0833333	0.122378	0.0769231	0.117647	0.0714286	0	0	0.0434783	0	0	0.05	0.0952381	0.181818	0.133333	0	0	0	0	0.0416667	0.1	0.108824	0.05	0.0833333
0.105978	0.115132	0.0714286	0.0625	0	0.0833333	0.125	0.0833333	0.0909091	0.0769231	0.166667	0.105263	0.047619	0.279891	0.233766	0.047619	0.04	0.0434783	0	0	0	0.125	0.0555556	0.126984	0.0666667	0.105263	0.0952381	0.130435	0	0	0.0625	0.111111	0.125	0.12	0.0869565	0.157895	0.315476	0.117647	0.220395	0.111111	0.125	0.235294	0.210526	0.111111	0.188034	0.185185	0.220513	0.25	0.330532	0.1625
0.2	0.166667	0	0	0	0	0	0	0.0588235	0.0625	0	0	0	0	0.138095	0.0625	0	0.0833333	0	0.166667	0.0909091	0.0625	0.0625	0	0.0714286	0.111111	0	0	0	0.166667	0.166667	0.125	0.111111	0.0454545	0.111111	0.133333	0.125	0	0	0	0	0	0	0	0	0	0	0.167832	0.20202	0
vlPFC
0.133333	0.166667	0.136364	0.047619	0	0	0.0625	0	0	0.117647	0.125	0.125	0	0.0454545	0.125	0.120401	0.108824	0	0.0933063	0.116883	0.190476	0	0.0555556	0	0.125	0.166667	0.27619	0.0666667	0	0.0952381	0.2875	0.344322	0.121795	0.180952	0.124542	0.047619	0.255435	0.111111	0.0454545	0.25	0.225296	0.166667	0.118056	0.0714286	0.233333	0.220395	0.114379	0.05	0.120401	0.114286
0	0	0	0	0	0	0	0.0833333	0.0714286	0	0.111111	0.111111	0	0.1	0	0	0	0.117647	0.142857	0.0588235	0.0954545	0.05	0.0526316	0.0588235	0.0416667	0	0.0434783	0.0434783	0	0	0	0	0.0434783	0.217647	0.166667	0.100251	0.0954545	0.121667	0.047619	0	0.0952381	0.157895	0.130435	0.0416667	0.0833333	0.124542	0.219298	0.0869565	0	0.05
0.0769231	0.1	0.0769231	0	0	0	0.125	0.1	0.181818	0.0833333	0.111111	0	0	0	0.0769231	0.166667	0.111111	0	0.1	0	0	0	0	0	0	0.0833333	0	0	0	0	0	0.166667	0	0.111111	0.125	0.111111	0.138889	0	0	0	0.0909091	0.111111	0	0	0	0.111111	0	0	0	0
0	0	0	0	0	0.2	0.2	0.166667	0.2	0.285714	0.333333	0.285714	0.428571	0.422222	0.267857	0.166667	0.0909091	0	0	0	0	0	0	0	0	0	0	0	0.2	0	0	0	0	0	0	0.2	0	0	0	0	0	0	0	0	0.125	0.222222	0.125	0	0	0
0.176471	0.142857	0.2	0.2	0	0.0666667	0.0625	0	0	0	0.0833333	0.0769231	0.0666667	0	0	0.0833333	0.117647	0	0	0	0.0588235	0.0454545	0	0.1	0	0.0714286	0	0	0.0769231	0.0666667	0.160256	0.0666667	0.0833333	0.133333	0.171429	0	0	0	0	0.0588235	0.194444	0.133333	0.0714286	0	0	0	0	0	0	0
0	0	0	0	0	0	0	0	0	0	0	0.181818	0.0769231	0.0666667	0	0.1	0.0714286	0.0588235	0	0	0.0909091	0.111111	0	0.1	0.125	0.142857	0.125	0.0833333	0	0.340909	0.1	0	0	0	0	0	0	0	0	0	0	0.166667	0.183824	0.0555556	0	0	0	0.166667	0.0526316	0.0555556
0.2	0	0	0	0	0.166667	0	0	0	0	0	0.111111	0.125	0	0	0	0	0	0	0	0.111111	0	0	0.166667	0.2	0	0	0.267857	0.142857	0	0.142857	0.2	0	0	0	0	0	0	0	0	0	0	0	0.1	0	0	0	0	0.125	0.111111
0	0	0	0.2	0.0769231	0.0833333	0.355769	0.348485	0.111111	0	0.111111	0.2	0.142857	0.176923	0.1875	0.0833333	0	0.0666667	0.0625	0.0588235	0.0769231	0.2	0.25	0.2	0.111111	0.253968	0.309524	0.111111	0.0909091	0.0909091	0.0833333	0.3	0.5	0.428571	0.307692	0.285714	0.2	0.153846	0.153846	0.125	0.1	0.166667	0.2	0.111111	0.111111	0	0.0909091	0.0833333	0.111111	0
[truncated: 351 more columns]

## Sheet: Fig S5b
rdlPFC
0	0	0	0.0588235	0.047619	0	0.047619	0.0555556	0	0	0.0909091	0.142857	0	0.111111	0.125	0.366667	0	0.142857	0.142857	0.0909091	0.0909091	0	0	0	0.0833333	0.0909091	0	0	0	0	0	0	0.0909091	0.0909091	0.111111	0.125	0	0.0588235	0.0588235	0.0555556	0.0714286	0.111111	0.149733	0.0769231	0.0833333	0	0.0625	0	0.0625	0.157576
0	0	0	0	0	0.0909091	0	0	0	0.0666667	0.0666667	0	0	0	0	0	0	0	0.111111	0.0909091	0	0	0.133333	0.158824	0.135747	0	0.0769231	0	0	0.0769231	0.142857	0.0909091	0.0909091	0.0666667	0.160256	0.153409	0.05	0.0625	0.0833333	0.0666667	0	0.0769231	0	0.0666667	0.111111	0.0625	0.167832	0.0588235	0.111111	0.0833333
0.14359	0.0625	0	0	0	0	0	0.111111	0.125	0	0	0	0.125	0.154762	0.0833333	0	0.0769231	0.161111	0.225275	0.181818	0	0.0769231	0.0769231	0.25	0.224242	0.264957	0.436508	0.1	0.0909091	0.138889	0	0	0.166667	0.133333	0.0769231	0.2	0	0.1	0	0	0.171429	0.0909091	0	0	0	0	0	0	0	0
0	0	0	0.125	0.142857	0.117647	0.181818	0.117647	0	0.117647	0.0625	0	0.0625	0.0769231	0	0.0625	0.0625	0	0	0.132479	0.0526316	0.0769231	0.0526316	0.235294	0.201681	0	0	0	0	0.0714286	0.0666667	0.0909091	0	0	0	0.0833333	0.2	0.166667	0.142857	0	0	0.0769231	0.0625	0.0909091	0.125	0	0	0	0	0
0	0	0.1	0.04	0.108824	0.04	0.0434783	0.0526316	0.0526316	0.05	0.0588235	0.0714286	0	0.0769231	0.0666667	0.0714286	0	0.111111	0.12549	0	0	0	0	0	0.0769231	0.0666667	0	0	0	0	0	0	0.105128	0.107955	0.05	0	0	0	0.0833333	0.188034	0.0909091	0	0.0666667	0.0714286	0	0	0	0	0	0.1
0	0	0	0	0	0	0	0	0	0	0	0	0	0	0	0	0	0	0	0	0	0	0.166667	0	0	0	0	0	0	0	0.0625	0.0714286	0	0	0.0588235	0.0625	0	0	0	0	0	0	0	0	0	0.0909091	0.0666667	0	0	0.142857
0.0588235	0	0	0	0.0714286	0.0625	0	0	0	0.0833333	0	0	0.258824	0.233333	0.0833333	0.111111	0.133333	0.0769231	0.1	0.0833333	0.1	0	0.0769231	0	0.0714286	0	0	0	0.111111	0.3	0.125	0	0	0	0	0.342857	0.125	0.111111	0.0526316	0	0	0	0	0	0	0	0.201923	0	0	0
0	0	0	0	0	0	0	0.0909091	0	0	0	0	0	0	0	0.0769231	0	0.125	0.285714	0.215909	0.142857	0.24359	0.522727	0.233766	0.2	0.333333	0.166667	0.125	0.166667	0.267857	0.1	0.111111	0	0	0	0	0	0	0	0	0	0	0	0	0	0	0	0	0	0
mdlPFC
0.321429	0.0714286	0	0.0666667	0.05	0	0.255556	0.0625	0	0	0	0	0	0.0833333	0.0833333	0.1	0	0	0	0.0714286	0	0	0	0	0	0	0.2	0.242857	0.0909091	0	0	0	0.166667	0.0769231	0	0	0	0.0555556	0.111111	0	0.0714286	0	0	0	0	0	0	0	0	0
0	0	0	0	0	0	0	0.0833333	0	0	0	0	0	0	0	0	0	0	0.222222	0.222222	0.0769231	0.0769231	0	0.0555556	0	0	0	0	0.0909091	0.0714286	0.142857	0	0	0.0625	0.169935	0.206349	0.201923	0.0714286	0	0.0714286	0.166667	0	0	0	0.125	0.125	0.1	0	0	0
0.0714286	0.0625	0.0769231	0.271429	0.0769231	0.166667	0.0952381	0.25	0.166667	0	0	0	0	0.0909091	0.177778	0	0	0	0	0	0	0	0	0	0	0	0	0.0588235	0.0588235	0.0555556	0.047619	0	0	0	0	0.191667	0.1	0.153846	0.117647	0.0526316	0.0555556	0.111111	0	0	0.0454545	0	0.05	0.116667	0.145833	0.133333
0.0588235	0.0555556	0.0666667	0	0	0.0666667	0.132479	0.0416667	0	0.0666667	0.169935	0.111111	0.0588235	0	0.047619	0	0	0.047619	0.0625	0.0588235	0.0666667	0.133333	0.167832	0	0.111111	0.1	0.0833333	0	0	0	0	0	0	0.1	0	0	0	0	0	0	0	0	0.111111	0	0	0	0.125	0.125	0	0.0769231
0	0.0769231	0.0769231	0	0.04	0	0	0.05	0.0588235	0.157576	0.1	0	0	0	0	0	0	0.111111	0.166667	0	0.0555556	0.0625	0.0625	0	0	0.125	0.0434783	0	0.149733	0.1625	0	0	0	0	0	0	0	0	0.0714286	0.12549	0.0555556	0	0	0	0	0.0833333	0.0769231	0	0	0.108824
0	0	0	0.0833333	0.176471	0	0.0714286	0	0	0	0	0	0	0	0	0	0	0.1	0	0	0	0.05	0	0	0.0714286	0.169935	0.0714286	0	0	0	0	0	0	0	0	0	0	0	0	0	0	0.111111	0	0	0	0	0	0	0.0625	0.0952381
0	0.0416667	0	0.0454545	0.0869565	0	0.0909091	0.105263	0.0454545	0.05	0.0666667	0.0625	0	0.0526316	0	0.111111	0.047619	0.0833333	0.0769231	0.0625	0.145833	0.138889	0.047619	0.18599	0.125455	0.271264	0.27	0.176471	0.21267	0.153409	0.0625	0.0769231	0.0588235	0	0.0526316	0.0625	0.08	0.120401	0.111111	0.145833	0.0625	0.0588235	0.0769231	0.111111	0.17193	0.228758	0.111111	0.0952381	0.0909091	0.0625
0.142857	0	0	0.0454545	0.0416667	0.0884615	0.208333	0.111111	0.253968	0.3	0.123333	0.047619	0.12406	0.1	0.0714286	0	0	0.0434783	0.0526316	0	0.105556	0	0	0.0526316	0.0769231	0.111111	0	0.229167	0.0555556	0	0	0	0	0	0	0.167832	0.0714286	0.0666667	0.166667	0.105263	0.25	0.216346	0	0	0	0	0.0909091	0	0	0
cdlPFC
0.047619	0.119298	0.0454545	0.0526316	0.149733	0.149733	0.14359	0.0769231	0.047619	0.0952381	0.0454545	0.0454545	0	0	0	0.142857	0	0	0	0	0.0555556	0	0	0	0.047619	0.05	0	0	0	0	0	0	0.153846	0.111111	0.111111	0.05	0.211957	0.105556	0.0909091	0.0416667	0.124542	0.0588235	0.05	0.0555556	0.0952381	0	0.0555556	0	0	0
0.0769231	0.0833333	0.125	0	0	0.320513	0.1625	0.0666667	0	0	0	0	0	0	0	0	0	0.0666667	0.0666667	0	0	0.0588235	0.047619	0.129555	0.111111	0.0769231	0.0666667	0.133929	0.0833333	0.166667	0	0.0555556	0.0625	0	0	0	0	0	0	0.211111	0.183333	0.174242	0.0833333	0	0	0.0769231	0.0714286	0	0	0
0.0357143	0	0	0.0526316	0.102632	0.111111	0.115591	0.111111	0.117148	0.0645161	0.0384615	0.047619	0.0857143	0.0954545	0	0.0555556	0.0384615	0	0.0384615	0.117647	0.108333	0.157407	0	0	0.105263	0.0892857	0.0625	0.122378	0.136957	0.107955	0.108333	0.0934783	0.0860806	0.172632	0.0526316	0.05	0.0555556	0.149573	0.151429	0.0854545	0.0819398	0.0322581	0.075	0.169048	0.137931	0.0714286	0.0910973	0.152632	0.130952	0.14787
0.126706	0.142229	0.117148	0.122378	0.105556	0	0	0.107143	0.12	0.121667	0.170846	0.0434783	0.099537	0.0434783	0.0384615	0.04	0	0.0416667	0.0384615	0.100251	0.108187	0.16388	0.08	0.037037	0.04	0.03125	0.126706	0.0526316	0.0666667	0.138095	0.0588235	0.142157	0.153846	0.125	0.0833333	0	0.0588235	0.0666667	0	0	0.0909091	0.0714286	0	0.0909091	0.0588235	0	0	0.0666667	0.0666667	0.148352
0	0.0434783	0.0869565	0.0869565	0.1	0.180435	0.195187	0.253333	0.1025	0.0833333	0.157895	0	0.1	0.1	0.0909091	0.1875	0.125	0.05	0.1	0.174242	0.138095	0.0833333	0.0909091	0	0	0	0.05	0	0.047619	0.117647	0.0454545	0.0869565	0.0434783	0.047619	0.0526316	0.0588235	0.114907	0.0434783	0.0434783	0.0434783	0.190476	0.206294	0.0833333	0.2	0	0.0909091	0.0555556	0	0	0.0588235
0.1	0	0	0	0	0	0.0769231	0.0909091	0.15	0.196429	0.205357	0.0588235	0.0666667	0.166667	0	0	0	0.22619	0.177778	0.230263	0.0555556	0.105263	0.111111	0.189076	0	0	0.0909091	0.105263	0.124542	0	0.0769231	0.0833333	0.0909091	0	0	0	0.0526316	0.0454545	0	0.0833333	0.0833333	0.0769231	0.0769231	0.05	0.0384615	0.0434783	0	0	0	0.0454545
0.0769231	0.138824	0.116883	0	0	0	0	0	0.0625	0.0714286	0.0666667	0.0714286	0.0625	0.0588235	0	0.0714286	0	0.117647	0.153846	0	0.0833333	0.0714286	0	0	0.0833333	0.160819	0.185965	0.178571	0.1	0.0769231	0.0714286	0	0	0	0.188889	0.108187	0.0555556	0.0833333	0.20098	0.20202	0.111111	0	0	0	0	0	0	0	0.05	0.1
0.133333	0.166667	0.248485	0.0714286	0.0588235	0.108187	0.0526316	0.1	0	0	0	0.0769231	0.0625	0	0	0.0714286	0	0.0555556	0.0588235	0	0	0	0.1	0	0	0	0	0	0	0	0	0	0	0.0714286	0	0	0	0	0.153409	0.0909091	0.0714286	0.277778	0.125	0.0666667	0.132479	0.0625	0.0769231	0	0	0
vlPFC
0	0.0833333	0.0526316	0	0	0.0434783	0.103448	0.107955	0.166667	0.160256	0.0714286	0.0666667	0.0454545	0	0.0909091	0.0526316	0	0.117647	0.136364	0.148352	0	0	0	0.05	0	0	0.0526316	0.146465	0.117647	0.0454545	0.047619	0.1025	0.0714286	0.10101	0.0666667	0.110119	0.0454545	0.05	0.0454545	0.0454545	0.105263	0.0526316	0.0526316	0.0625	0	0.0714286	0	0	0.154762	0.111111
0.0714286	0.0588235	0.0555556	0	0	0	0	0.0714286	0.0833333	0.0769231	0	0.0714286	0.0714286	0	0	0	0	0	0	0	0.0666667	0	0	0.0625	0.047619	0.0625	0.104278	0.156566	0.145455	0	0	0.0588235	0.0526316	0	0.0526316	0.0666667	0	0.117647	0.163462	0.0526316	0.0769231	0	0	0.110119	0.0416667	0.047619	0	0	0.0625	0.157895
0	0	0	0.125	0.111111	0.325	0.222222	0.2	0.111111	0	0	0	0	0.0714286	0.222222	0.111111	0.111111	0.0714286	0	0	0	0	0.0833333	0.1	0.0833333	0	0	0	0	0	0	0	0	0.111111	0	0.0714286	0	0.2	0.166667	0.125	0.272727	0	0	0.142857	0.142857	0.166667	0.166667	0.285714	0.1	0
0	0	0	0.125	0.111111	0.166667	0.2	0.125	0.125	0	0	0	0.333333	0.290909	0.305556	0.174242	0.276923	0.242857	0	0	0	0.142857	0.142857	0	0	0	0.2	0.25	0	0	0	0	0	0.125	0	0	0	0	0.25	0	0	0.2	0.166667	0.166667	0.2	0.2	0.166667	0.5	0.333333	0.25
0.0909091	0.133333	0.174242	0.173611	0.142857	0.166667	0	0	0	0	0	0	0.142857	0	0	0	0	0	0	0	0	0	0.0909091	0	0	0	0	0.111111	0.0625	0.111111	0.0588235	0	0.0666667	0.0588235	0.18254	0.142857	0.111111	0.111111	0.142857	0.0909091	0.0909091	0.0833333	0.166667	0	0	0	0	0	0	0.125
0	0	0	0	0	0	0	0	0	0	0	0	0	0	0	0	0	0	0	0.0909091	0	0	0	0	0	0	0	0	0	0.166667	0.166667	0.0588235	0	0.05	0.0526316	0.0714286	0	0.0625	0.0588235	0	0	0.0714286	0	0.0588235	0.0454545	0	0.0769231	0	0	0.317647
0	0	0	0	0	0.166667	0	0	0	0	0	0.142857	0	0	0	0	0	0	0	0	0.2	0.4	0.333333	0	0	0	0	0	0	0	0	0	0	0	0	0	0	0	0	0.111111	0	0	0	0	0	0	0	0	0	0
0	0.0769231	0.111111	0	0	0.174242	0.167832	0.0769231	0	0	0.0714286	0.142857	0.166667	0.233766	0.244444	0.243056	0.274854	0.117647	0.236111	0.0625	0	0	0	0	0.125	0	0	0	0	0	0	0.125	0.0833333	0.194444	0	0	0	0	0	0	0	0.0769231	0	0	0	0	0	0	0	0
[truncated: 351 more columns]

## Sheet: Fig S5c
rdlPFC
0.0666667	0.157895	0.133333	0.0869565	0.12	0.125	0.117647	0.224242	0.0909091	0.208333	0.0833333	0.0833333	0	0.0769231	0.0909091	0.0555556	0.0588235	0.05	0.116883	0.0555556	0.0714286	0.142857	0.1	0.0666667	0.0909091	0	0	0.111111	0	0	0	0	0	0	0.0526316	0	0.0909091	0.122222	0.171429	0	0	0	0.0625	0.0714286	0	0	0	0	0	0
0	0	0.2	0	0	0	0	0	0.05	0.0769231	0.0769231	0	0	0	0	0.0714286	0	0	0	0	0	0.142857	0	0	0	0.0833333	0.153846	0.142857	0.322222	0.1	0.0666667	0.0909091	0.0526316	0.111111	0.201923	0	0.0526316	0	0.110119	0.15	0.0434783	0.047619	0	0.0555556	0.0555556	0.133929	0.0588235	0.0555556	0.0454545	0.161905
0.125	0	0	0	0	0.22549	0	0	0	0	0.0833333	0.0714286	0.0909091	0.111111	0	0.142857	0	0	0	0.0952381	0.0555556	0.0416667	0.04	0.0909091	0.05	0.0714286	0.181818	0	0	0	0.0454545	0.0588235	0.1	0.047619	0	0	0.05	0.0588235	0.105263	0.125	0.0714286	0.0952381	0.271493	0.166667	0.146465	0.0714286	0.250836	0.2	0.17193	0.173913
0.0625	0	0	0	0	0.0909091	0.1	0.125	0.211111	0	0	0.0909091	0	0	0	0	0	0	0	0	0	0	0.166667	0	0	0	0	0.0909091	0	0	0	0	0	0.125	0.0625	0	0	0	0	0	0.148352	0.0714286	0.0833333	0	0	0.0769231	0.238095	0.293651	0	0.0625
0	0.0625	0.130252	0.142857	0.0961098	0.047619	0.114286	0.0666667	0.105263	0.119298	0	0	0.0625	0.0526316	0	0.0954545	0.0416667	0.0909091	0.0555556	0	0.047619	0	0.04	0.0454545	0.17029	0.173333	0.152778	0	0.0384615	0.1	0.174877	0.0821018	0.130435	0.0555556	0.0357143	0	0	0	0.0434783	0.123478	0.047619	0.127619	0.0952381	0.155385	0	0.17037	0.047619	0.0434783	0.0980861	0
0	0	0	0	0	0	0	0.0526316	0.0555556	0.0526316	0.0869565	0.157895	0.133333	0.15	0.105263	0.0555556	0.1	0.04	0	0	0	0.0434783	0	0	0	0.0555556	0	0	0	0.0357143	0.0769231	0	0.288462	0.0434783	0.04	0.04	0.05	0.037037	0.0416667	0.0740741	0.105263	0.0625	0.0909091	0.0645161	0.04	0	0	0	0.5	0.0434783
0	0	0	0	0	0	0	0	0	0	0	0	0.2	0.125	0.0909091	0.125	0.0909091	0	0.0454545	0	0	0.177632	0	0	0.0714286	0.0714286	0	0.0526316	0	0	0	0.0714286	0	0.0666667	0	0	0	0.0714286	0	0	0	0	0	0	0.0666667	0.133929	0.1	0.0714286	0.142857	0.333333
0	0	0	0	0	0	0	0	0	0	0.166667	0	0.2	0	0	0	0	0.2	0	0	0.2	0.333333	0	0	0.111111	0.0909091	0	0	0	0	0	0	0	0.125	0	0	0	0.125	0.142857	0.142857	0	0	0	0	0.142857	0	0	0.222222	0.324675	0.242857
mdlPFC
0.166667	0.25	0	0	0	0.166667	0	0.125	0	0	0	0	0	0	0.0833333	0.1	0.0714286	0.276923	0.233333	0	0.0714286	0	0	0.0454545	0	0	0	0	0	0	0	0	0.111111	0.166667	0.25	0.166667	0.166667	0.210145	0.295455	0.0434783	0.2	0	0.0588235	0.125	0.15	0.0588235	0.1	0.0526316	0.047619	0.0526316
0	0	0	0	0	0	0	0	0	0.105263	0.0625	0.0625	0.0833333	0	0	0	0	0.047619	0.0625	0	0	0	0	0	0	0.172619	0.0588235	0	0.0588235	0.125	0.25	0.0666667	0	0	0.0588235	0	0.174242	0.191111	0.0909091	0	0.142857	0.05	0	0	0.047619	0	0.05	0	0.0416667	0.0869565
0	0.0909091	0.0714286	0.117647	0	0	0.0909091	0.128788	0	0	0	0	0	0.0714286	0.0555556	0.139423	0.0714286	0.0714286	0.0555556	0	0	0	0.0526316	0.117647	0.152632	0.133333	0.155263	0.0833333	0.0769231	0.0625	0	0	0	0	0	0	0	0	0	0.2	0.166667	0.1	0.181818	0.0769231	0.0666667	0.145833	0.0555556	0.0909091	0.1	0.0833333
0	0	0	0	0	0	0.166667	0	0	0	0	0	0	0	0.117647	0	0	0	0	0	0.0833333	0	0	0	0	0	0.111111	0	0	0.0833333	0	0	0	0.0909091	0.183333	0.111111	0	0.1	0	0	0	0.215909	0.208333	0	0.0666667	0	0	0	0	0
0.0588235	0	0	0	0.0714286	0	0	0	0.0714286	0.0526316	0.281955	0.0869565	0.0526316	0.0714286	0	0	0	0	0	0	0.0909091	0.0714286	0.0833333	0.0769231	0.0625	0	0.0555556	0.148352	0.125	0	0	0	0.0666667	0	0.0833333	0	0	0.0909091	0	0	0	0.0625	0.114286	0.209524	0.0869565	0.0952381	0	0.0833333	0	0
0	0	0	0	0.125	0	0.0666667	0.0769231	0.0666667	0	0	0.0588235	0	0	0.0769231	0.0714286	0.111111	0	0	0.0588235	0.117647	0	0	0.105263	0.2	0.135747	0	0	0	0	0.181818	0	0	0.118056	0.121324	0.157738	0.047619	0	0	0	0	0.0714286	0.0714286	0.0588235	0.05	0	0	0.0434783	0	0
0	0.0588235	0.0526316	0.0869565	0	0	0.0526316	0.0526316	0	0.0416667	0.0869565	0	0	0.0555556	0.0526316	0.0454545	0	0	0.124542	0.132898	0	0.0526316	0.0909091	0	0.0714286	0.047619	0.0909091	0.180147	0	0.111111	0	0.0833333	0.0833333	0.0909091	0	0.0833333	0.133333	0.136364	0.106443	0.142157	0.125	0	0	0.0625	0	0.0909091	0.1	0	0.0588235	0.0625
0	0.242857	0.0833333	0	0	0	0	0	0.1	0.0909091	0.125	0.125	0.169935	0.222222	0	0	0.0555556	0.0769231	0	0	0	0	0	0	0.222222	0.281818	0.111111	0	0	0.0769231	0.222222	0.0909091	0.1	0.181818	0	0	0	0.0769231	0	0.0714286	0.1	0.0666667	0	0	0	0	0	0.0625	0	0
cdlPFC
0.0434783	0.0526316	0.0909091	0.0769231	0.0434783	0	0.0833333	0.0333333	0.0816667	0.0909091	0.130435	0	0	0.047619	0	0.0526316	0	0	0.0952381	0	0.0555556	0.103175	0.111455	0.0454545	0.0769231	0.130435	0.08	0	0.105263	0.1875	0.0588235	0.0839161	0	0	0.1	0.150794	0.0990338	0.0625	0.111111	0.05	0.0799373	0	0.0916667	0.05	0.0588235	0.15873	0.097619	0.0555556	0	0
0	0	0	0	0	0	0	0	0.1	0	0	0	0	0	0	0	0	0	0.0714286	0.0555556	0.1625	0.047619	0.0833333	0.0909091	0.0526316	0.152632	0.0769231	0.0833333	0.125	0.107955	0.0588235	0.0526316	0.0714286	0.25098	0.166667	0.0588235	0.150794	0.140741	0.119298	0.0714286	0.0454545	0.215385	0.24359	0.0333333	0.180147	0.215385	0.1	0.0526316	0.148148	0.188889
0.0526316	0.0588235	0.0625	0.0769231	0.0769231	0.0714286	0.214932	0	0.047619	0.0588235	0	0.0714286	0.0740741	0.0434783	0.0909091	0.0588235	0	0	0	0	0.047619	0.097619	0	0	0.0588235	0	0	0.0606061	0.138095	0.0384615	0	0.142857	0.111111	0.0384615	0.08	0.04	0.0910973	0.0955556	0.11442	0.0805153	0.0526316	0.0454545	0.0416667	0.097619	0.0954545	0.14359	0.181818	0.1	0	0
0	0	0	0	0	0	0	0	0	0	0	0	0	0	0	0	0	0.0833333	0.0666667	0	0	0.0625	0.125	0.166667	0.0714286	0.125	0.133333	0.153846	0.0909091	0.142857	0.142857	0.0714286	0	0.0666667	0.0769231	0.139423	0.0909091	0.0833333	0.0384615	0.0333333	0.0606061	0.04	0	0.0526316	0.1	0.0526316	0.202299	0	0	0.0714286
0.0625	0.0588235	0.0625	0.0588235	0.0588235	0	0.0909091	0	0	0.0833333	0.0833333	0	0	0.125	0.133333	0.111111	0.0769231	0.1	0.1	0.1	0	0	0	0.0909091	0	0	0	0	0.0666667	0.0769231	0.0666667	0	0	0	0	0	0	0.153846	0.1	0	0	0	0	0.0833333	0	0	0.0588235	0	0.0909091	0.0625
0	0	0	0	0	0	0.166667	0.155556	0.125	0	0	0	0	0.0454545	0.0555556	0	0.0555556	0.0416667	0.114907	0.205263	0.125	0.0666667	0.0909091	0.0833333	0.0769231	0.1	0	0	0	0.0588235	0.0625	0.0769231	0	0.0625	0.0714286	0.17193	0.306723	0.133333	0.1	0.120401	0	0.0666667	0.0714286	0	0.0625	0	0.0714286	0.108187	0.0588235	0.05
0.0833333	0.0909091	0.0714286	0.0526316	0.0555556	0.0588235	0.0769231	0.0909091	0.0714286	0	0	0	0.0625	0	0	0	0	0.0555556	0.152632	0.0666667	0.0714286	0	0	0	0.0625	0.208333	0.149733	0.12406	0	0	0.0454545	0.166667	0.0526316	0	0	0	0.0769231	0	0.0833333	0.0769231	0	0.119048	0.29085	0.17193	0.15873	0.0769231	0	0	0.0769231	0.0833333
0	0	0	0	0	0	0	0	0	0	0	0	0	0	0	0	0	0.142857	0.1	0.0769231	0	0	0	0.0833333	0.125	0	0.1	0.111111	0.111111	0	0	0	0	0	0	0.142857	0.214286	0.133333	0.0909091	0.0909091	0	0.0909091	0.1	0.0909091	0.1	0	0.0833333	0.313131	0	0
vlPFC
0.117647	0	0.0588235	0.125	0.177778	0.0555556	0.177778	0.0588235	0.0588235	0	0.0769231	0.166667	0.0833333	0.0625	0.0588235	0.0555556	0.15	0.195187	0.12963	0.0952381	0.08	0.115385	0.111111	0.0666667	0	0.0909091	0	0	0.0769231	0	0	0	0	0.0909091	0	0.108824	0	0	0.047619	0	0	0.177778	0.219298	0.107955	0.0930736	0.105978	0.0454545	0.0666667	0.177632	0.24812
0	0	0	0	0	0	0.163743	0.183824	0.0588235	0	0	0.125	0	0.196429	0	0	0.0588235	0	0	0.0666667	0.0555556	0.0588235	0.047619	0.0588235	0.0909091	0.0588235	0.142857	0.166667	0.05	0.14787	0.108187	0.0454545	0.08	0.189076	0.0833333	0.0910973	0.0769231	0.0909091	0.0357143	0.0434783	0.047619	0.0526316	0.0416667	0.0934783	0.0909091	0	0	0.0416667	0	0.104516
0	0.2	0	0.1	0.0909091	0	0	0	0	0	0	0	0	0	0	0.0769231	0	0	0	0	0.153846	0	0.111111	0.111111	0	0	0.111111	0.0833333	0	0	0	0	0	0.0833333	0.177778	0.0714286	0.224242	0	0	0	0.111111	0.125	0.125	0.133333	0	0.142857	0	0	0.111111	0
0	0	0	0	0	0	0.25	0	0	0	0	0	0	0.309524	0	0.25	0.333333	0	0	0	0	0	0	0	0	0	0	0	0	0	0	0	0	0	0	0.333333	0.142857	0.111111	0	0.166667	0.25	0	0	0	0.142857	0	0	0	0	0
0.05	0.15	0.0625	0.0625	0.14359	0.126984	0.0625	0	0	0.0833333	0.182186	0.188596	0.105263	0.114379	0.0588235	0	0	0.0555556	0.111111	0.0769231	0	0	0	0	0.0833333	0.0909091	0	0	0	0	0	0.0555556	0	0.05	0	0	0	0	0	0.0588235	0.047619	0	0.0769231	0.138095	0	0.0714286	0.0769231	0.0769231	0.0714286	0.0666667
0	0	0	0	0	0	0.25	0	0	0	0	0	0	0	0	0	0	0	0.0666667	0.0769231	0	0.133333	0	0.0769231	0	0	0	0	0	0	0.0714286	0	0.111111	0	0	0	0.166667	0.166667	0	0	0.0666667	0	0	0	0	0	0	0.0625	0	0
0	0	0	0	0.125	0.142857	0	0	0	0	0	0.325	0.111111	0	0	0	0	0	0	0	0	0	0	0	0	0	0	0	0	0.142857	0.25	0.2	0	0	0	0.2	0.416667	0.166667	0	0	0.125	0	0	0	0	0	0	0.2	0.25	0.142857
0	0	0	0.125	0.125	0	0	0	0	0	0	0.111111	0.166667	0.125	0.142857	0.166667	0.333333	0.25	0.2	0.166667	0.2	0.2	0	0	0	0	0	0	0	0.125	0	0	0	0.0909091	0.1	0	0	0	0	0	0.111111	0	0.2	0.111111	0.111111	0	0.142857	0	0.1	0
[truncated: 351 more columns]

## Sheet: Fig S5d
rdlPFC
0	0	0.0833333	0.0909091	0.138889	0.0588235	0.0833333	0	0	0	0.0588235	0.0714286	0.1	0	0	0	0	0.1	0	0	0	0.153846	0.153846	0.0769231	0.111111	0	0	0	0	0	0.0714286	0	0	0.201923	0	0.153846	0	0.0526316	0.177632	0.0625	0.0666667	0	0.0666667	0	0	0	0	0	0	0
0.125	0.125	0.166667	0.25	0.333333	0	0	0	0	0	0.0666667	0.125	0.166667	0	0	0.1	0	0	0	0	0	0	0	0	0.142857	0.0588235	0	0	0	0	0	0	0.117647	0.0666667	0.0625	0.0526316	0.0833333	0.0555556	0.115132	0.0625	0.183824	0.196429	0.257576	0.0909091	0	0.0714286	0.148352	0.124542	0.155263	0.0454545
0.0666667	0.0666667	0.160256	0.167832	0	0	0	0	0.0714286	0	0.142857	0.0909091	0	0	0	0.0714286	0.174242	0	0.0714286	0	0.0769231	0.0833333	0.0909091	0.0666667	0.133929	0.0714286	0.181818	0.2	0	0.0625	0.162338	0	0	0	0.0625	0	0	0	0	0	0.1	0	0	0	0.0588235	0	0.125	0.176923	0.0833333	0.0625
0.136364	0.0384615	0	0	0	0	0	0	0.142857	0	0	0	0	0	0	0.05	0	0	0	0	0	0	0.0769231	0.174242	0	0	0	0	0	0.153846	0.166667	0	0	0.111111	0	0.142857	0.0833333	0	0	0.0833333	0	0.0909091	0.0625	0	0	0	0	0	0	0
0.0555556	0.08	0.0869565	0.0357143	0.0384615	0.0357143	0	0	0	0	0.0714286	0.142857	0.1	0	0.0769231	0	0	0	0	0	0	0.0714286	0.0625	0.0869565	0	0.0869565	0.0625	0	0	0	0.05	0	0	0.12406	0.170455	0.242647	0.0769231	0.0434783	0	0.1	0.0833333	0.0666667	0.0990338	0	0	0.0454545	0	0.105263	0	0.0625
0	0	0	0	0	0	0	0	0.0909091	0.0714286	0.125	0.566667	0	0	0	0	0.05	0	0	0	0	0.0769231	0.04	0	0	0	0.0434783	0.08	0	0	0.05	0.05	0	0	0	0.0588235	0	0	0	0	0	0	0	0.05	0	0	0	0	0.0625	0.0526316
0.0625	0	0	0	0.111111	0	0.0666667	0.0769231	0.1	0.2	0	0	0	0	0	0.125	0.166667	0.166667	0.05	0	0	0.0833333	0.0714286	0.153846	0	0.0666667	0.24359	0.125	0.1	0.0833333	0.20098	0.0714286	0.15	0	0	0.0769231	0.0833333	0	0	0	0	0.167832	0.242857	0.1	0.125	0.111111	0.0833333	0.0909091	0.0909091	0.0769231
0.166667	0.181818	0.125	0.25	0.230769	0.133333	0.25	0.125	0.2	0.166667	0.142857	0	0	0	0	0	0	0	0	0.125	0.111111	0.0909091	0.1	0	0	0	0	0	0.125	0	0	0	0	0	0	0	0	0	0	0	0	0	0	0	0	0	0.5	0.142857	0	0
mdlPFC
0	0	0	0	0	0	0	0	0.1	0.0909091	0.188034	0	0	0.0769231	0.111111	0.142857	0.25	0	0	0	0	0	0	0	0	0	0	0	0	0	0	0	0	0	0	0	0	0.0769231	0.0833333	0.1	0.0909091	0.1	0.25	0.25	0.276923	0	0	0	0.125	0.142857
0	0	0.111111	0	0.142857	0.2	0.25	0.166667	0.111111	0.111111	0.0909091	0	0	0	0	0	0	0	0.1	0	0.1	0.1	0.142857	0.201923	0.342857	0.05	0.0714286	0.0588235	0.181818	0.166667	0.0769231	0.0833333	0	0	0	0.0909091	0.0909091	0	0	0.111111	0.133333	0	0	0	0.0625	0.146465	0.147619	0.23445	0	0.125
0.0666667	0	0	0.0666667	0.0625	0	0.047619	0.0625	0	0.0588235	0.222222	0.276923	0.119048	0.0526316	0	0	0.0666667	0.0769231	0.1	0.138528	0.266667	0.1	0	0.125	0.111111	0	0.0526316	0.175	0.125	0.212121	0.142857	0.111111	0.0625	0.1	0	0.125	0.133333	0.12549	0.291209	0	0	0.0555556	0.0416667	0.0454545	0.178571	0.0625	0.0769231	0.138095	0.0714286	0.0909091
0.0666667	0	0	0.0526316	0.0588235	0.0526316	0.0555556	0.0625	0.0909091	0.0666667	0.0909091	0.0833333	0	0	0.0434783	0.05	0.0952381	0.0454545	0.0416667	0.0666667	0.0769231	0	0	0	0.111111	0.0833333	0	0	0.0714286	0.0666667	0.1	0	0	0	0	0.142857	0	0	0.0714286	0	0	0.166667	0	0	0.0909091	0	0	0.0909091	0.0714286	0.0769231
0.0588235	0	0.0625	0.0588235	0.0714286	0.04	0	0	0	0	0	0	0	0	0.20202	0.21978	0	0	0.0588235	0	0.0625	0.0769231	0.0909091	0.153846	0.0833333	0.0769231	0.190909	0.0714286	0	0.0666667	0.153846	0.1	0	0	0	0	0	0	0	0	0.138095	0.125	0	0.0714286	0	0	0	0	0	0.0666667
0	0	0	0.1	0.142857	0.1	0.1	0.142857	0.111111	0.0909091	0.0909091	0.0769231	0	0	0	0	0	0	0.0769231	0	0.111111	0	0	0	0.258333	0.253846	0	0.0833333	0.0714286	0	0	0	0.157895	0.0942982	0	0.0833333	0.0625	0	0	0	0	0.1	0	0	0	0.0833333	0	0	0.157895	0.269697
0.1875	0.3	0.0454545	0.0434783	0.047619	0	0.037037	0.0384615	0.04	0.111429	0.0909091	0.05	0	0	0	0.0740741	0.08	0	0.047619	0	0.0454545	0.0555556	0.133929	0.0769231	0.05	0.0769231	0.0942982	0.0454545	0.05	0.047619	0.163743	0.153846	0.0625	0.0588235	0	0.0625	0.0526316	0.0588235	0.182186	0.0588235	0.0666667	0.176923	0.0833333	0	0	0.0714286	0	0.1	0.0588235	0.0666667
0	0.0769231	0.0967742	0.0967742	0.0714286	0.133333	0.0666667	0.0909091	0	0.0555556	0.0769231	0.0625	0.132479	0.0909091	0.0625	0.0769231	0.121324	0.0769231	0	0	0	0	0.2	0	0	0	0	0	0	0	0	0	0	0	0	0	0	0	0.111111	0.1	0.0666667	0.105263	0.2	0.1	0	0.0555556	0.0625	0.0588235	0	0
cdlPFC
0.0588235	0.0833333	0.192308	0.166667	0.08	0.0588235	0.0526316	0	0	0.0833333	0	0	0.181818	0.111111	0.142857	0.125	0.1	0.1	0	0	0	0	0	0.0714286	0.0714286	0.177632	0.112121	0.05	0.0434783	0	0	0	0.0526316	0.0740741	0.0833333	0.106667	0.047619	0.145238	0.0434783	0.0454545	0.0526316	0.118056	0.0714286	0	0.0625	0	0	0	0	0.0588235
0	0	0	0.0714286	0	0	0	0	0	0	0.0588235	0.0526316	0.142857	0.105263	0.166667	0.0555556	0.166667	0.143541	0.117647	0.111111	0.0526316	0.111111	0.0588235	0	0	0.1	0	0.133333	0.129555	0.0625	0.0909091	0.171429	0.160256	0.0833333	0.0769231	0.0769231	0.153846	0.14359	0.0714286	0	0	0	0.0909091	0.0666667	0.0555556	0.261111	0.0555556	0	0.0952381	0.105263
0.05	0.114379	0.133929	0.177885	0.15233	0.121429	0.114907	0.0869565	0.160839	0	0.0625	0.0925926	0.0884615	0.166667	0.113095	0.105556	0.138528	0.0860806	0.0909091	0.176471	0.0555556	0.241228	0.114379	0.111455	0.117647	0.0625	0.0588235	0	0.0884615	0.103175	0	0.23445	0.203704	0.167832	0.0588235	0.0625	0.0625	0.0588235	0.04	0	0	0	0.04	0.0811688	0.0689655	0	0.0434783	0	0.125	0.047619
0.09375	0.111111	0.135135	0.176471	0.12	0.0416667	0.108333	0.124521	0.0769231	0	0	0.1025	0.0625	0.20202	0	0.0555556	0.0588235	0.047619	0.0588235	0	0	0	0.0869565	0.1	0.05	0.0740741	0	0.0833333	0.133333	0.1875	0.181818	0	0.0833333	0	0	0	0	0.0588235	0.105263	0.136364	0.120401	0	0	0.154762	0.0588235	0.0555556	0.117647	0.0434783	0	0
0	0.111111	0	0	0	0	0	0	0	0.047619	0.0625	0.0666667	0.0833333	0.1	0.22619	0.166667	0.0769231	0.1	0	0	0	0	0	0.0833333	0	0.1	0.222222	0.111111	0	0.0714286	0.05	0	0.0555556	0	0.125	0.111111	0.163743	0.278846	0.142857	0.0967742	0.115385	0.0909091	0.0555556	0.133333	0.0833333	0.0555556	0.111111	0.133333	0.1	0
0.0833333	0.0769231	0	0	0	0.142857	0.0833333	0.153846	0.0833333	0	0.117647	0.111111	0	0.15	0.0909091	0.0625	0	0	0	0	0	0.0666667	0.142157	0	0	0	0.14359	0.153846	0.0666667	0.0555556	0.0833333	0	0	0	0.0625	0	0	0.047619	0.1	0.0588235	0	0	0.0769231	0.0555556	0.0909091	0	0	0	0	0.145833
0	0.2	0.125	0	0.04	0.04	0.0454545	0.25	0.2	0	0	0	0	0.0909091	0.0714286	0.133333	0.214286	0.166667	0.133333	0.0625	0.305556	0.3125	0.201923	0.0769231	0	0.125	0.216667	0.19457	0.0833333	0.133333	0.05	0.0769231	0	0.0833333	0	0.125	0.242857	0.215909	0	0.111111	0.0769231	0.0625	0.0769231	0.181818	0.111111	0.166667	0.125	0.1	0.0714286	0.270833
0	0.0769231	0	0.162338	0.133333	0.238095	0.133333	0.307692	0.1	0	0	0	0	0	0	0	0	0	0	0.2	0	0	0.125	0	0.0909091	0.0714286	0	0	0	0	0	0	0	0	0.0909091	0	0	0	0	0	0	0.1	0.166667	0.1	0.133333	0.133333	0	0	0	0.20202
vlPFC
0	0	0.0666667	0.111429	0.151429	0.183066	0.0967742	0.0384615	0.0555556	0.05	0	0	0.1	0.166667	0	0	0.176923	0.0909091	0.05	0.0555556	0.0625	0.0714286	0	0.0714286	0.0666667	0.125	0.122222	0.110119	0.112121	0.157407	0.0666667	0.0909091	0.0416667	0.188312	0.220513	0.05	0.166667	0.0526316	0	0	0	0.125	0.05	0.0416667	0.1	0.133333	0.047619	0	0	0.04
0.125	0.1	0.111111	0	0	0	0	0	0.0666667	0	0	0	0	0	0.0714286	0	0	0.0769231	0	0	0.167832	0.2	0	0	0	0.111111	0.0555556	0.0555556	0.0869565	0.15	0.125	0.0526316	0.111111	0.114379	0.145455	0.25	0.201863	0.0526316	0.0666667	0.05	0.194444	0.0625	0.15	0.0869565	0.0833333	0.0909091	0.1	0.0869565	0.0833333	0.125
0.153846	0.1	0.142857	0	0	0	0	0	0.166667	0	0	0	0.0625	0.315152	0.266667	0.166667	0.181818	0.0909091	0	0	0.0833333	0.111111	0.111111	0.1	0	0	0	0.22549	0.299145	0	0	0	0	0.201923	0.233333	0.267857	0.0833333	0	0.111111	0.1	0	0.0769231	0.0769231	0.111111	0.142857	0	0	0	0	0
0	0	0.125	0	0	0	0	0	0	0	0	0	0	0	0.25	0.410256	0.2	0	0	0	0	0.166667	0	0	0	0	0	0	0	0	0	0	0	0	0	0	0	0	0	0	0	0	0	0	0	0	0	0	0	0
0	0	0	0.0555556	0	0	0	0	0.142857	0.233766	0.1	0.0833333	0.0769231	0	0.1	0.142857	0.0909091	0	0	0	0	0	0	0	0	0.0625	0	0.0909091	0.139423	0.0588235	0	0	0	0	0.0526316	0	0	0	0.0588235	0.0909091	0.0666667	0.15	0.0769231	0.133333	0.0769231	0	0.142857	0	0.0714286	0
0.333333	0.333333	0.333333	0.333333	0.333333	0.333333	0.25	0	0.0526316	0	0.0714286	0.276923	0.326923	0.326923	0.2	0.125	0.166667	0	0.0833333	0	0	0	0	0	0.0555556	0	0	0	0.047619	0.0555556	0.229167	0.344538	0.4	0.142857	0.166667	0.111111	0.1	0	0	0	0	0	0	0.205357	0.258824	0.166667	0.333333	0.285714	0	0
0	0	0	0	0	0	0	0	0	0.166667	0.166667	0.2	0.142857	0	0	0.166667	0	0	0.25	0	0	0	0	0	0	0	0	0.142857	0.142857	0.142857	0.125	0	0.2	0.166667	0	0	0	0	0	0	0.392857	0	0	0	0	0	0	0	0	0.2
0	0.0666667	0	0	0	0	0	0	0.0526316	0.136364	0.0625	0.0666667	0.0909091	0.0833333	0	0	0	0	0	0	0	0	0	0	0	0.142857	0.111111	0	0	0	0	0	0	0	0	0	0.0833333	0.125	0.125	0.25	0	0	0	0	0	0	0	0	0.111111	0
[truncated: 351 more columns]

## Sheet: Fig S5e
rdlPFC
0.0666667	0.0526316	0.0666667	0.0454545	0.047619	0	0	0	0.22619	0.1	0.1	0.0909091	0	0	0	0	0	0	0.166667	0.142857	0	0.125	0.142857	0.111111	0	0	0.0714286	0.111111	0.125	0.0909091	0.1	0	0	0	0	0	0.0588235	0.0588235	0.1	0.0666667	0.153846	0.176923	0.125	0.0714286	0.181818	0.0555556	0	0.0714286	0.133333	0
0.0833333	0.0714286	0.0769231	0	0	0	0	0	0	0	0.0714286	0	0	0.0666667	0	0.0769231	0.174242	0.0714286	0	0.111111	0.0909091	0	0.181818	0.142857	0.0526316	0.111111	0	0.133333	0	0	0.05	0.04	0	0.174242	0	0.0769231	0.136364	0.118056	0	0	0.125	0.122222	0.0625	0	0.111111	0	0	0	0	0
0.0588235	0.0714286	0.0666667	0.0588235	0.0952381	0.15	0.125	0.154762	0.0833333	0.183333	0.1	0.222222	0.166667	0.1	0	0	0.1	0.0769231	0.162338	0.0909091	0.0909091	0.153846	0.0526316	0	0	0.0909091	0.0833333	0	0.05	0	0.111111	0.047619	0	0.0588235	0	0	0	0	0	0	0.1	0	0	0.0833333	0.0714286	0	0.0625	0.121324	0.0714286	0.0714286
0	0	0.1	0	0	0	0	0	0	0.0952381	0	0.0769231	0	0.0909091	0.0833333	0.142857	0.158824	0.242857	0	0.0769231	0.0769231	0.142857	0	0	0	0	0	0.0833333	0.0666667	0.142857	0.166667	0	0.181818	0.0769231	0	0.1	0.183333	0.0769231	0.0769231	0.0666667	0.111111	0.0769231	0.0666667	0	0	0	0	0	0.125	0.21978
0	0.0714286	0.0555556	0	0.0625	0.0909091	0.0833333	0	0	0	0	0	0	0.142857	0.133929	0.133929	0	0.0714286	0.125	0	0.132479	0.184314	0.133929	0.0769231	0.0666667	0.126984	0.0769231	0.0769231	0.204762	0.169935	0.0869565	0.126623	0	0.114907	0	0.0769231	0.142857	0	0.1	0.148352	0.0909091	0	0.05	0	0.153846	0.0588235	0	0.0714286	0	0
0	0	0	0	0	0	0	0	0	0	0	0	0	0.0769231	0.0833333	0	0	0	0	0	0	0.0714286	0.0416667	0	0.0666667	0	0.297619	0.04	0.0434783	0.0434783	0.0833333	0	0	0.0666667	0	0.0666667	0.0625	0	0	0.0740741	0.0588235	0	0.333333	0	0	0	0	0	0.0588235	0.166667
0.0588235	0.047619	0	0.0434783	0.0555556	0.05	0.198413	0	0.0625	0.0625	0	0	0	0	0	0	0.253623	0.142857	0.0434783	0.0434783	0.0434783	0.0526316	0	0	0.0555556	0.125	0	0.0555556	0.0555556	0	0	0	0	0	0	0.0769231	0	0.0625	0.125	0	0	0	0	0	0	0.125	0.0833333	0	0	0
0	0	0	0	0	0	0.142857	0.142857	0	0.0909091	0.166667	0.142857	0.125	0.142857	0.142857	0	0	0.342857	0.142857	0.142857	0.125	0.142857	0.111111	0	0	0	0.1	0	0	0.2	0.476923	0.142857	0.2	0.142857	0.125	0	0	0	0	0.0909091	0.0625	0.0769231	0.142857	0	0	0	0	0	0	0.222222
mdlPFC
0	0	0	0	0	0	0	0	0	0	0.125	0	0.111111	0.142857	0	0	0	0	0	0	0	0.0625	0	0	0	0	0	0	0	0	0	0	0.325	0.1	0.0625	0.0625	0	0.166667	0.166667	0.125	0	0	0	0	0.0769231	0	0	0.0714286	0	0
0	0	0	0	0.0909091	0.125	0.1	0	0	0.166667	0	0	0	0	0.0769231	0	0.0555556	0.0555556	0	0	0	0	0	0	0	0	0	0.0666667	0.1	0	0	0	0	0	0	0.0666667	0.0909091	0.125	0.142857	0.222222	0.266667	0.25	0	0.125	0	0.2	0.166667	0.0909091	0	0.111111
0.0526316	0.0769231	0	0	0	0	0	0.119048	0	0.0769231	0	0.149733	0.209524	0.0714286	0.0625	0	0.0555556	0	0	0.0625	0	0.0714286	0.0625	0.0625	0.0625	0.132479	0.0526316	0	0	0	0	0	0.1	0	0.0625	0.258333	0.14359	0.0526316	0.0769231	0.0909091	0.181818	0.0555556	0	0	0	0	0.0555556	0.129555	0	0
0.142857	0.0909091	0	0.0833333	0	0	0	0.153846	0.188312	0.119298	0.0833333	0	0.0555556	0.0666667	0.0909091	0.0625	0	0	0	0	0	0	0	0.0625	0.0833333	0	0	0	0.0769231	0.0769231	0.0588235	0	0.0555556	0.154762	0.142857	0.0909091	0	0.0666667	0	0	0	0	0.1	0	0.0833333	0.2	0	0	0	0
0.0909091	0.171429	0.15873	0	0.0833333	0.0833333	0.111111	0	0	0	0	0.111111	0	0	0.0909091	0.111111	0.0833333	0.1	0.111111	0	0.0769231	0.142857	0.142857	0	0	0.0909091	0	0	0	0	0	0	0	0	0	0	0.0714286	0.0588235	0	0	0.0714286	0.14359	0.0588235	0	0	0.133333	0.153846	0.139423	0	0.138528
0.188034	0.174242	0.194444	0.1	0.0769231	0	0	0	0	0	0	0	0.111111	0	0	0	0.166667	0	0	0	0.142857	0.111111	0.0769231	0.160819	0.194444	0.105263	0.0526316	0.0625	0	0	0.111111	0.111111	0	0.0625	0	0	0.0625	0	0.0909091	0.166667	0.311111	0.181818	0.233766	0.154762	0.184314	0.153846	0	0.0555556	0.0526316	0.0526316
0.188034	0.0666667	0.121212	0.0909091	0	0.047619	0.0869565	0	0.105978	0.126984	0.192935	0.0666667	0	0	0	0	0.05	0.0434783	0.262857	0.276471	0.116883	0.0454545	0.0588235	0	0.117647	0.106443	0.226923	0.253623	0.22029	0.182186	0.0666667	0	0.0526316	0.133333	0	0.105263	0.0769231	0.0384615	0.0769231	0.0526316	0	0	0.0588235	0.0555556	0.184314	0.0714286	0.2	0.0769231	0.111111	0.150794
0	0	0	0	0	0.0555556	0	0.0952381	0.15	0	0	0.166667	0.2	0.144444	0.0882353	0.115385	0.12	0.0769231	0	0.0555556	0.1	0.0526316	0.0555556	0.18254	0.0833333	0.166667	0	0	0	0.0833333	0.0909091	0	0	0	0	0.111111	0.0769231	0.0588235	0	0.0869565	0.0588235	0.0588235	0.0769231	0	0	0	0	0.0555556	0.160256	0.154762
cdlPFC
0.111111	0.105263	0.105263	0	0	0.166667	0.0909091	0	0	0	0	0.0714286	0	0.1	0	0.0833333	0.0769231	0	0.0909091	0	0	0.0416667	0	0.0416667	0	0	0.15	0.145833	0.0588235	0	0.0555556	0.0625	0.0555556	0	0.0833333	0	0.0526316	0.0526316	0.0588235	0.121429	0.047619	0	0.192857	0.140909	0.0434783	0	0.105263	0.125	0	0.0714286
0	0	0	0	0	0	0	0	0	0	0	0	0	0	0	0	0	0	0	0	0	0.0454545	0.05	0.105263	0.0588235	0	0	0	0	0	0	0.1	0	0	0	0	0	0.136364	0	0	0	0.0625	0.1	0	0	0.0588235	0.0714286	0.0769231	0	0.0555556
0.05	0.0952381	0.0769231	0.0967742	0.0571429	0	0.0344828	0.103448	0.077037	0.0769231	0.0916667	0.116883	0.0333333	0.0333333	0	0	0.17	0.180036	0.0666667	0.138528	0.143541	0.102302	0.0588235	0	0	0.0384615	0.0588235	0.0606061	0.0822581	0.0969828	0	0.0555556	0.05	0.047619	0.132411	0.04	0.0990338	0.0961098	0.125	0.166667	0.0384615	0.0666667	0.106061	0.0833333	0	0	0	0	0	0.0454545
0.0526316	0	0.113095	0.174242	0.172161	0.125	0.1125	0.145455	0.0555556	0.198413	0.111111	0.1125	0.267857	0.271264	0.148148	0.04	0.0714286	0	0.0714286	0.0588235	0.111455	0.114907	0.0833333	0	0	0	0.150794	0.0714286	0.111111	0.170455	0.0625	0.0625	0.0666667	0.05	0.138095	0.0666667	0.05	0.171429	0.121429	0.0714286	0.12	0.142857	0.0769231	0.0833333	0.116883	0.105556	0.129555	0.136364	0.253133	0.0769231
0.0625	0.047619	0.0588235	0	0	0.0833333	0	0.0833333	0	0	0	0.1	0.1	0	0	0	0.0769231	0.0714286	0	0	0	0.0588235	0.111111	0.0526316	0.2	0.166667	0	0	0.0769231	0.148352	0.0625	0.0666667	0.117647	0.0714286	0	0	0	0.0869565	0.0952381	0.0833333	0.0416667	0.05	0.05	0.117647	0.0769231	0.162338	0.171429	0.153409	0	0.0625
0	0	0	0.0588235	0.0833333	0	0	0.325	0.117647	0	0	0	0.0526316	0.0555556	0	0	0	0.0833333	0	0	0.0555556	0	0	0.166667	0	0.133333	0.285714	0.132479	0.0625	0	0.0769231	0.0909091	0.0909091	0.0666667	0.0588235	0.0952381	0.138889	0.0714286	0	0.0909091	0.0909091	0.0625	0	0.162338	0.0714286	0	0.152632	0.153846	0.111111	0.0625
0.103448	0	0.0416667	0	0.0769231	0	0	0	0	0	0	0	0	0	0	0	0.0769231	0.157576	0	0.0909091	0	0	0.138095	0.126984	0.133333	0.164087	0.20303	0.14359	0.156566	0.111111	0.205128	0.0454545	0.179894	0.0769231	0.0384615	0.120401	0.0625	0	0	0.0555556	0.0714286	0	0	0	0.0625	0	0.0666667	0.0625	0	0
0	0	0	0.0833333	0	0	0	0.0769231	0	0	0	0	0	0	0	0	0	0	0	0.0769231	0	0.1	0.1	0.25	0	0	0.0909091	0	0	0	0	0	0.253968	0.0666667	0.0666667	0.2	0.166667	0.1	0.0833333	0	0	0.0909091	0	0	0	0	0	0.125	0.142857	0.142857
vlPFC
0	0.111111	0.0714286	0.117647	0.0714286	0	0.1	0.111111	0.25	0.1	0.233766	0.160256	0	0	0.0526316	0.0625	0	0	0.05	0.0769231	0	0.0833333	0	0	0	0	0	0	0.1	0.160256	0.0666667	0	0	0.166667	0.0833333	0	0.161905	0	0.08	0.05	0.125	0.0769231	0.0588235	0.0625	0	0.0909091	0	0.0625	0.111111	0.0909091
0.0833333	0.0666667	0	0	0	0	0	0	0.111111	0	0	0.142857	0.181818	0.142857	0.142857	0.153846	0.0909091	0.126984	0	0.0666667	0.0526316	0.0666667	0	0	0.0625	0	0	0.0454545	0.163333	0	0	0	0	0	0	0	0.126984	0	0.0454545	0	0.0666667	0.0714286	0.0666667	0.0555556	0	0	0.0833333	0.1	0.0909091	0.0588235
0	0	0	0	0	0	0	0	0.111111	0.1	0.1	0.253968	0.242647	0.0909091	0.111111	0.0714286	0.0666667	0	0.125	0	0	0	0	0	0.111111	0	0	0.1	0	0	0	0	0	0.21978	0.166667	0.0588235	0.14359	0.0769231	0.0769231	0	0	0	0	0	0	0	0	0	0.0833333	0.111111
0	0	0	0	0.25	0.5	0.2	0.25	0.25	0.166667	0	0.2	0.2	0.2	0.20202	0.0833333	0.194444	0	0	0.166667	0.166667	0.333333	0.333333	0.333333	0	0	0.0909091	0	0	0	0	0	0.2	0.142857	0.25	0	0.5	0.47619	0.142857	0	0	0	0	0	0	0	0	0	0	0.25
0.0833333	0.0714286	0	0	0	0	0	0	0	0	0.0769231	0.0833333	0.154762	0	0	0	0	0	0.0625	0.0769231	0	0.229167	0.0666667	0	0.1	0	0.181818	0.153846	0	0	0.0526316	0	0	0	0	0	0	0	0	0	0.0833333	0.0909091	0.166667	0	0	0	0	0	0	0
0	0	0.05	0.0833333	0	0	0	0	0	0	0.0666667	0	0	0.0769231	0.153846	0	0.0909091	0	0	0	0	0.0833333	0	0.0909091	0	0	0	0.333333	0	0	0	0	0	0	0	0	0	0.142857	0.2	0	0	0.125	0.0769231	0.105263	0.0588235	0.111111	0	0	0	0
0	0	0	0	0	0.111111	0	0.277778	0.166667	0.166667	0.2	0	0	0	0	0	0	0	0	0	0	0	0	0	0	0	0	0.166667	0.142857	0	0	0	0	0	0.325	0	0	0	0.2	0.142857	0	0.166667	0.142857	0	0	0	0	0	0	0
0	0	0	0.125	0	0	0	0.0909091	0.0769231	0	0.1	0	0.181818	0.0769231	0.0769231	0	0.0625	0.0666667	0.0666667	0	0	0	0	0	0	0.2	0	0	0.125	0.125	0.125	0	0	0	0	0	0	0	0.166667	0.333333	0	0	0	0.111111	0.211111	0	0	0.1	0.111111	0
[truncated: 351 more columns]

## Sheet: Fig S5f
rdlPFC
0	0	0	0	0.04	0.0689655	0.153623	0.0555556	0.0833333	0.0769231	0.153846	0.0714286	0	0	0.149733	0.242647	0.145833	0.0625	0.047619	0.0666667	0.0909091	0	0.0714286	0	0.1	0.225	0.157576	0	0	0.0666667	0.111111	0.171429	0.0769231	0	0.0833333	0.0769231	0	0.0555556	0.163743	0.0526316	0.0555556	0.0714286	0.117647	0	0	0.0833333	0	0.1	0	0
0	0	0	0	0	0.125	0.125	0.153846	0	0	0	0	0	0	0	0.1	0	0	0	0.0909091	0.0526316	0.0625	0	0	0	0	0.047619	0.132479	0	0	0	0	0.0588235	0.105263	0.0666667	0.0909091	0.0625	0.18599	0.139588	0.183333	0	0.0588235	0.166667	0.235294	0	0.117647	0.142857	0.130435	0	0
0	0.0833333	0	0	0	0	0.111111	0.1	0.142857	0	0	0.0666667	0	0.1	0	0	0	0	0.05	0	0.1	0.141667	0	0	0	0	0	0	0.0526316	0	0	0	0	0	0.111111	0.224242	0.233333	0.0526316	0.0666667	0.0714286	0.166667	0.0833333	0	0.047619	0.0952381	0.0526316	0	0.0769231	0.189076	0.0952381
0.0588235	0.0769231	0	0.0666667	0.0625	0.1625	0.125	0.0909091	0.166667	0.125	0.2	0.366667	0.133333	0.0769231	0	0	0.0555556	0.0555556	0	0.0625	0.0625	0.1	0.133333	0	0	0	0.125	0	0.0909091	0	0	0	0	0	0.0769231	0.0769231	0	0.190909	0.125	0.166667	0.133333	0.0769231	0.125	0.176923	0.194444	0.111111	0.125	0	0	0
0	0	0.0769231	0.0588235	0.0769231	0	0.05	0.0454545	0.0715198	0.0805153	0.037037	0.0869565	0.0588235	0	0.0769231	0.0555556	0.0454545	0.0384615	0.0625	0	0.05	0.0555556	0.190476	0.047619	0.0416667	0.0625	0.15	0.0769231	0.0384615	0.037037	0	0.0869565	0.0851449	0	0	0	0	0.0606061	0.0344828	0.05	0	0.0555556	0	0.0454545	0.0555556	0.0958606	0.0952381	0.047619	0	0
0	0	0	0	0	0	0.0666667	0.0588235	0	0	0.0588235	0.0625	0	0.047619	0	0.047619	0.0416667	0	0.047619	0.0909091	0	0	0.0588235	0.05	0	0	0.0714286	0.0526316	0.047619	0.05	0.2	0.2625	0.3	0.277778	0.0740741	0.0769231	0.0952381	0.0526316	0.0909091	0.1	0.0769231	0	0	0.0344828	0	0.5	0.2	0	0	0.0454545
0.176471	0.0909091	0.0909091	0.111111	0	0	0	0	0	0	0.333333	0.233766	0	0	0.2	0.2	0.216667	0.0769231	0.0833333	0	0.0833333	0.154762	0	0.194444	0.0909091	0.142857	0.142857	0.0909091	0.0833333	0.0909091	0.15	0.111111	0.0714286	0	0	0	0	0.0625	0	0.0714286	0	0	0.0833333	0.0714286	0	0	0.0625	0	0.133333	0.153846
0.125	0	0	0	0	0	0	0	0	0	0	0	0	0	0	0	0	0	0	0	0	0	0.125	0.125	0.111111	0	0	0	0	0	0.0909091	0.1	0	0	0	0	0	0	0	0	0	0	0.125	0	0	0	0	0	0	0
mdlPFC
0.0769231	0.0769231	0	0	0	0.0740741	0.151515	0.0625	0.221774	0.0625	0.237037	0.111111	0.25	0.0555556	0.173611	0.181818	0	0.0833333	0	0	0.0769231	0.0909091	0	0.252632	0	0	0	0	0.125	0	0	0.0833333	0.0666667	0.153846	0.105263	0.0555556	0.125	0.0714286	0.0769231	0.04	0	0	0.0588235	0.111111	0.047619	0	0	0.0526316	0.0555556	0.0526316
0	0	0	0	0	0	0	0	0.139423	0	0	0	0	0	0	0.255556	0.316667	0.3125	0.0833333	0	0	0.0526316	0.177778	0.0625	0.0714286	0	0	0	0.0555556	0.2	0.176471	0.133333	0	0.047619	0.0434783	0.193966	0.0416667	0	0	0	0.111111	0.05	0	0	0	0	0.133333	0.142857	0.0666667	0.0526316
0	0	0.0714286	0.0833333	0	0.0588235	0.05	0	0	0	0	0.0909091	0.237179	0.258333	0.0909091	0.233333	0.111111	0	0.0625	0.0625	0.0666667	0.142857	0.142857	0	0	0	0.0588235	0.0666667	0	0	0.0434783	0	0	0	0.222222	0.1	0.0909091	0.135747	0.0833333	0.0666667	0.0526316	0.0769231	0	0	0.0416667	0.0909091	0.0666667	0	0	0
0.0833333	0	0	0	0.0909091	0.1	0	0	0	0.0714286	0.1	0	0.1	0.176471	0.0625	0.0666667	0.0526316	0.0526316	0.1	0	0	0	0	0.0769231	0.125	0.153846	0.196429	0.191667	0.0833333	0	0	0	0	0	0	0.1	0.125	0	0	0.166667	0.0769231	0.125	0.0666667	0.0625	0	0.0588235	0.0714286	0.126984	0	0.0625
0.238095	0.225	0.20202	0.138528	0.164983	0.16	0.129464	0.105978	0.0921569	0.0384615	0	0.0454545	0.117647	0	0.192157	0.0666667	0.0384615	0.15	0.210526	0	0	0.0588235	0.0769231	0	0	0.114379	0.130952	0.0909091	0.105263	0.0869565	0.0384615	0	0	0	0.0833333	0.0714286	0.153846	0	0	0	0.0625	0.173203	0	0	0	0.047619	0	0	0	0
0	0	0	0	0	0	0	0	0	0	0	0.174242	0	0	0	0	0	0	0.111111	0	0	0.1	0	0.0714286	0	0	0.0666667	0	0.25	0.230769	0.135747	0.0625	0.105263	0.0625	0.125	0.125	0.117647	0.176471	0.157895	0.205357	0.170279	0.0833333	0	0.0625	0.176471	0.0454545	0.0740741	0.107143	0	0
0	0.111111	0	0	0	0	0	0	0.0833333	0.0833333	0.125	0	0.0666667	0	0.0555556	0	0.0588235	0.125	0.1	0.1875	0.117647	0.0714286	0.0666667	0.0625	0	0.0689655	0.110119	0	0.1	0.111111	0.0909091	0.0769231	0	0.111111	0.0625	0	0.105263	0.0526316	0.0833333	0.0714286	0	0.0666667	0	0.0714286	0.0625	0	0	0	0	0
0.0833333	0.119048	0.0588235	0	0	0	0	0	0	0	0	0	0.0555556	0.253846	0.0769231	0	0	0.0555556	0.0909091	0	0	0	0	0	0	0.0833333	0.0833333	0.209524	0.198413	0	0.0833333	0.0666667	0.0714286	0.0666667	0.0625	0.0769231	0.208556	0	0	0	0	0.0714286	0.0666667	0.0588235	0.1	0.124542	0.0833333	0	0.0555556	0
cdlPFC
0.121795	0.05	0.175889	0.0833333	0.0801282	0.0344828	0.0606061	0.0294118	0.03125	0	0	0.0333333	0.0322581	0.0526316	0	0	0	0	0.0416667	0.130952	0.0416667	0.0454545	0	0.0526316	0.0454545	0.0871212	0.0434783	0.115132	0.10049	0.166667	0.216374	0	0.030303	0.160256	0.0416667	0.047619	0	0.0819398	0.111111	0.12	0.09375	0.0799373	0.166667	0.0434783	0	0.0416667	0.131466	0.1	0.037037	0.0344828
0	0	0	0.0833333	0.0909091	0.181818	0.2	0.22619	0.111111	0.125	0.111111	0.0769231	0	0	0.244318	0.201681	0.0434783	0	0.1	0.27381	0.142157	0.0625	0.05	0.0666667	0	0	0	0.0666667	0	0	0	0.0434783	0.0526316	0.119298	0	0	0	0.04	0.0666667	0.0769231	0.0714286	0.0454545	0.108466	0.12037	0.0384615	0.0454545	0	0.047619	0.0833333	0.0344828
0	0	0	0.0714286	0	0	0	0	0.129555	0	0.157895	0.269151	0.138824	0	0.12406	0	0.0666667	0.0434783	0.05	0.030303	0.0434783	0	0	0	0	0.0454545	0.0769231	0.0769231	0.162338	0	0	0	0.097619	0.183824	0	0	0.0434783	0	0.0666667	0.121667	0.102632	0.111111	0.138528	0.1	0.1	0.138716	0.152882	0.0555556	0.0869565	0
0	0.0416667	0	0.0416667	0	0	0	0.05	0.0588235	0.05	0.1	0	0	0	0.133333	0.145833	0.196429	0.0952381	0	0.155556	0.0625	0	0	0	0.0625	0.0588235	0.157738	0.173203	0.0588235	0	0.0666667	0.0666667	0	0.0666667	0.0714286	0.0555556	0.0526316	0.105263	0.0434783	0	0	0.0952381	0.0952381	0.0952381	0.133333	0	0.0714286	0.198413	0.118056	0
0.0666667	0.119298	0.0454545	0	0.0909091	0.192308	0	0	0.0769231	0.037037	0	0	0	0.1	0.133333	0.0555556	0.0625	0.125	0	0	0	0	0.188034	0.209524	0.225	0	0.1	0.1	0.130435	0.117647	0.172619	0.0588235	0.0714286	0.0625	0.0625	0.0909091	0.111111	0	0	0	0.05	0.111111	0	0	0	0.1	0.125	0	0.0666667	0
0	0	0	0	0	0	0.225	0.0909091	0.0833333	0	0.0909091	0	0.0526316	0.117647	0.0526316	0.214286	0	0	0.0416667	0.047619	0.0952381	0	0.0909091	0.0833333	0	0	0	0	0.0666667	0.0952381	0	0.0666667	0.0625	0	0.0454545	0.05	0.133333	0	0	0.0416667	0.0666667	0.0909091	0.194444	0.272727	0.0769231	0	0.105263	0.192935	0.177866	0.153846
0	0	0	0.0588235	0.0952381	0.125	0.0769231	0.0769231	0	0	0.0666667	0	0	0	0.0909091	0.0666667	0.047619	0	0.0909091	0.0526316	0	0	0	0	0	0.0769231	0.0909091	0.0909091	0	0.0714286	0.214286	0.111111	0.174242	0.225	0.0625	0.0833333	0.0909091	0	0.145833	0.0625	0	0.0769231	0.0714286	0.0714286	0	0	0.0588235	0	0.0909091	0.125
0.0625	0	0.0833333	0.0666667	0	0	0	0	0.0625	0	0.1	0	0.0769231	0	0.0769231	0.0588235	0.0666667	0	0	0	0	0.3	0.2	0.166667	0.222222	0.0833333	0	0.111111	0.0909091	0	0	0	0	0.0714286	0	0.1	0.181818	0.1625	0	0.0588235	0.105263	0	0	0	0.0769231	0.125	0.0555556	0	0	0.1
vlPFC
0	0.0625	0.157738	0.145238	0.126957	0.0322581	0.16	0.0860806	0.0791925	0.0740741	0.0980861	0	0	0	0	0.0952381	0.0526316	0	0.137931	0.143478	0.100251	0.133333	0.175	0.100251	0	0	0	0.047619	0.13	0.0860806	0.14787	0.133333	0.0588235	0.117647	0	0.138889	0.153623	0.195238	0.114379	0	0.0910973	0.0416667	0.047619	0.0909091	0.105263	0.142512	0.0526316	0.0869565	0.037037	0.0333333
0	0	0	0	0	0	0	0.0769231	0.0666667	0.0625	0.0555556	0.133333	0	0	0	0.0454545	0.111111	0	0.0526316	0.0666667	0.0526316	0.0714286	0.125	0.142857	0.04	0.129555	0.166667	0.198068	0.0869565	0.130252	0.0555556	0	0	0.047619	0.0384615	0.047619	0	0.0333333	0.1025	0.173913	0.0434783	0.105978	0	0.0819398	0.0689655	0.0833333	0.135238	0.0645161	0.100621	0.139683
0	0	0	0	0	0.1	0.142857	0	0	0	0	0	0	0	0	0	0.0909091	0	0	0	0	0.0909091	0	0	0.181818	0.0909091	0.0833333	0.0666667	0	0	0	0	0	0.211111	0.125	0.0833333	0.361111	0	0.125	0	0.25	0.2	0.348485	0.1	0.125	0	0	0	0	0
0	0	0	0	0	0	0	0	0	0	0	0	0.285714	0.5	0.333333	0.333333	0.25	0	0	0	0	0	0	0	0	0	0	0	0	0	0	0	0	0	0	0	0	0	0	0	0	0	0.333333	0	0	0.125	0.125	0.166667	0	0
0	0	0	0.0555556	0	0	0.135747	0.1	0	0.153846	0.2	0.1	0	0	0	0	0.0666667	0.145833	0	0.1	0.0625	0.0526316	0	0.0833333	0	0	0	0.133333	0.0666667	0.0588235	0.0714286	0.12549	0.12549	0.150794	0.183333	0.0555556	0.150794	0.113095	0.105263	0.0454545	0.119298	0	0.0714286	0.0588235	0.0769231	0.0909091	0	0	0	0
0	0	0	0	0	0	0.25	0.25	0	0	0	0	0	0	0.316667	0.392857	0.466667	0.0555556	0.0588235	0	0	0	0.0833333	0.0769231	0.05	0.0526316	0.05	0.0555556	0.0555556	0.0666667	0.0625	0	0	0.0526316	0.0555556	0	0.0555556	0	0	0.2	0.0555556	0.1	0.166667	0.166667	0.0625	0	0.0833333	0.0434783	0.047619	0.047619
0	0	0	0	0.142857	0.2	0	0	0.2	0.2	0	0	0	0	0.125	0.125	0.111111	0	0	0	0	0	0	0.25	0	0	0	0	0.142857	0.166667	0	0	0	0	0	0	0	0	0	0	0.2	0.25	0	0	0	0	0	0	0	0
0	0	0	0	0.0909091	0	0.125	0	0	0	0	0	0.0909091	0.0714286	0	0	0	0	0.0769231	0.0714286	0.0769231	0	0	0	0	0	0	0	0	0	0	0	0.0909091	0	0	0	0	0	0	0.111111	0.111111	0.125	0	0	0.166667	0.142857	0.142857	0.0909091	0.0909091	0.1
[truncated: 351 more columns]

## Sheet: Fig S5g
			rdlPFC	mdlPFC	cdlPFC	vlPFC
			0.0819826	0.104258	0.253471	0.280212
			0.0923011	0.134212	0.311335	0.321722
			0.101517	0.160987	0.32167	0.355043
			0.0591064	0.142307	0.30921	0.244247
			0.138519	0.130458	0.26031	0.26258
			0.16576	0.12247	0.237989	0.218791
			0.140652	0.158799	0.278037	0.287689
			0.151943	0.128499	0.211384	0.261753

## Sheet: Fig S5h
	Domain match
	rdlPFC	0.134552	0.122489	0.123565	0.0650764	0.177915	0.1809	0.192638	0.204885
	mdlPFC	0.190808	0.188846	0.21416	0.174902	0.222718	0.185469	0.185617	0.235593
	cdlPFC	0.370139	0.410338	0.46478	0.40345	0.372404	0.313862	0.30812	0.302292
	vlPFC	0.434111	0.446485	0.51342	0.354998	0.404593	0.4114	0.379672	0.404696
	Block match
	rdlPFC	0.0813999	0.0868772	0.107005	0.060815	0.148803	0.147795	0.129158	0.14155
	mdlPFC	0.106888	0.133252	0.171189	0.148168	0.154244	0.13488	0.136455	0.131589
	cdlPFC	0.254987	0.294152	0.335239	0.278569	0.285918	0.251514	0.249089	0.236229
	vlPFC	0.283941	0.302439	0.369904	0.230154	0.276472	0.259273	0.253025	0.276986
	Nonmatch
	rdlPFC	0.0781723	0.0968306	0.100959	0.0777377	0.152311	0.140982	0.152194	0.140012
	mdlPFC	0.114874	0.151353	0.169681	0.12868	0.153021	0.134891	0.143784	0.131704
	cdlPFC	0.260244	0.301487	0.341548	0.278166	0.291244	0.261087	0.250728	0.237742
	vlPFC	0.278352	0.313863	0.367135	0.221144	0.276379	0.253912	0.248997	0.274778
