# Supplementary material for: Reward-related choices determine information timing and flow across macaque lateral prefrontal cortex
Source: Nat Commun. 2021 Feb 9;12:894. doi: 10.1038/s41467-021-20943-9 (PMC7873307; doi:10.1038/s41467-021-20943-9)
Supplement: Supplementary file 6 — Source Data [file 41467_2021_20943_MOESM6_ESM.zip › Excel/Figure S6.xlsx]

## Sheet: Fig S6a
rdlPFC
0.5625	0.54375	0.438542	0.54375	0.451042	0.448958	0.472917	0.48125	0.49375	0.492708	0.465625	0.501042	0.49375	0.301042	0.469792	0.477083	0.385417	0.419792	0.475	0.544792	0.517708	0.48125	0.490625	0.503125	0.542708	0.532292	0.55	0.495833	0.514583	0.530208	0.49375	0.525	0.51875	0.557292	0.505208	0.488542	0.501042	0.520833	0.477083	0.473958	0.5125	0.538542	0.511458	0.515625	0.513542	0.4875	0.503125	0.557292	0.497917	0.495833
0.470405	0.463136	0.470405	0.474559	0.479751	0.500519	0.509865	0.496366	0.510903	0.514019	0.503634	0.518172	0.503634	0.50675	0.475597	0.49325	0.479751	0.49325	0.527518	0.50675	0.503634	0.511942	0.466251	0.505711	0.515057	0.466251	0.495327	0.488058	0.469367	0.503634	0.524403	0.510903	0.53271	0.500519	0.494289	0.516096	0.502596	0.491173	0.42783	0.555556	0.511942	0.525441	0.489097	0.503634	0.50675	0.51298	0.49325	0.50675	0.505711	0.446521
0.406217	0.593783	0.590568	0.589496	0.411576	0.573419	0.576635	0.564845	0.562701	0.578778	0.476956	0.422294	0.478028	0.468382	0.553055	0.558414	0.515541	0.525188	0.573419	0.545552	0.521972	0.542337	0.4791	0.514469	0.487674	0.512326	0.5209	0.499464	0.498392	0.493033	0.50911	0.501608	0.476956	0.505895	0.471597	0.487674	0.525188	0.4791	0.517685	0.542337	0.501608	0.494105	0.5209	0.513398	0.506967	0.524116	0.514469	0.487674	0.484459	0.528403
0.589099	0.592243	0.587002	0.583857	0.573375	0.436059	0.430818	0.552411	0.454927	0.562893	0.545073	0.534591	0.553459	0.533543	0.447589	0.559748	0.506289	0.516771	0.532495	0.489518	0.549266	0.475891	0.48847	0.466457	0.48847	0.52935	0.47065	0.503145	0.550314	0.513627	0.487421	0.531447	0.471698	0.546122	0.525157	0.526205	0.545073	0.520964	0.463312	0.485325	0.510482	0.5	0.548218	0.525157	0.504193	0.509434	0.530398	0.485325	0.504193	0.483229
0.516064	0.51004	0.512048	0.508032	0.49498	0.521084	0.511044	0.504016	0.522088	0.506024	0.517068	0.51004	0.524096	0.473896	0.514056	0.481928	0.49498	0.440763	0.51506	0.47992	0.511044	0.501004	0.502008	0.472892	0.49498	0.522088	0.542169	0.481928	0.453815	0.495984	0.5	0.532129	0.503012	0.512048	0.516064	0.475904	0.5251	0.509036	0.48494	0.486948	0.488956	0.4749	0.504016	0.497992	0.488956	0.512048	0.485944	0.480924	0.488956	0.453815
0.465625	0.46875	0.536458	0.53125	0.447917	0.534375	0.527083	0.527083	0.527083	0.513542	0.514583	0.509375	0.501042	0.529167	0.377083	0.511458	0.478125	0.523958	0.460417	0.464583	0.471875	0.4875	0.490625	0.534375	0.477083	0.452083	0.458333	0.507292	0.484375	0.513542	0.529167	0.505208	0.498958	0.538542	0.51875	0.516667	0.515625	0.529167	0.529167	0.494792	0.50625	0.480208	0.494792	0.491667	0.478125	0.488542	0.451042	0.50625	0.507292	0.488542
0.5	0.50625	0.495833	0.529167	0.5125	0.508333	0.504167	0.505208	0.501042	0.527083	0.5	0.517708	0.525	0.517708	0.319792	0.491667	0.472917	0.515625	0.498958	0.49375	0.50625	0.505208	0.54375	0.532292	0.48125	0.484375	0.501042	0.508333	0.471875	0.535417	0.486458	0.473958	0.5375	0.5125	0.529167	0.535417	0.53125	0.4875	0.494792	0.520833	0.516667	0.515625	0.486458	0.477083	0.436458	0.50625	0.505208	0.529167	0.496875	0.505208
0.45098	0.433437	0.54902	0.54386	0.552116	0.54902	0.54902	0.541796	0.541796	0.532508	0.547988	0.529412	0.496388	0.498452	0.498452	0.5387	0.534572	0.514964	0.447884	0.50258	0.48194	0.509804	0.517028	0.478844	0.50258	0.504644	0.508772	0.485036	0.493292	0.539732	0.510836	0.527348	0.498452	0.524252	0.520124	0.506708	0.478844	0.468524	0.506708	0.511868	0.513932	0.465428	0.499484	0.473684	0.504644	0.508772	0.505676	0.4871	0.532508	0.500516
mdlPFC
0.559375	0.553125	0.547917	0.532292	0.471875	0.479167	0.463542	0.482292	0.492708	0.5	0.501042	0.494792	0.525	0.5375	0.522917	0.519792	0.532292	0.535417	0.516667	0.520833	0.528125	0.511458	0.530208	0.511458	0.5125	0.494792	0.503125	0.539583	0.491667	0.511458	0.509375	0.520833	0.509375	0.467708	0.527083	0.552083	0.488542	0.51875	0.525	0.503125	0.516667	0.511458	0.519792	0.520833	0.515625	0.525	0.50625	0.504167	0.508333	0.461458
0.468328	0.464174	0.463136	0.481828	0.479751	0.496366	0.50675	0.509865	0.523364	0.503634	0.499481	0.490135	0.503634	0.510903	0.50675	0.479751	0.536864	0.469367	0.387331	0.474559	0.504673	0.497404	0.504673	0.477674	0.499481	0.482866	0.50675	0.46729	0.504673	0.502596	0.484943	0.469367	0.511942	0.489097	0.535826	0.479751	0.442368	0.485981	0.503634	0.490135	0.485981	0.482866	0.478712	0.530633	0.458982	0.492212	0.51298	0.471443	0.499481	0.504673
0.401929	0.588424	0.57985	0.584137	0.599143	0.589496	0.585209	0.575563	0.573419	0.576635	0.562701	0.531618	0.543408	0.521972	0.574491	0.535906	0.53269	0.549839	0.531618	0.547696	0.538049	0.471597	0.521972	0.53269	0.512326	0.468382	0.5209	0.555198	0.494105	0.515541	0.495177	0.55627	0.50911	0.546624	0.543408	0.506967	0.533762	0.488746	0.49732	0.519829	0.484459	0.500536	0.541265	0.500536	0.493033	0.512326	0.518757	0.514469	0.524116	0.510182
0.598532	0.591195	0.591195	0.584906	0.570231	0.422432	0.455975	0.458071	0.555556	0.473795	0.436059	0.481132	0.487421	0.484277	0.515723	0.354298	0.506289	0.493711	0.498952	0.502096	0.531447	0.534591	0.536688	0.528302	0.571279	0.501048	0.507338	0.514675	0.496855	0.51153	0.527254	0.463312	0.5	0.516771	0.525157	0.546122	0.5	0.519916	0.539832	0.541929	0.507338	0.509434	0.51782	0.531447	0.524109	0.544025	0.536688	0.497904	0.514675	0.512579
0.513052	0.50502	0.480924	0.51506	0.488956	0.493976	0.48996	0.50502	0.485944	0.501004	0.202811	0.508032	0.496988	0.502008	0.492972	0.508032	0.481928	0.475904	0.492972	0.502008	0.471888	0.493976	0.483936	0.48996	0.531124	0.539157	0.483936	0.488956	0.51004	0.503012	0.511044	0.511044	0.485944	0.507028	0.516064	0.501004	0.490964	0.522088	0.491968	0.492972	0.522088	0.475904	0.472892	0.487952	0.465863	0.508032	0.495984	0.466867	0.516064	0.523092
0.465625	0.527083	0.533333	0.495833	0.457292	0.53125	0.54375	0.525	0.526042	0.533333	0.540625	0.528125	0.521875	0.517708	0.508333	0.5	0.517708	0.466667	0.527083	0.514583	0.509375	0.5	0.53125	0.528125	0.510417	0.472917	0.519792	0.488542	0.498958	0.451042	0.501042	0.505208	0.509375	0.492708	0.519792	0.514583	0.472917	0.516667	0.544792	0.469792	0.494792	0.525	0.488542	0.488542	0.515625	0.511458	0.473958	0.503125	0.505208	0.517708
0.507292	0.50625	0.504167	0.502083	0.517708	0.519792	0.473958	0.530208	0.516667	0.511458	0.5	0.508333	0.510417	0.482292	0.455208	0.513542	0.517708	0.495833	0.534375	0.519792	0.534375	0.495833	0.516667	0.482292	0.473958	0.505208	0.520833	0.525	0.457292	0.504167	0.490625	0.477083	0.478125	0.502083	0.50625	0.511458	0.492708	0.484375	0.495833	0.475	0.48125	0.50625	0.520833	0.505208	0.5	0.502083	0.44375	0.410417	0.536458	0.527083
0.439628	0.546956	0.558308	0.54902	0.555212	0.546956	0.54386	0.550052	0.527348	0.53354	0.534572	0.547988	0.532508	0.52838	0.509804	0.529412	0.513932	0.490196	0.480908	0.521156	0.52322	0.526316	0.477812	0.525284	0.542828	0.470588	0.503612	0.508772	0.517028	0.501548	0.472652	0.51806	0.531476	0.511868	0.509804	0.510836	0.482972	0.514964	0.504644	0.511868	0.472652	0.506708	0.49742	0.504644	0.491228	0.472652	0.475748	0.47678	0.517028	0.508772
cdlPFC
0.565625	0.546875	0.55625	0.436458	0.463542	0.453125	0.494792	0.483333	0.472917	0.491667	0.482292	0.498958	0.484375	0.5125	0.527083	0.508333	0.4875	0.522917	0.489583	0.502083	0.510417	0.504167	0.520833	0.536458	0.513542	0.4875	0.485417	0.469792	0.45	0.513542	0.473958	0.504167	0.53125	0.491667	0.529167	0.513542	0.504167	0.51875	0.515625	0.495833	0.532292	0.519792	0.526042	0.520833	0.515625	0.466667	0.526042	0.507292	0.517708	0.509375
0.468328	0.536864	0.471443	0.476636	0.536864	0.48702	0.501558	0.511942	0.507788	0.527518	0.466251	0.491173	0.505711	0.464174	0.48702	0.510903	0.508827	0.508827	0.503634	0.509865	0.482866	0.477674	0.515057	0.516096	0.498442	0.485981	0.533749	0.498442	0.495327	0.533749	0.488058	0.534787	0.517134	0.509865	0.498442	0.489097	0.515057	0.491173	0.484943	0.497404	0.47352	0.492212	0.494289	0.508827	0.500519	0.505711	0.491173	0.519211	0.492212	0.528557
0.406217	0.584137	0.578778	0.59164	0.581994	0.583065	0.57985	0.564845	0.569132	0.553055	0.545552	0.562701	0.530547	0.534834	0.504823	0.539121	0.53269	0.538049	0.511254	0.511254	0.517685	0.514469	0.539121	0.515541	0.533762	0.50911	0.510182	0.496249	0.521972	0.510182	0.531618	0.510182	0.521972	0.470525	0.535906	0.496249	0.508039	0.531618	0.547696	0.466238	0.50911	0.521972	0.474812	0.463023	0.515541	0.530547	0.503751	0.510182	0.480171	0.521972
0.597484	0.597484	0.590147	0.578616	0.552411	0.451782	0.568134	0.54717	0.570231	0.556604	0.534591	0.256813	0.532495	0.476939	0.536688	0.518868	0.490566	0.489518	0.483229	0.533543	0.524109	0.503145	0.525157	0.487421	0.498952	0.483229	0.530398	0.541929	0.544025	0.516771	0.538784	0.512579	0.477987	0.526205	0.515723	0.497904	0.526205	0.502096	0.518868	0.513627	0.508386	0.515723	0.526205	0.512579	0.515723	0.515723	0.506289	0.524109	0.515723	0.501048
0.514056	0.504016	0.491968	0.512048	0.486948	0.487952	0.496988	0.170683	0.508032	0.487952	0.511044	0.5	0.498996	0.495984	0.516064	0.506024	0.506024	0.508032	0.468876	0.490964	0.463855	0.533133	0.480924	0.49498	0.493976	0.480924	0.504016	0.482932	0.48996	0.516064	0.491968	0.529116	0.514056	0.508032	0.516064	0.51506	0.490964	0.49498	0.491968	0.506024	0.49498	0.473896	0.50502	0.475904	0.492972	0.486948	0.480924	0.478916	0.481928	0.507028
0.464583	0.457292	0.53125	0.4625	0.529167	0.458333	0.541667	0.516667	0.496875	0.527083	0.496875	0.522917	0.483333	0.501042	0.509375	0.526042	0.511458	0.407292	0.53125	0.527083	0.470833	0.502083	0.534375	0.485417	0.5	0.502083	0.471875	0.496875	0.517708	0.488542	0.5	0.476042	0.41875	0.496875	0.508333	0.48125	0.519792	0.508333	0.51875	0.522917	0.492708	0.490625	0.508333	0.508333	0.5125	0.510417	0.469792	0.509375	0.466667	0.515625
0.50625	0.497917	0.490625	0.5125	0.510417	0.521875	0.527083	0.526042	0.49375	0.530208	0.529167	0.530208	0.515625	0.502083	0.519792	0.473958	0.49375	0.544792	0.513542	0.510417	0.511458	0.484375	0.4875	0.483333	0.459375	0.497917	0.467708	0.5125	0.473958	0.4875	0.470833	0.502083	0.497917	0.535417	0.502083	0.5	0.523958	0.501042	0.504167	0.484375	0.466667	0.496875	0.501042	0.507292	0.514583	0.485417	0.514583	0.517708	0.509375	0.5
0.54386	0.447884	0.555212	0.555212	0.563467	0.55418	0.55418	0.52838	0.526316	0.510836	0.544892	0.560372	0.525284	0.535604	0.522188	0.346749	0.393189	0.517028	0.495356	0.50774	0.521156	0.50774	0.433437	0.49742	0.511868	0.473684	0.527348	0.473684	0.490196	0.504644	0.508772	0.458204	0.486068	0.477812	0.500516	0.520124	0.488132	0.52322	0.478844	0.50258	0.496388	0.49226	0.477812	0.49226	0.508772	0.509804	0.501548	0.47162	0.515996	0.501548
vlPFC
0.563542	0.553125	0.5625	0.446875	0.446875	0.457292	0.46875	0.466667	0.483333	0.472917	0.492708	0.491667	0.505208	0.502083	0.48125	0.505208	0.528125	0.508333	0.489583	0.523958	0.494792	0.526042	0.514583	0.519792	0.526042	0.526042	0.517708	0.521875	0.540625	0.488542	0.504167	0.4875	0.46875	0.521875	0.45625	0.523958	0.491667	0.504167	0.503125	0.504167	0.5	0.507292	0.517708	0.503125	0.529167	0.520833	0.508333	0.525	0.508333	0.495833
0.463136	0.456906	0.458982	0.465213	0.478712	0.492212	0.504673	0.514019	0.498442	0.502596	0.494289	0.504673	0.494289	0.475597	0.51298	0.525441	0.495327	0.537902	0.520249	0.499481	0.528557	0.517134	0.518172	0.519211	0.501558	0.524403	0.515057	0.494289	0.492212	0.517134	0.49325	0.495327	0.51298	0.498442	0.51298	0.476636	0.504673	0.466251	0.500519	0.497404	0.515057	0.489097	0.502596	0.517134	0.53271	0.494289	0.503634	0.498442	0.452752	0.509865
0.410504	0.599143	0.595927	0.595927	0.407288	0.595927	0.583065	0.60343	0.581994	0.561629	0.558414	0.575563	0.536977	0.541265	0.458735	0.539121	0.589496	0.508039	0.503751	0.569132	0.530547	0.524116	0.535906	0.539121	0.545552	0.43194	0.440514	0.480171	0.523044	0.566988	0.49732	0.494105	0.5209	0.518757	0.486602	0.536977	0.50268	0.506967	0.449089	0.524116	0.510182	0.504823	0.510182	0.486602	0.484459	0.49732	0.505895	0.493033	0.513398	0.469453
0.597484	0.593291	0.590147	0.583857	0.574423	0.573375	0.43501	0.13522	0.563941	0.484277	0.427673	0.449686	0.536688	0.449686	0.527254	0.551363	0.540881	0.526205	0.484277	0.512579	0.510482	0.525157	0.489518	0.510482	0.472746	0.489518	0.491614	0.493711	0.490566	0.48218	0.507338	0.475891	0.502096	0.491614	0.474843	0.533543	0.477987	0.504193	0.479036	0.450734	0.481132	0.39413	0.422432	0.507338	0.531447	0.495807	0.508386	0.493711	0.536688	0.51782
0.508032	0.508032	0.490964	0.49498	0.493976	0.507028	0.503012	0.48494	0.495984	0.47992	0.497992	0.517068	0.504016	0.532129	0.498996	0.465863	0.47992	0.437751	0.507028	0.521084	0.480924	0.486948	0.508032	0.5	0.498996	0.523092	0.482932	0.524096	0.493976	0.498996	0.53012	0.448795	0.490964	0.519076	0.476908	0.511044	0.434739	0.521084	0.531124	0.534137	0.483936	0.504016	0.519076	0.504016	0.507028	0.511044	0.495984	0.513052	0.518072	0.523092
0.465625	0.466667	0.528125	0.482292	0.528125	0.521875	0.534375	0.525	0.519792	0.238542	0.528125	0.28125	0.483333	0.516667	0.504167	0.521875	0.515625	0.485417	0.515625	0.463542	0.5	0.504167	0.508333	0.476042	0.496875	0.503125	0.498958	0.514583	0.514583	0.479167	0.479167	0.532292	0.53125	0.478125	0.467708	0.488542	0.505208	0.527083	0.5125	0.486458	0.504167	0.516667	0.516667	0.509375	0.514583	0.5125	0.480208	0.530208	0.529167	0.501042
0.50625	0.507292	0.510417	0.526042	0.50625	0.514583	0.530208	0.502083	0.53125	0.511458	0.526042	0.530208	0.488542	0.526042	0.495833	0.516667	0.544792	0.494792	0.50625	0.461458	0.520833	0.484375	0.538542	0.520833	0.485417	0.457292	0.50625	0.517708	0.482292	0.49375	0.485417	0.485417	0.515625	0.504167	0.460417	0.441667	0.517708	0.534375	0.542708	0.509375	0.502083	0.472917	0.525	0.554167	0.513542	0.485417	0.504167	0.494792	0.50625	0.486458
0.442724	0.452012	0.437564	0.562436	0.546956	0.550052	0.55418	0.546956	0.526316	0.555212	0.505676	0.508772	0.539732	0.479876	0.470588	0.505676	0.490196	0.480908	0.519092	0.467492	0.517028	0.495356	0.539732	0.537668	0.504644	0.494324	0.498452	0.522188	0.513932	0.515996	0.498452	0.519092	0.520124	0.517028	0.524252	0.537668	0.5129	0.49226	0.496388	0.49226	0.552116	0.509804	0.52322	0.473684	0.4871	0.496388	0.503612	0.491228	0.500516	0.5129
[truncated: 351 more columns]

## Sheet: Fig S6b
rdlPFC
0.571875	0.567708	0.536458	0.444792	0.541667	0.541667	0.473958	0.472917	0.457292	0.480208	0.478125	0.495833	0.477083	0.494792	0.477083	0.530208	0.484375	0.505208	0.5	0.488542	0.463542	0.495833	0.476042	0.527083	0.51875	0.497917	0.514583	0.519792	0.50625	0.502083	0.496875	0.48125	0.514583	0.5125	0.489583	0.492708	0.507292	0.547917	0.513542	0.541667	0.544792	0.539583	0.480208	0.495833	0.475	0.490625	0.508333	0.503125	0.526042	0.489583
0.458982	0.530633	0.466251	0.463136	0.485981	0.495327	0.469367	0.490135	0.50675	0.501558	0.488058	0.477674	0.477674	0.462098	0.494289	0.46729	0.520249	0.536864	0.530633	0.496366	0.497404	0.483904	0.509865	0.514019	0.504673	0.55244	0.413292	0.502596	0.425753	0.482866	0.516096	0.509865	0.533749	0.496366	0.422638	0.517134	0.527518	0.500519	0.463136	0.504673	0.480789	0.491173	0.530633	0.466251	0.48702	0.49325	0.521288	0.458982	0.488058	0.471443
0.410504	0.594855	0.594855	0.581994	0.564845	0.560557	0.578778	0.584137	0.570204	0.545552	0.560557	0.196141	0.538049	0.474812	0.506967	0.526259	0.571275	0.535906	0.533762	0.539121	0.4791	0.526259	0.525188	0.521972	0.536977	0.441586	0.529475	0.491961	0.500536	0.499464	0.485531	0.491961	0.505895	0.506967	0.515541	0.473741	0.528403	0.487674	0.504823	0.50911	0.504823	0.524116	0.488746	0.461951	0.465166	0.505895	0.506967	0.525188	0.488746	0.496249
0.590147	0.591195	0.601677	0.584906	0.560797	0.406709	0.570231	0.580713	0.554507	0.4413	0.567086	0.444444	0.560797	0.455975	0.548218	0.509434	0.540881	0.512579	0.52935	0.420335	0.472746	0.468553	0.508386	0.52935	0.504193	0.503145	0.539832	0.52935	0.538784	0.486373	0.528302	0.477987	0.483229	0.52935	0.487421	0.509434	0.513627	0.5	0.489518	0.487421	0.518868	0.487421	0.519916	0.48218	0.449686	0.486373	0.476939	0.523061	0.496855	0.458071
0.511044	0.511044	0.486948	0.512048	0.497992	0.493976	0.492972	0.483936	0.0953815	0.501004	0.516064	0.509036	0.49498	0.504016	0.512048	0.521084	0.516064	0.511044	0.509036	0.51004	0.527108	0.51004	0.536145	0.519076	0.463855	0.462851	0.495984	0.488956	0.513052	0.521084	0.476908	0.511044	0.488956	0.529116	0.537149	0.518072	0.514056	0.522088	0.5	0.492972	0.50502	0.507028	0.524096	0.506024	0.4749	0.533133	0.506024	0.4749	0.477912	0.506024
0.469792	0.532292	0.530208	0.4625	0.521875	0.525	0.529167	0.507292	0.514583	0.53125	0.5375	0.517708	0.457292	0.516667	0.509375	0.495833	0.498958	0.534375	0.511458	0.51875	0.517708	0.532292	0.514583	0.496875	0.492708	0.534375	0.529167	0.505208	0.502083	0.514583	0.503125	0.507292	0.494792	0.480208	0.523958	0.502083	0.483333	0.503125	0.536458	0.495833	0.528125	0.515625	0.504167	0.527083	0.497917	0.494792	0.515625	0.539583	0.486458	0.519792
0.49375	0.488542	0.495833	0.520833	0.5125	0.502083	0.479167	0.496875	0.488542	0.5375	0.5	0.508333	0.511458	0.471875	0.51875	0.478125	0.50625	0.502083	0.490625	0.471875	0.526042	0.53125	0.523958	0.466667	0.5375	0.525	0.507292	0.477083	0.534375	0.475	0.455208	0.492708	0.515625	0.49375	0.503125	0.466667	0.536458	0.50625	0.532292	0.515625	0.508333	0.497917	0.480208	0.501042	0.5125	0.478125	0.50625	0.523958	0.514583	0.45625
0.447884	0.438596	0.430341	0.546956	0.54902	0.54902	0.547988	0.558308	0.537668	0.5387	0.545924	0.520124	0.500516	0.495356	0.496388	0.531476	0.541796	0.499484	0.50774	0.517028	0.535604	0.495356	0.522188	0.50258	0.44582	0.493292	0.537668	0.499484	0.501548	0.490196	0.495356	0.493292	0.491228	0.509804	0.485036	0.496388	0.540764	0.498452	0.506708	0.506708	0.499484	0.510836	0.508772	0.52838	0.52322	0.494324	0.5129	0.520124	0.490196	0.469556
mdlPFC
0.564583	0.563542	0.545833	0.553125	0.451042	0.472917	0.469792	0.485417	0.484375	0.475	0.489583	0.488542	0.492708	0.522917	0.488542	0.495833	0.517708	0.5125	0.530208	0.496875	0.505208	0.5	0.490625	0.521875	0.492708	0.51875	0.536458	0.527083	0.490625	0.5125	0.485417	0.519792	0.525	0.471875	0.504167	0.525	0.519792	0.492708	0.482292	0.526042	0.495833	0.513542	0.50625	0.540625	0.504167	0.46875	0.503125	0.532292	0.494792	0.509375
0.464174	0.468328	0.472482	0.475597	0.485981	0.499481	0.510903	0.51298	0.509865	0.504673	0.502596	0.511942	0.489097	0.500519	0.50675	0.47352	0.519211	0.505711	0.511942	0.523364	0.508827	0.498442	0.478712	0.507788	0.498442	0.517134	0.514019	0.502596	0.494289	0.477674	0.499481	0.541018	0.527518	0.484943	0.483904	0.518172	0.519211	0.503634	0.495327	0.468328	0.494289	0.501558	0.514019	0.502596	0.515057	0.50675	0.510903	0.488058	0.52648	0.517134
0.411576	0.589496	0.57985	0.590568	0.581994	0.577706	0.587353	0.569132	0.577706	0.554126	0.539121	0.524116	0.255091	0.472669	0.528403	0.543408	0.521972	0.518757	0.547696	0.541265	0.518757	0.518757	0.496249	0.511254	0.504823	0.485531	0.512326	0.517685	0.473741	0.541265	0.536977	0.5209	0.46731	0.50911	0.517685	0.523044	0.499464	0.488746	0.534834	0.485531	0.517685	0.49732	0.503751	0.53269	0.514469	0.488746	0.519829	0.496249	0.484459	0.498392
0.595388	0.59434	0.584906	0.579665	0.568134	0.573375	0.534591	0.550314	0.548218	0.562893	0.559748	0.560797	0.5587	0.537736	0.528302	0.550314	0.489518	0.518868	0.559748	0.513627	0.508386	0.541929	0.525157	0.514675	0.489518	0.506289	0.528302	0.492662	0.531447	0.509434	0.515723	0.475891	0.531447	0.535639	0.536688	0.494759	0.48847	0.467505	0.476939	0.538784	0.520964	0.510482	0.533543	0.508386	0.515723	0.492662	0.476939	0.51782	0.490566	0.469602
0.516064	0.51004	0.486948	0.51004	0.488956	0.5	0.49498	0.490964	0.211847	0.507028	0.46988	0.492972	0.533133	0.490964	0.522088	0.496988	0.48494	0.478916	0.485944	0.498996	0.465863	0.507028	0.481928	0.467871	0.514056	0.517068	0.487952	0.46988	0.501004	0.481928	0.512048	0.498996	0.47992	0.498996	0.492972	0.488956	0.486948	0.514056	0.459839	0.492972	0.496988	0.475904	0.50502	0.503012	0.546185	0.504016	0.480924	0.477912	0.475904	0.528112
0.466667	0.539583	0.538542	0.521875	0.536458	0.538542	0.542708	0.51875	0.519792	0.511458	0.516667	0.501042	0.520833	0.489583	0.554167	0.486458	0.508333	0.507292	0.507292	0.519792	0.504167	0.488542	0.525	0.526042	0.488542	0.49375	0.471875	0.5	0.490625	0.515625	0.502083	0.515625	0.51875	0.515625	0.507292	0.490625	0.535417	0.491667	0.522917	0.48125	0.494792	0.495833	0.526042	0.473958	0.516667	0.523958	0.49375	0.529167	0.515625	0.473958
0.495833	0.495833	0.488542	0.511458	0.510417	0.496875	0.51875	0.511458	0.495833	0.534375	0.541667	0.516667	0.491667	0.483333	0.502083	0.486458	0.557292	0.488542	0.495833	0.5125	0.486458	0.495833	0.533333	0.514583	0.50625	0.489583	0.489583	0.532292	0.513542	0.519792	0.528125	0.491667	0.505208	0.501042	0.501042	0.455208	0.513542	0.495833	0.511458	0.482292	0.489583	0.503125	0.482292	0.510417	0.517708	0.484375	0.510417	0.441667	0.491667	0.483333
0.555212	0.546956	0.44582	0.529412	0.555212	0.539732	0.550052	0.535604	0.520124	0.519092	0.536636	0.557276	0.544892	0.501548	0.444788	0.486068	0.501548	0.4871	0.511868	0.509804	0.498452	0.463364	0.544892	0.517028	0.515996	0.504644	0.509804	0.467492	0.489164	0.468524	0.46646	0.463364	0.505676	0.498452	0.48194	0.485036	0.495356	0.535604	0.53354	0.491228	0.517028	0.490196	0.50774	0.511868	0.50258	0.4613	0.506708	0.515996	0.504644	0.508772
cdlPFC
0.564583	0.55	0.547917	0.551042	0.457292	0.477083	0.467708	0.488542	0.49375	0.502083	0.469792	0.497917	0.4875	0.520833	0.532292	0.486458	0.541667	0.502083	0.504167	0.533333	0.50625	0.5125	0.494792	0.53125	0.504167	0.507292	0.480208	0.522917	0.529167	0.505208	0.521875	0.502083	0.490625	0.475	0.529167	0.476042	0.534375	0.529167	0.477083	0.4875	0.4875	0.55	0.501042	0.573958	0.515625	0.51875	0.53125	0.5	0.538542	0.548958
0.466251	0.469367	0.46729	0.484943	0.482866	0.499481	0.496366	0.496366	0.500519	0.49325	0.503634	0.498442	0.519211	0.498442	0.497404	0.489097	0.494289	0.516096	0.483904	0.519211	0.538941	0.464174	0.44756	0.522326	0.491173	0.481828	0.509865	0.507788	0.499481	0.509865	0.460021	0.514019	0.461059	0.499481	0.517134	0.508827	0.499481	0.481828	0.507788	0.515057	0.49325	0.505711	0.517134	0.485981	0.539979	0.524403	0.496366	0.523364	0.53271	0.46729
0.405145	0.404073	0.585209	0.589496	0.56806	0.561629	0.57985	0.570204	0.571275	0.561629	0.564845	0.581994	0.543408	0.445874	0.564845	0.525188	0.529475	0.548767	0.566988	0.536977	0.504823	0.521972	0.5209	0.542337	0.514469	0.533762	0.54448	0.524116	0.529475	0.511254	0.539121	0.493033	0.475884	0.491961	0.478028	0.508039	0.538049	0.510182	0.523044	0.478028	0.461951	0.512326	0.50268	0.526259	0.515541	0.513398	0.501608	0.529475	0.496249	0.512326
0.596436	0.59434	0.589099	0.577568	0.554507	0.559748	0.551363	0.553459	0.52935	0.550314	0.531447	0.545073	0.535639	0.4413	0.520964	0.514675	0.520964	0.510482	0.550314	0.540881	0.532495	0.481132	0.509434	0.546122	0.485325	0.525157	0.514675	0.492662	0.5	0.472746	0.531447	0.495807	0.475891	0.538784	0.507338	0.519916	0.525157	0.497904	0.535639	0.524109	0.490566	0.5	0.504193	0.537736	0.47065	0.503145	0.495807	0.513627	0.541929	0.554507
0.51506	0.504016	0.5	0.472892	0.511044	0.488956	0.491968	0.490964	0.51506	0.518072	0.52008	0.5	0.51004	0.502008	0.497992	0.48494	0.51004	0.440763	0.49498	0.47992	0.483936	0.482932	0.486948	0.490964	0.502008	0.488956	0.457831	0.444779	0.498996	0.498996	0.490964	0.470884	0.52008	0.511044	0.507028	0.452811	0.502008	0.529116	0.518072	0.465863	0.535141	0.528112	0.521084	0.536145	0.476908	0.496988	0.48494	0.51004	0.509036	0.465863
0.46875	0.532292	0.535417	0.461458	0.530208	0.54375	0.534375	0.508333	0.530208	0.503125	0.532292	0.504167	0.467708	0.5	0.497917	0.514583	0.5125	0.516667	0.4875	0.517708	0.529167	0.467708	0.516667	0.457292	0.505208	0.517708	0.544792	0.535417	0.490625	0.526042	0.538542	0.4625	0.517708	0.452083	0.536458	0.504167	0.503125	0.510417	0.498958	0.497917	0.513542	0.502083	0.51875	0.520833	0.479167	0.492708	0.534375	0.472917	0.488542	0.496875
0.498958	0.498958	0.509375	0.497917	0.503125	0.505208	0.495833	0.514583	0.505208	0.504167	0.508333	0.491667	0.5125	0.471875	0.5125	0.496875	0.523958	0.488542	0.534375	0.480208	0.509375	0.515625	0.526042	0.49375	0.473958	0.502083	0.486458	0.510417	0.453125	0.510417	0.479167	0.521875	0.51875	0.528125	0.527083	0.485417	0.50625	0.502083	0.529167	0.517708	0.510417	0.339583	0.530208	0.50625	0.49375	0.525	0.49375	0.5125	0.502083	0.51875
0.558308	0.44582	0.544892	0.54386	0.550052	0.54902	0.542828	0.546956	0.525284	0.544892	0.5387	0.52838	0.515996	0.493292	0.475748	0.480908	0.504644	0.486068	0.496388	0.5129	0.50774	0.504644	0.522188	0.508772	0.468524	0.514964	0.489164	0.491228	0.496388	0.496388	0.506708	0.522188	0.501548	0.480908	0.485036	0.490196	0.44066	0.490196	0.501548	0.484004	0.496388	0.493292	0.469556	0.5129	0.475748	0.49742	0.493292	0.510836	0.529412	0.49226
vlPFC
0.569792	0.538542	0.544792	0.463542	0.459375	0.554167	0.101042	0.480208	0.466667	0.497917	0.466667	0.497917	0.480208	0.465625	0.560417	0.519792	0.4875	0.495833	0.553125	0.536458	0.510417	0.492708	0.484375	0.54375	0.519792	0.5125	0.533333	0.482292	0.5375	0.502083	0.486458	0.489583	0.538542	0.544792	0.478125	0.413542	0.496875	0.519792	0.542708	0.523958	0.534375	0.546875	0.477083	0.527083	0.496875	0.540625	0.51875	0.534375	0.490625	0.533333
0.47352	0.468328	0.472482	0.48702	0.481828	0.500519	0.510903	0.503634	0.498442	0.510903	0.515057	0.503634	0.509865	0.497404	0.500519	0.521288	0.504673	0.492212	0.48702	0.52648	0.484943	0.528557	0.480789	0.514019	0.520249	0.501558	0.483904	0.485981	0.491173	0.489097	0.53271	0.490135	0.508827	0.550363	0.497404	0.511942	0.494289	0.503634	0.522326	0.492212	0.511942	0.510903	0.516096	0.520249	0.480789	0.498442	0.457944	0.491173	0.484943	0.498442
0.404073	0.598071	0.596999	0.411576	0.588424	0.578778	0.572347	0.558414	0.587353	0.421222	0.428725	0.43194	0.453376	0.543408	0.453376	0.459807	0.541265	0.545552	0.369775	0.45552	0.472669	0.463023	0.474812	0.464094	0.481243	0.480171	0.482315	0.457663	0.470525	0.506967	0.461951	0.50268	0.495177	0.481243	0.500536	0.456592	0.456592	0.485531	0.464094	0.472669	0.494105	0.460879	0.498392	0.456592	0.461951	0.461951	0.461951	0.486602	0.471597	0.468382
0.59434	0.59434	0.593291	0.583857	0.557652	0.563941	0.561845	0.563941	0.442348	0.415094	0.571279	0.5587	0.562893	0.551363	0.549266	0.51153	0.477987	0.545073	0.525157	0.545073	0.472746	0.464361	0.542977	0.577568	0.510482	0.492662	0.463312	0.553459	0.502096	0.545073	0.555556	0.559748	0.520964	0.563941	0.498952	0.554507	0.545073	0.519916	0.455975	0.569182	0.544025	0.520964	0.557652	0.467505	0.458071	0.538784	0.524109	0.559748	0.518868	0.502096
0.491968	0.51004	0.49498	0.509036	0.503012	0.488956	0.496988	0.51506	0.490964	0.514056	0.482932	0.475904	0.509036	0.5251	0.497992	0.502008	0.486948	0.47992	0.498996	0.509036	0.457831	0.492972	0.504016	0.470884	0.512048	0.504016	0.51004	0.503012	0.531124	0.487952	0.106426	0.507028	0.504016	0.513052	0.516064	0.51004	0.460843	0.511044	0.506024	0.522088	0.482932	0.514056	0.480924	0.516064	0.519076	0.524096	0.529116	0.511044	0.492972	0.52008
0.465625	0.534375	0.520833	0.525	0.459375	0.5125	0.534375	0.522917	0.522917	0.541667	0.513542	0.491667	0.51875	0.507292	0.482292	0.505208	0.521875	0.513542	0.482292	0.475	0.520833	0.5125	0.513542	0.494792	0.479167	0.522917	0.510417	0.50625	0.516667	0.50625	0.522917	0.503125	0.473958	0.511458	0.483333	0.509375	0.515625	0.497917	0.515625	0.484375	0.525	0.485417	0.50625	0.509375	0.520833	0.492708	0.529167	0.477083	0.5125	0.484375
0.5	0.508333	0.510417	0.521875	0.514583	0.51875	0.519792	0.511458	0.51875	0.480208	0.534375	0.498958	0.510417	0.505208	0.477083	0.520833	0.526042	0.433333	0.491667	0.532292	0.528125	0.505208	0.488542	0.510417	0.520833	0.502083	0.46875	0.490625	0.503125	0.479167	0.519792	0.529167	0.482292	0.494792	0.504167	0.484375	0.480208	0.517708	0.55625	0.514583	0.505208	0.53125	0.464583	0.505208	0.477083	0.489583	0.502083	0.490625	0.488542	0.507292
0.44582	0.438596	0.555212	0.551084	0.547988	0.54386	0.545924	0.536636	0.539732	0.522188	0.535604	0.522188	0.52838	0.526316	0.491228	0.493292	0.509804	0.44066	0.501548	0.52322	0.509804	0.508772	0.464396	0.495356	0.521156	0.47678	0.520124	0.475748	0.510836	0.484004	0.519092	0.522188	0.510836	0.511868	0.486068	0.467492	0.489164	0.472652	0.490196	0.472652	0.495356	0.493292	0.486068	0.4871	0.50774	0.4871	0.536636	0.477812	0.503612	0.48194
[truncated: 351 more columns]

## Sheet: Fig S6c
rdlPFC
0.586458	0.586458	0.569792	0.5625	0.439583	0.45	0.446875	0.467708	0.45	0.49375	0.45625	0.503125	0.504167	0.491667	0.561458	0.475	0.51875	0.488542	0.536458	0.497917	0.511458	0.514583	0.51875	0.511458	0.513542	0.514583	0.551042	0.539583	0.526042	0.517708	0.536458	0.502083	0.507292	0.486458	0.536458	0.529167	0.496875	0.544792	0.5	0.523958	0.494792	0.539583	0.492708	0.53125	0.516667	0.5	0.479167	0.50625	0.492708	0.497917
0.50625	0.507292	0.504167	0.502083	0.511458	0.510417	0.496875	0.525	0.529167	0.469792	0.498958	0.520833	0.546875	0.515625	0.483333	0.498958	0.50625	0.494792	0.49375	0.482292	0.513542	0.460417	0.45625	0.504167	0.511458	0.478125	0.534375	0.533333	0.515625	0.525	0.494792	0.482292	0.490625	0.560417	0.526042	0.510417	0.505208	0.454167	0.488542	0.527083	0.540625	0.5125	0.534375	0.492708	0.540625	0.490625	0.54375	0.494792	0.513542	0.508333
0.482292	0.486458	0.529167	0.4875	0.4875	0.502083	0.521875	0.532292	0.535417	0.530208	0.541667	0.529167	0.528125	0.527083	0.530208	0.29375	0.525	0.510417	0.502083	0.519792	0.534375	0.536458	0.486458	0.497917	0.5375	0.526042	0.469792	0.508333	0.529167	0.525	0.521875	0.515625	0.529167	0.505208	0.5	0.529167	0.517708	0.532292	0.497917	0.497917	0.51875	0.490625	0.511458	0.529167	0.508333	0.497917	0.514583	0.510417	0.520833	0.50625
0.546875	0.541667	0.541667	0.539583	0.476042	0.478125	0.498958	0.492708	0.478125	0.488542	0.508333	0.486458	0.488542	0.517708	0.511458	0.471875	0.364583	0.510417	0.516667	0.497917	0.525	0.509375	0.508333	0.53125	0.5125	0.5125	0.4875	0.495833	0.527083	0.510417	0.51875	0.492708	0.53125	0.49375	0.514583	0.5125	0.508333	0.502083	0.489583	0.494792	0.540625	0.536458	0.482292	0.498958	0.49375	0.548958	0.502083	0.494792	0.49375	0.54375
0.491667	0.49375	0.5	0.496875	0.507292	0.497917	0.492708	0.521875	0.5125	0.507292	0.51875	0.48125	0.540625	0.528125	0.504167	0.472917	0.521875	0.5125	0.497917	0.482292	0.45	0.479167	0.497917	0.434375	0.516667	0.458333	0.513542	0.509375	0.471875	0.48125	0.5375	0.505208	0.476042	0.485417	0.498958	0.510417	0.5125	0.494792	0.526042	0.4875	0.50625	0.494792	0.496875	0.513542	0.495833	0.503125	0.457292	0.504167	0.492708	0.482292
0.504167	0.509375	0.515625	0.513542	0.51875	0.50625	0.508333	0.513542	0.511458	0.504167	0.520833	0.504167	0.557292	0.525	0.485417	0.520833	0.491667	0.50625	0.547917	0.528125	0.505208	0.4875	0.495833	0.526042	0.534375	0.520833	0.478125	0.522917	0.529167	0.519792	0.534375	0.53125	0.528125	0.544792	0.513542	0.501042	0.5375	0.521875	0.483333	0.503125	0.530208	0.536458	0.53125	0.507292	0.516667	0.517708	0.548958	0.527083	0.530208	0.507292
0.482292	0.49375	0.498958	0.517708	0.509375	0.510417	0.46875	0.508333	0.510417	0.510417	0.49375	0.533333	0.498958	0.50625	0.475	0.357292	0.501042	0.510417	0.516667	0.535417	0.507292	0.525	0.527083	0.551042	0.494792	0.5	0.528125	0.505208	0.492708	0.509375	0.46875	0.498958	0.514583	0.520833	0.540625	0.519792	0.519792	0.463542	0.483333	0.496875	0.463542	0.53125	0.4875	0.507292	0.536458	0.5	0.507292	0.507292	0.50625	0.4625
0.544792	0.548958	0.541667	0.533333	0.538542	0.464583	0.541667	0.529167	0.525	0.454167	0.540625	0.491667	0.54375	0.511458	0.546875	0.502083	0.494792	0.513542	0.482292	0.523958	0.521875	0.529167	0.50625	0.551042	0.523958	0.497917	0.507292	0.513542	0.502083	0.535417	0.509375	0.503125	0.502083	0.504167	0.488542	0.494792	0.50625	0.5125	0.50625	0.50625	0.54375	0.533333	0.544792	0.504167	0.538542	0.554167	0.513542	0.522917	0.490625	0.53125
mdlPFC
0.583333	0.56875	0.573958	0.441667	0.45625	0.44375	0.484375	0.479167	0.489583	0.496875	0.5125	0.492708	0.502083	0.511458	0.545833	0.534375	0.519792	0.513542	0.526042	0.545833	0.495833	0.520833	0.485417	0.546875	0.516667	0.519792	0.528125	0.494792	0.489583	0.491667	0.507292	0.501042	0.510417	0.519792	0.523958	0.527083	0.504167	0.483333	0.5	0.526042	0.533333	0.451042	0.492708	0.491667	0.51875	0.479167	0.511458	0.555208	0.494792	0.51875
0.5	0.505208	0.496875	0.504167	0.515625	0.515625	0.513542	0.50625	0.516667	0.507292	0.520833	0.517708	0.530208	0.528125	0.516667	0.488542	0.494792	0.523958	0.520833	0.486458	0.478125	0.50625	0.538542	0.530208	0.517708	0.554167	0.54375	0.553125	0.56875	0.507292	0.517708	0.536458	0.5375	0.572917	0.536458	0.525	0.554167	0.541667	0.533333	0.540625	0.516667	0.517708	0.495833	0.516667	0.530208	0.489583	0.478125	0.521875	0.530208	0.517708
0.483333	0.479167	0.466667	0.46875	0.479167	0.508333	0.535417	0.523958	0.526042	0.536458	0.536458	0.552083	0.535417	0.532292	0.533333	0.544792	0.552083	0.530208	0.535417	0.528125	0.504167	0.509375	0.569792	0.461458	0.523958	0.496875	0.538542	0.510417	0.545833	0.515625	0.533333	0.552083	0.496875	0.508333	0.504167	0.473958	0.545833	0.527083	0.55625	0.486458	0.484375	0.527083	0.483333	0.514583	0.510417	0.5375	0.532292	0.475	0.517708	0.541667
0.548958	0.541667	0.539583	0.521875	0.476042	0.492708	0.502083	0.509375	0.501042	0.516667	0.507292	0.520833	0.535417	0.505208	0.521875	0.510417	0.48125	0.486458	0.516667	0.515625	0.547917	0.514583	0.509375	0.529167	0.548958	0.492708	0.505208	0.517708	0.538542	0.535417	0.516667	0.504167	0.5125	0.507292	0.473958	0.540625	0.513542	0.508333	0.53125	0.530208	0.521875	0.497917	0.491667	0.544792	0.51875	0.552083	0.547917	0.516667	0.523958	0.516667
0.491667	0.492708	0.505208	0.5	0.488542	0.502083	0.492708	0.501042	0.510417	0.491667	0.50625	0.508333	0.502083	0.5125	0.540625	0.511458	0.534375	0.496875	0.489583	0.515625	0.522917	0.475	0.532292	0.48125	0.510417	0.529167	0.498958	0.519792	0.527083	0.490625	0.514583	0.502083	0.498958	0.501042	0.529167	0.532292	0.495833	0.497917	0.482292	0.485417	0.528125	0.508333	0.486458	0.497917	0.51875	0.482292	0.485417	0.479167	0.478125	0.523958
0.498958	0.511458	0.507292	0.5125	0.511458	0.510417	0.515625	0.483333	0.497917	0.5125	0.2375	0.527083	0.50625	0.527083	0.521875	0.523958	0.533333	0.498958	0.509375	0.507292	0.510417	0.534375	0.525	0.497917	0.532292	0.520833	0.548958	0.517708	0.504167	0.566667	0.55625	0.523958	0.509375	0.525	0.5125	0.522917	0.495833	0.54375	0.491667	0.482292	0.509375	0.530208	0.46875	0.49375	0.513542	0.516667	0.497917	0.533333	0.496875	0.503125
0.483333	0.486458	0.516667	0.511458	0.513542	0.5125	0.482292	0.496875	0.486458	0.530208	0.510417	0.492708	0.495833	0.502083	0.463542	0.502083	0.379167	0.491667	0.542708	0.488542	0.447917	0.494792	0.508333	0.509375	0.553125	0.528125	0.529167	0.432292	0.507292	0.509375	0.460417	0.45625	0.489583	0.491667	0.491667	0.527083	0.496875	0.511458	0.469792	0.482292	0.49375	0.464583	0.541667	0.507292	0.489583	0.502083	0.483333	0.551042	0.513542	0.482292
0.547917	0.546875	0.532292	0.532292	0.461458	0.476042	0.528125	0.533333	0.5375	0.534375	0.51875	0.519792	0.513542	0.523958	0.4625	0.491667	0.419792	0.511458	0.526042	0.529167	0.519792	0.5125	0.533333	0.5125	0.508333	0.532292	0.535417	0.508333	0.55625	0.538542	0.509375	0.530208	0.503125	0.480208	0.513542	0.527083	0.535417	0.519792	0.511458	0.505208	0.522917	0.515625	0.534375	0.497917	0.496875	0.534375	0.503125	0.530208	0.498958	0.514583
cdlPFC
0.580208	0.575	0.553125	0.435417	0.45	0.473958	0.448958	0.459375	0.5	0.508333	0.491667	0.523958	0.521875	0.515625	0.513542	0.490625	0.533333	0.505208	0.467708	0.498958	0.526042	0.502083	0.505208	0.517708	0.490625	0.536458	0.496875	0.509375	0.486458	0.48125	0.483333	0.511458	0.478125	0.491667	0.517708	0.497917	0.538542	0.547917	0.486458	0.491667	0.513542	0.535417	0.525	0.520833	0.505208	0.554167	0.476042	0.49375	0.484375	0.503125
0.504167	0.494792	0.504167	0.497917	0.5125	0.510417	0.490625	0.519792	0.514583	0.529167	0.515625	0.515625	0.50625	0.510417	0.527083	0.519792	0.535417	0.525	0.485417	0.510417	0.501042	0.503125	0.504167	0.538542	0.5375	0.535417	0.496875	0.522917	0.530208	0.520833	0.533333	0.516667	0.520833	0.538542	0.536458	0.529167	0.535417	0.477083	0.507292	0.516667	0.471875	0.551042	0.541667	0.546875	0.479167	0.486458	0.519792	0.508333	0.4875	0.560417
0.485417	0.48125	0.48125	0.484375	0.473958	0.484375	0.114583	0.525	0.539583	0.503125	0.534375	0.545833	0.538542	0.534375	0.526042	0.515625	0.545833	0.544792	0.544792	0.516667	0.509375	0.520833	0.502083	0.513542	0.545833	0.5375	0.527083	0.501042	0.513542	0.523958	0.553125	0.533333	0.492708	0.535417	0.521875	0.49375	0.53125	0.517708	0.510417	0.511458	0.532292	0.51875	0.532292	0.498958	0.484375	0.484375	0.517708	0.526042	0.532292	0.502083
0.55	0.545833	0.539583	0.542708	0.514583	0.485417	0.46875	0.49375	0.504167	0.4875	0.492708	0.5125	0.494792	0.471875	0.513542	0.5	0.520833	0.510417	0.517708	0.567708	0.5375	0.535417	0.508333	0.55625	0.527083	0.534375	0.528125	0.558333	0.534375	0.544792	0.483333	0.514583	0.558333	0.503125	0.510417	0.475	0.496875	0.49375	0.514583	0.519792	0.513542	0.51875	0.495833	0.53125	0.541667	0.5375	0.504167	0.53125	0.51875	0.546875
0.49375	0.486458	0.496875	0.496875	0.479167	0.505208	0.508333	0.498958	0.50625	0.509375	0.508333	0.4875	0.508333	0.503125	0.330208	0.492708	0.520833	0.527083	0.496875	0.470833	0.519792	0.5	0.520833	0.485417	0.505208	0.514583	0.498958	0.484375	0.545833	0.515625	0.509375	0.508333	0.511458	0.501042	0.508333	0.527083	0.484375	0.55625	0.496875	0.502083	0.517708	0.525	0.494792	0.507292	0.513542	0.491667	0.523958	0.520833	0.503125	0.464583
0.504167	0.508333	0.50625	0.513542	0.511458	0.519792	0.510417	0.51875	0.516667	0.510417	0.525	0.510417	0.509375	0.528125	0.533333	0.491667	0.535417	0.55	0.557292	0.555208	0.544792	0.536458	0.577083	0.576042	0.579167	0.572917	0.577083	0.5375	0.554167	0.525	0.513542	0.525	0.522917	0.521875	0.552083	0.503125	0.529167	0.526042	0.501042	0.55	0.533333	0.520833	0.511458	0.5375	0.528125	0.532292	0.5375	0.488542	0.53125	0.517708
0.479167	0.509375	0.480208	0.50625	0.536458	0.526042	0.207292	0.5375	0.495833	0.510417	0.489583	0.535417	0.526042	0.5125	0.488542	0.5	0.519792	0.504167	0.533333	0.515625	0.492708	0.510417	0.538542	0.536458	0.520833	0.527083	0.553125	0.558333	0.538542	0.529167	0.5125	0.5125	0.526042	0.51875	0.542708	0.530208	0.528125	0.554167	0.525	0.554167	0.547917	0.520833	0.496875	0.533333	0.555208	0.570833	0.477083	0.507292	0.54375	0.5125
0.54375	0.54375	0.538542	0.534375	0.519792	0.477083	0.535417	0.541667	0.551042	0.538542	0.554167	0.527083	0.5	0.527083	0.554167	0.503125	0.542708	0.565625	0.548958	0.542708	0.553125	0.542708	0.552083	0.56875	0.573958	0.54375	0.565625	0.529167	0.522917	0.552083	0.553125	0.552083	0.554167	0.55	0.536458	0.573958	0.5625	0.565625	0.560417	0.51875	0.563542	0.536458	0.511458	0.532292	0.539583	0.546875	0.523958	0.517708	0.561458	0.530208
vlPFC
0.582292	0.575	0.567708	0.553125	0.436458	0.458333	0.4625	0.485417	0.475	0.480208	0.4625	0.483333	0.486458	0.510417	0.470833	0.360417	0.528125	0.51875	0.507292	0.507292	0.522917	0.476042	0.517708	0.491667	0.559375	0.508333	0.486458	0.507292	0.514583	0.547917	0.508333	0.525	0.50625	0.520833	0.51875	0.535417	0.521875	0.501042	0.475	0.49375	0.5125	0.495833	0.504167	0.517708	0.516667	0.51875	0.503125	0.507292	0.495833	0.529167
0.501042	0.497917	0.503125	0.488542	0.508333	0.516667	0.515625	0.509375	0.522917	0.510417	0.508333	0.536458	0.529167	0.478125	0.507292	0.515625	0.51875	0.347917	0.53125	0.501042	0.51875	0.465625	0.505208	0.501042	0.517708	0.480208	0.5125	0.460417	0.510417	0.494792	0.521875	0.525	0.532292	0.50625	0.51875	0.502083	0.548958	0.485417	0.516667	0.467708	0.530208	0.503125	0.508333	0.51875	0.458333	0.527083	0.473958	0.545833	0.502083	0.495833
0.473958	0.482292	0.46875	0.48125	0.520833	0.467708	0.527083	0.526042	0.535417	0.533333	0.535417	0.527083	0.545833	0.519792	0.25625	0.522917	0.528125	0.508333	0.492708	0.509375	0.483333	0.503125	0.483333	0.507292	0.480208	0.5375	0.488542	0.505208	0.484375	0.54375	0.46875	0.473958	0.507292	0.544792	0.50625	0.523958	0.49375	0.560417	0.507292	0.501042	0.513542	0.527083	0.5125	0.498958	0.451042	0.479167	0.503125	0.529167	0.5375	0.49375
0.539583	0.538542	0.534375	0.517708	0.469792	0.488542	0.490625	0.505208	0.480208	0.496875	0.467708	0.482292	0.496875	0.505208	0.496875	0.451042	0.548958	0.507292	0.515625	0.494792	0.522917	0.496875	0.536458	0.508333	0.457292	0.511458	0.508333	0.513542	0.496875	0.527083	0.510417	0.53125	0.523958	0.488542	0.505208	0.465625	0.519792	0.51875	0.504167	0.482292	0.517708	0.501042	0.486458	0.507292	0.509375	0.484375	0.482292	0.529167	0.510417	0.502083
0.49375	0.484375	0.504167	0.498958	0.515625	0.496875	0.522917	0.51875	0.520833	0.521875	0.50625	0.509375	0.507292	0.51875	0.515625	0.485417	0.34375	0.529167	0.541667	0.532292	0.519792	0.51875	0.528125	0.496875	0.491667	0.490625	0.510417	0.516667	0.510417	0.514583	0.5375	0.465625	0.445833	0.520833	0.5	0.515625	0.517708	0.505208	0.520833	0.519792	0.494792	0.523958	0.498958	0.484375	0.514583	0.508333	0.532292	0.497917	0.464583	0.525
0.508333	0.509375	0.516667	0.5125	0.510417	0.505208	0.510417	0.509375	0.497917	0.525	0.520833	0.540625	0.523958	0.519792	0.529167	0.544792	0.558333	0.536458	0.520833	0.559375	0.564583	0.560417	0.546875	0.545833	0.590625	0.554167	0.517708	0.578125	0.5375	0.559375	0.565625	0.557292	0.548958	0.539583	0.551042	0.558333	0.541667	0.55625	0.5625	0.552083	0.569792	0.534375	0.575	0.502083	0.486458	0.545833	0.54375	0.547917	0.546875	0.519792
0.479167	0.494792	0.480208	0.538542	0.511458	0.5125	0.482292	0.529167	0.522917	0.270833	0.504167	0.510417	0.508333	0.530208	0.504167	0.505208	0.51875	0.528125	0.509375	0.476042	0.502083	0.509375	0.521875	0.532292	0.552083	0.513542	0.538542	0.561458	0.520833	0.502083	0.539583	0.505208	0.552083	0.539583	0.54375	0.534375	0.530208	0.528125	0.528125	0.535417	0.528125	0.533333	0.507292	0.485417	0.516667	0.48125	0.540625	0.485417	0.541667	0.526042
0.548958	0.539583	0.530208	0.469792	0.525	0.486458	0.523958	0.539583	0.551042	0.497917	0.569792	0.560417	0.510417	0.534375	0.544792	0.557292	0.573958	0.551042	0.565625	0.575	0.585417	0.565625	0.558333	0.589583	0.575	0.55625	0.569792	0.551042	0.563542	0.585417	0.546875	0.575	0.569792	0.595833	0.56875	0.604167	0.566667	0.561458	0.56875	0.648958	0.580208	0.584375	0.573958	0.560417	0.5875	0.575	0.561458	0.573958	0.58125	0.589583
[truncated: 351 more columns]

## Sheet: Fig S6d
rdlPFC
0.582292	0.576042	0.567708	0.430208	0.444792	0.467708	0.455208	0.480208	0.46875	0.46875	0.503125	0.473958	0.494792	0.470833	0.48125	0.539583	0.476042	0.484375	0.494792	0.496875	0.504167	0.523958	0.475	0.503125	0.51875	0.533333	0.471875	0.488542	0.469792	0.517708	0.529167	0.520833	0.533333	0.505208	0.485417	0.473958	0.535417	0.534375	0.5	0.558333	0.503125	0.521875	0.480208	0.529167	0.486458	0.488542	0.553125	0.548958	0.522917	0.491667
0.507292	0.509375	0.498958	0.489583	0.498958	0.51875	0.508333	0.503125	0.521875	0.528125	0.469792	0.532292	0.527083	0.521875	0.509375	0.490625	0.473958	0.503125	0.513542	0.516667	0.503125	0.505208	0.519792	0.470833	0.473958	0.482292	0.447917	0.469792	0.514583	0.511458	0.513542	0.480208	0.488542	0.529167	0.503125	0.5125	0.523958	0.492708	0.50625	0.54375	0.528125	0.509375	0.505208	0.49375	0.502083	0.519792	0.507292	0.538542	0.5375	0.507292
0.48125	0.479167	0.517708	0.513542	0.53125	0.0614583	0.517708	0.538542	0.523958	0.529167	0.547917	0.553125	0.511458	0.492708	0.513542	0.519792	0.533333	0.554167	0.502083	0.513542	0.536458	0.51875	0.511458	0.515625	0.517708	0.4625	0.529167	0.503125	0.498958	0.482292	0.510417	0.4875	0.502083	0.528125	0.489583	0.552083	0.485417	0.526042	0.519792	0.526042	0.532292	0.515625	0.505208	0.504167	0.486458	0.478125	0.542708	0.484375	0.486458	0.5
0.545833	0.541667	0.539583	0.452083	0.53125	0.476042	0.50625	0.489583	0.48125	0.517708	0.469792	0.486458	0.508333	0.476042	0.491667	0.497917	0.529167	0.488542	0.510417	0.492708	0.475	0.488542	0.519792	0.50625	0.548958	0.520833	0.517708	0.530208	0.50625	0.519792	0.496875	0.535417	0.547917	0.527083	0.510417	0.492708	0.492708	0.50625	0.527083	0.505208	0.520833	0.496875	0.530208	0.496875	0.496875	0.522917	0.438542	0.503125	0.490625	0.530208
0.511458	0.495833	0.491667	0.497917	0.492708	0.5125	0.495833	0.503125	0.527083	0.490625	0.516667	0.483333	0.510417	0.510417	0.508333	0.517708	0.521875	0.498958	0.479167	0.458333	0.51875	0.535417	0.472917	0.525	0.515625	0.522917	0.532292	0.508333	0.53125	0.511458	0.48125	0.397917	0.486458	0.515625	0.476042	0.509375	0.505208	0.534375	0.51875	0.523958	0.509375	0.504167	0.48125	0.521875	0.4875	0.513542	0.517708	0.496875	0.539583	0.495833
0.496875	0.492708	0.504167	0.515625	0.509375	0.507292	0.502083	0.505208	0.213542	0.532292	0.515625	0.509375	0.494792	0.519792	0.497917	0.5	0.490625	0.509375	0.438542	0.522917	0.489583	0.520833	0.528125	0.533333	0.496875	0.595833	0.5375	0.513542	0.492708	0.496875	0.511458	0.529167	0.507292	0.478125	0.49375	0.522917	0.527083	0.514583	0.516667	0.4875	0.482292	0.521875	0.464583	0.501042	0.521875	0.482292	0.522917	0.49375	0.495833	0.5125
0.484375	0.491667	0.482292	0.479167	0.527083	0.507292	0.489583	0.50625	0.48125	0.520833	0.467708	0.503125	0.507292	0.483333	0.457292	0.532292	0.515625	0.494792	0.521875	0.505208	0.544792	0.50625	0.498958	0.514583	0.507292	0.496875	0.473958	0.441667	0.533333	0.479167	0.5	0.517708	0.51875	0.5	0.51875	0.517708	0.553125	0.494792	0.509375	0.473958	0.503125	0.535417	0.46875	0.5	0.504167	0.5375	0.546875	0.488542	0.507292	0.486458
0.547917	0.545833	0.540625	0.525	0.51875	0.521875	0.165625	0.532292	0.53125	0.548958	0.533333	0.533333	0.5375	0.50625	0.509375	0.516667	0.520833	0.520833	0.527083	0.496875	0.523958	0.498958	0.51875	0.526042	0.526042	0.517708	0.465625	0.5125	0.529167	0.545833	0.517708	0.517708	0.526042	0.479167	0.502083	0.486458	0.525	0.517708	0.486458	0.5125	0.497917	0.463542	0.485417	0.470833	0.489583	0.523958	0.514583	0.544792	0.517708	0.514583
mdlPFC
0.58125	0.570833	0.55	0.566667	0.428125	0.453125	0.479167	0.469792	0.483333	0.517708	0.508333	0.503125	0.494792	0.501042	0.522917	0.503125	0.508333	0.505208	0.526042	0.530208	0.502083	0.528125	0.504167	0.517708	0.523958	0.485417	0.526042	0.539583	0.503125	0.490625	0.529167	0.525	0.496875	0.541667	0.513542	0.4875	0.507292	0.4875	0.510417	0.519792	0.514583	0.515625	0.567708	0.494792	0.476042	0.53125	0.507292	0.495833	0.54375	0.477083
0.510417	0.502083	0.497917	0.502083	0.510417	0.521875	0.504167	0.529167	0.529167	0.517708	0.51875	0.534375	0.544792	0.539583	0.497917	0.523958	0.49375	0.513542	0.520833	0.540625	0.514583	0.497917	0.498958	0.527083	0.50625	0.488542	0.503125	0.527083	0.53125	0.492708	0.513542	0.492708	0.534375	0.515625	0.5	0.48125	0.507292	0.489583	0.502083	0.515625	0.489583	0.522917	0.51875	0.50625	0.522917	0.525	0.476042	0.482292	0.479167	0.4875
0.483333	0.484375	0.480208	0.486458	0.454167	0.4875	0.521875	0.53125	0.529167	0.5375	0.563542	0.526042	0.54375	0.504167	0.495833	0.53125	0.535417	0.536458	0.432292	0.511458	0.530208	0.5125	0.530208	0.507292	0.465625	0.511458	0.504167	0.504167	0.514583	0.523958	0.520833	0.522917	0.498958	0.508333	0.498958	0.517708	0.478125	0.513542	0.530208	0.533333	0.53125	0.5375	0.516667	0.502083	0.515625	0.530208	0.504167	0.48125	0.489583	0.515625
0.548958	0.546875	0.535417	0.521875	0.477083	0.497917	0.48125	0.503125	0.511458	0.491667	0.507292	0.503125	0.509375	0.519792	0.503125	0.5	0.492708	0.523958	0.507292	0.528125	0.517708	0.513542	0.475	0.519792	0.517708	0.554167	0.528125	0.509375	0.525	0.50625	0.486458	0.509375	0.544792	0.498958	0.517708	0.528125	0.541667	0.563542	0.516667	0.501042	0.525	0.535417	0.485417	0.517708	0.540625	0.541667	0.496875	0.509375	0.517708	0.515625
0.49375	0.496875	0.498958	0.498958	0.495833	0.511458	0.5	0.492708	0.534375	0.486458	0.5	0.517708	0.5	0.476042	0.503125	0.536458	0.5	0.511458	0.517708	0.496875	0.497917	0.478125	0.522917	0.521875	0.522917	0.4625	0.477083	0.453125	0.458333	0.494792	0.501042	0.526042	0.519792	0.5125	0.502083	0.507292	0.479167	0.484375	0.482292	0.50625	0.494792	0.483333	0.532292	0.483333	0.475	0.4875	0.509375	0.516667	0.503125	0.48125
0.505208	0.503125	0.513542	0.5125	0.5125	0.5125	0.498958	0.513542	0.501042	0.5125	0.496875	0.519792	0.509375	0.508333	0.521875	0.547917	0.5125	0.542708	0.497917	0.559375	0.523958	0.551042	0.509375	0.492708	0.525	0.5125	0.5375	0.530208	0.551042	0.529167	0.508333	0.516667	0.545833	0.535417	0.558333	0.516667	0.51875	0.534375	0.507292	0.511458	0.5	0.508333	0.516667	0.485417	0.522917	0.495833	0.533333	0.49375	0.513542	0.56875
0.515625	0.517708	0.517708	0.51875	0.516667	0.492708	0.504167	0.522917	0.535417	0.532292	0.49375	0.504167	0.475	0.502083	0.497917	0.477083	0.503125	0.51875	0.5	0.51875	0.515625	0.526042	0.496875	0.472917	0.48125	0.4875	0.476042	0.48125	0.517708	0.496875	0.494792	0.507292	0.495833	0.5	0.519792	0.461458	0.473958	0.489583	0.489583	0.507292	0.504167	0.484375	0.4875	0.49375	0.504167	0.473958	0.494792	0.497917	0.511458	0.505208
0.541667	0.54375	0.05625	0.527083	0.535417	0.527083	0.544792	0.522917	0.541667	0.553125	0.522917	0.542708	0.555208	0.501042	0.510417	0.391667	0.494792	0.451042	0.523958	0.5125	0.533333	0.517708	0.540625	0.522917	0.539583	0.49375	0.515625	0.530208	0.529167	0.483333	0.520833	0.504167	0.483333	0.508333	0.516667	0.530208	0.50625	0.485417	0.516667	0.532292	0.501042	0.509375	0.507292	0.504167	0.495833	0.535417	0.561458	0.535417	0.507292	0.529167
cdlPFC
0.584375	0.569792	0.572917	0.4375	0.465625	0.477083	0.471875	0.491667	0.504167	0.489583	0.496875	0.516667	0.504167	0.521875	0.505208	0.498958	0.505208	0.507292	0.491667	0.49375	0.466667	0.53125	0.46875	0.498958	0.501042	0.530208	0.527083	0.533333	0.513542	0.528125	0.527083	0.533333	0.501042	0.514583	0.561458	0.494792	0.552083	0.507292	0.514583	0.49375	0.519792	0.5125	0.529167	0.476042	0.522917	0.504167	0.514583	0.510417	0.496875	0.467708
0.504167	0.497917	0.486458	0.503125	0.505208	0.50625	0.5125	0.521875	0.522917	0.516667	0.514583	0.529167	0.528125	0.515625	0.536458	0.508333	0.505208	0.541667	0.501042	0.519792	0.520833	0.504167	0.491667	0.554167	0.539583	0.55	0.534375	0.494792	0.532292	0.530208	0.533333	0.498958	0.513542	0.465625	0.5375	0.528125	0.433333	0.517708	0.510417	0.494792	0.513542	0.471875	0.520833	0.513542	0.525	0.4875	0.528125	0.494792	0.463542	0.515625
0.513542	0.482292	0.477083	0.489583	0.514583	0.463542	0.515625	0.523958	0.519792	0.542708	0.555208	0.536458	0.507292	0.54375	0.528125	0.530208	0.539583	0.536458	0.5125	0.532292	0.534375	0.521875	0.542708	0.497917	0.522917	0.482292	0.511458	0.520833	0.517708	0.513542	0.535417	0.510417	0.541667	0.516667	0.523958	0.541667	0.545833	0.470833	0.555208	0.51875	0.501042	0.53125	0.557292	0.521875	0.515625	0.558333	0.548958	0.521875	0.559375	0.517708
0.548958	0.547917	0.532292	0.523958	0.463542	0.491667	0.486458	0.50625	0.505208	0.475	0.490625	0.5	0.509375	0.492708	0.517708	0.513542	0.504167	0.517708	0.511458	0.513542	0.53125	0.485417	0.542708	0.536458	0.515625	0.502083	0.463542	0.534375	0.51875	0.513542	0.5	0.527083	0.5125	0.540625	0.509375	0.54375	0.510417	0.510417	0.528125	0.554167	0.497917	0.503125	0.547917	0.498958	0.5375	0.517708	0.523958	0.505208	0.515625	0.497917
0.503125	0.483333	0.497917	0.504167	0.501042	0.50625	0.511458	0.53125	0.509375	0.501042	0.533333	0.530208	0.51875	0.515625	0.530208	0.508333	0.54375	0.507292	0.528125	0.528125	0.54375	0.496875	0.497917	0.539583	0.525	0.526042	0.51875	0.50625	0.536458	0.51875	0.514583	0.509375	0.520833	0.541667	0.5125	0.536458	0.528125	0.5375	0.515625	0.513542	0.51875	0.509375	0.53125	0.517708	0.521875	0.492708	0.514583	0.498958	0.525	0.53125
0.505208	0.507292	0.517708	0.5125	0.523958	0.51875	0.503125	0.519792	0.488542	0.516667	0.520833	0.540625	0.491667	0.508333	0.517708	0.519792	0.495833	0.547917	0.514583	0.548958	0.558333	0.569792	0.53125	0.538542	0.541667	0.522917	0.535417	0.5125	0.53125	0.541667	0.539583	0.564583	0.592708	0.554167	0.514583	0.546875	0.567708	0.533333	0.547917	0.552083	0.559375	0.532292	0.551042	0.59375	0.545833	0.554167	0.544792	0.513542	0.559375	0.521875
0.520833	0.514583	0.525	0.522917	0.526042	0.5125	0.529167	0.458333	0.491667	0.4875	0.469792	0.478125	0.508333	0.489583	0.463542	0.516667	0.482292	0.513542	0.502083	0.530208	0.520833	0.53125	0.5125	0.497917	0.508333	0.510417	0.477083	0.489583	0.525	0.526042	0.514583	0.525	0.520833	0.511458	0.498958	0.536458	0.503125	0.482292	0.520833	0.511458	0.51875	0.502083	0.511458	0.46875	0.516667	0.505208	0.544792	0.503125	0.507292	0.491667
0.545833	0.54375	0.457292	0.469792	0.454167	0.48125	0.544792	0.529167	0.533333	0.520833	0.477083	0.553125	0.494792	0.485417	0.4875	0.482292	0.504167	0.528125	0.523958	0.54375	0.570833	0.528125	0.536458	0.547917	0.540625	0.54375	0.494792	0.5375	0.572917	0.538542	0.502083	0.548958	0.5375	0.54375	0.539583	0.546875	0.517708	0.539583	0.519792	0.5	0.539583	0.522917	0.51875	0.508333	0.521875	0.504167	0.5	0.526042	0.544792	0.533333
vlPFC
0.582292	0.579167	0.428125	0.413542	0.570833	0.455208	0.445833	0.453125	0.477083	0.470833	0.490625	0.45	0.544792	0.523958	0.553125	0.459375	0.475	0.452083	0.560417	0.517708	0.511458	0.5	0.484375	0.461458	0.459375	0.508333	0.544792	0.490625	0.485417	0.546875	0.523958	0.519792	0.402083	0.475	0.538542	0.46875	0.472917	0.527083	0.548958	0.552083	0.503125	0.542708	0.536458	0.470833	0.53125	0.503125	0.514583	0.53125	0.533333	0.53125
0.50625	0.505208	0.497917	0.507292	0.505208	0.496875	0.508333	0.522917	0.515625	0.526042	0.538542	0.541667	0.533333	0.513542	0.527083	0.509375	0.515625	0.504167	0.496875	0.496875	0.526042	0.50625	0.522917	0.490625	0.502083	0.50625	0.517708	0.505208	0.515625	0.53125	0.517708	0.497917	0.525	0.517708	0.471875	0.463542	0.490625	0.510417	0.504167	0.513542	0.510417	0.513542	0.520833	0.526042	0.501042	0.482292	0.516667	0.516667	0.527083	0.489583
0.51875	0.48125	0.510417	0.480208	0.51875	0.510417	0.51875	0.53125	0.49375	0.551042	0.538542	0.476042	0.539583	0.520833	0.5125	0.503125	0.496875	0.5	0.490625	0.491667	0.482292	0.503125	0.49375	0.502083	0.490625	0.490625	0.522917	0.503125	0.505208	0.504167	0.510417	0.51875	0.515625	0.505208	0.503125	0.5125	0.497917	0.510417	0.502083	0.504167	0.511458	0.51875	0.510417	0.504167	0.508333	0.505208	0.509375	0.507292	0.513542	0.515625
0.544792	0.535417	0.540625	0.455208	0.538542	0.522917	0.482292	0.484375	0.49375	0.503125	0.48125	0.485417	0.496875	0.480208	0.525	0.495833	0.515625	0.509375	0.496875	0.495833	0.523958	0.501042	0.515625	0.522917	0.539583	0.504167	0.476042	0.525	0.5375	0.533333	0.498958	0.485417	0.507292	0.509375	0.536458	0.501042	0.496875	0.522917	0.54375	0.525	0.469792	0.527083	0.494792	0.536458	0.501042	0.505208	0.55625	0.4875	0.511458	0.517708
0.5125	0.4875	0.485417	0.515625	0.495833	0.490625	0.494792	0.49375	0.494792	0.489583	0.496875	0.480208	0.514583	0.515625	0.528125	0.495833	0.488542	0.511458	0.503125	0.4625	0.523958	0.502083	0.515625	0.51875	0.516667	0.5	0.504167	0.521875	0.525	0.503125	0.508333	0.4875	0.505208	0.46875	0.523958	0.505208	0.526042	0.05625	0.4875	0.480208	0.516667	0.514583	0.46875	0.532292	0.536458	0.470833	0.520833	0.497917	0.520833	0.489583
0.503125	0.510417	0.517708	0.510417	0.51875	0.498958	0.510417	0.515625	0.520833	0.504167	0.501042	0.53125	0.5	0.513542	0.511458	0.528125	0.478125	0.511458	0.523958	0.50625	0.532292	0.51875	0.513542	0.53125	0.510417	0.525	0.513542	0.528125	0.497917	0.529167	0.495833	0.525	0.5375	0.503125	0.522917	0.517708	0.542708	0.495833	0.492708	0.517708	0.5125	0.484375	0.559375	0.5625	0.498958	0.520833	0.557292	0.496875	0.505208	0.467708
0.482292	0.486458	0.5125	0.508333	0.489583	0.5125	0.470833	0.492708	0.50625	0.4875	0.496875	0.489583	0.5	0.489583	0.526042	0.517708	0.530208	0.478125	0.51875	0.511458	0.489583	0.4625	0.510417	0.497917	0.528125	0.501042	0.517708	0.479167	0.480208	0.496875	0.507292	0.480208	0.555208	0.475	0.532292	0.503125	0.5	0.501042	0.504167	0.53125	0.503125	0.489583	0.497917	0.4875	0.48125	0.520833	0.48125	0.508333	0.498958	0.522917
0.55	0.55	0.542708	0.535417	0.513542	0.54375	0.530208	0.529167	0.523958	0.526042	0.540625	0.526042	0.541667	0.5375	0.53125	0.498958	0.49375	0.514583	0.540625	0.510417	0.48125	0.521875	0.501042	0.488542	0.495833	0.49375	0.50625	0.520833	0.511458	0.516667	0.483333	0.4875	0.532292	0.517708	0.526042	0.502083	0.490625	0.510417	0.516667	0.51875	0.525	0.476042	0.480208	0.508333	0.503125	0.473958	0.4875	0.516667	0.513542	0.5
[truncated: 351 more columns]

## Sheet: Fig S6e
rdlPFC
0.488542	0.429167	0.425	0.466667	0.452083	0.507292	0.532292	0.56875	0.547917	0.541667	0.517708	0.496875	0.527083	0.486458	0.508333	0.542708	0.50625	0.530208	0.519792	0.567708	0.553125	0.535417	0.534375	0.541667	0.560417	0.535417	0.525	0.497917	0.504167	0.521875	0.526042	0.555208	0.534375	0.545833	0.494792	0.541667	0.51875	0.492708	0.502083	0.513542	0.541667	0.480208	0.525	0.560417	0.55	0.5125	0.541667	0.558333	0.545833	0.514583
0.484943	0.556594	0.530633	0.444444	0.550363	0.503634	0.521288	0.531672	0.505711	0.550363	0.510903	0.492212	0.461059	0.498442	0.502596	0.494289	0.480789	0.483904	0.511942	0.504673	0.522326	0.535826	0.505711	0.517134	0.531672	0.538941	0.521288	0.518172	0.501558	0.520249	0.517134	0.518172	0.496366	0.524403	0.523364	0.503634	0.516096	0.523364	0.494289	0.541018	0.553479	0.475597	0.496366	0.50675	0.491173	0.528557	0.497404	0.549325	0.495327	0.500519
0.49089	0.49732	0.508039	0.5209	0.549839	0.505895	0.496249	0.543408	0.521972	0.518757	0.468382	0.457663	0.480171	0.498392	0.512326	0.526259	0.517685	0.543408	0.517685	0.464094	0.541265	0.513398	0.519829	0.475884	0.473741	0.49732	0.540193	0.501608	0.526259	0.540193	0.493033	0.508039	0.491961	0.5209	0.521972	0.516613	0.521972	0.491961	0.536977	0.50911	0.515541	0.516613	0.499464	0.533762	0.489818	0.521972	0.535906	0.482315	0.500536	0.529475
0.526205	0.461216	0.504193	0.450734	0.495807	0.432914	0.48218	0.530398	0.494759	0.498952	0.475891	0.503145	0.501048	0.485325	0.520964	0.528302	0.527254	0.489518	0.512579	0.52935	0.51153	0.504193	0.523061	0.490566	0.526205	0.516771	0.541929	0.559748	0.514675	0.534591	0.513627	0.537736	0.489518	0.512579	0.593291	0.498952	0.486373	0.535639	0.527254	0.51782	0.48847	0.485325	0.512579	0.503145	0.516771	0.514675	0.475891	0.548218	0.532495	0.469602
0.4749	0.468876	0.497992	0.543173	0.552209	0.46988	0.51004	0.50502	0.529116	0.508032	0.506024	0.518072	0.5251	0.559237	0.512048	0.518072	0.531124	0.535141	0.526104	0.543173	0.559237	0.578313	0.560241	0.532129	0.546185	0.524096	0.565261	0.547189	0.536145	0.508032	0.537149	0.543173	0.542169	0.541165	0.573293	0.553213	0.566265	0.527108	0.503012	0.519076	0.513052	0.522088	0.540161	0.508032	0.53012	0.550201	0.5	0.518072	0.509036	0.531124
0.480208	0.489583	0.48125	0.528125	0.50625	0.491667	0.541667	0.519792	0.513542	0.544792	0.489583	0.48125	0.458333	0.5125	0.488542	0.4875	0.517708	0.520833	0.509375	0.515625	0.498958	0.522917	0.53125	0.526042	0.538542	0.507292	0.519792	0.526042	0.530208	0.517708	0.527083	0.534375	0.496875	0.533333	0.510417	0.547917	0.511458	0.526042	0.490625	0.526042	0.491667	0.497917	0.555208	0.529167	0.525	0.516667	0.521875	0.53125	0.465625	0.511458
0.53125	0.515625	0.45	0.496875	0.511458	0.514583	0.492708	0.54375	0.548958	0.5375	0.559375	0.530208	0.501042	0.504167	0.528125	0.465625	0.488542	0.510417	0.505208	0.517708	0.514583	0.492708	0.4875	0.514583	0.5125	0.502083	0.501042	0.528125	0.504167	0.511458	0.533333	0.489583	0.517708	0.469792	0.477083	0.525	0.501042	0.526042	0.490625	0.514583	0.527083	0.542708	0.475	0.502083	0.484375	0.448958	0.508333	0.523958	0.501042	0.540625
0.496388	0.544892	0.535604	0.544892	0.491228	0.532508	0.535604	0.547988	0.511868	0.491228	0.532508	0.553148	0.524252	0.555212	0.519092	0.530444	0.585139	0.515996	0.542828	0.553148	0.576883	0.484004	0.47678	0.519092	0.475748	0.521156	0.524252	0.532508	0.532508	0.51806	0.478844	0.522188	0.529412	0.517028	0.541796	0.494324	0.514964	0.529412	0.520124	0.520124	0.494324	0.488132	0.527348	0.493292	0.527348	0.517028	0.506708	0.5387	0.556244	0.482972
mdlPFC
0.459375	0.467708	0.511458	0.444792	0.489583	0.490625	0.497917	0.529167	0.523958	0.502083	0.534375	0.541667	0.515625	0.521875	0.53125	0.513542	0.535417	0.501042	0.548958	0.515625	0.516667	0.536458	0.509375	0.525	0.472917	0.51875	0.511458	0.490625	0.53125	0.483333	0.511458	0.544792	0.510417	0.540625	0.502083	0.504167	0.510417	0.522917	0.522917	0.532292	0.495833	0.554167	0.553125	0.488542	0.526042	0.507292	0.489583	0.5125	0.511458	0.530208
0.529595	0.562825	0.530633	0.466251	0.519211	0.495327	0.492212	0.489097	0.541018	0.485981	0.525441	0.471443	0.535826	0.538941	0.480789	0.533749	0.482866	0.514019	0.490135	0.494289	0.557632	0.522326	0.542056	0.479751	0.516096	0.507788	0.524403	0.472482	0.49325	0.52648	0.50675	0.499481	0.483904	0.51298	0.556594	0.511942	0.53271	0.522326	0.522326	0.45379	0.503634	0.51298	0.494289	0.549325	0.510903	0.491173	0.502596	0.514019	0.534787	0.50675
0.499464	0.49089	0.512326	0.473741	0.521972	0.543408	0.465166	0.551983	0.533762	0.421222	0.464094	0.536977	0.504823	0.461951	0.474812	0.458735	0.513398	0.498392	0.478028	0.553055	0.533762	0.559486	0.535906	0.4791	0.499464	0.508039	0.470525	0.49732	0.495177	0.489818	0.480171	0.498392	0.548767	0.558414	0.526259	0.516613	0.469453	0.529475	0.536977	0.530547	0.489818	0.493033	0.508039	0.553055	0.45552	0.50268	0.489818	0.524116	0.500536	0.494105
0.518868	0.451782	0.471698	0.526205	0.504193	0.457023	0.491614	0.474843	0.445493	0.505241	0.504193	0.502096	0.530398	0.527254	0.509434	0.445493	0.455975	0.520964	0.502096	0.487421	0.436059	0.514675	0.51782	0.550314	0.48218	0.522013	0.518868	0.542977	0.513627	0.503145	0.528302	0.535639	0.459119	0.512579	0.509434	0.538784	0.541929	0.492662	0.484277	0.495807	0.5	0.519916	0.534591	0.503145	0.503145	0.526205	0.542977	0.540881	0.484277	0.530398
0.48494	0.480924	0.466867	0.522088	0.518072	0.560241	0.560241	0.506024	0.478916	0.414659	0.50502	0.542169	0.528112	0.454819	0.528112	0.554217	0.522088	0.553213	0.497992	0.542169	0.528112	0.514056	0.551205	0.565261	0.527108	0.521084	0.529116	0.534137	0.527108	0.495984	0.546185	0.488956	0.541165	0.536145	0.541165	0.512048	0.522088	0.519076	0.540161	0.514056	0.480924	0.519076	0.5251	0.518072	0.512048	0.542169	0.546185	0.532129	0.5251	0.48996
0.484375	0.486458	0.520833	0.483333	0.495833	0.50625	0.54375	0.538542	0.546875	0.552083	0.467708	0.45625	0.504167	0.490625	0.48125	0.498958	0.492708	0.5125	0.527083	0.53125	0.511458	0.515625	0.5125	0.502083	0.491667	0.497917	0.509375	0.553125	0.488542	0.511458	0.463542	0.497917	0.536458	0.548958	0.513542	0.497917	0.521875	0.528125	0.521875	0.489583	0.513542	0.510417	0.494792	0.501042	0.540625	0.521875	0.48125	0.508333	0.513542	0.514583
0.5375	0.501042	0.523958	0.408333	0.511458	0.503125	0.523958	0.519792	0.525	0.515625	0.496875	0.504167	0.498958	0.464583	0.490625	0.485417	0.511458	0.485417	0.492708	0.525	0.497917	0.505208	0.517708	0.527083	0.494792	0.485417	0.496875	0.460417	0.511458	0.516667	0.489583	0.516667	0.466667	0.465625	0.482292	0.5	0.49375	0.5	0.489583	0.542708	0.504167	0.476042	0.511458	0.502083	0.457292	0.516667	0.46875	0.490625	0.521875	0.492708
0.493292	0.488132	0.560372	0.552116	0.488132	0.53354	0.553148	0.522188	0.49226	0.475748	0.555212	0.529412	0.539732	0.53354	0.508772	0.527348	0.541796	0.570691	0.552116	0.536636	0.5129	0.508772	0.53354	0.51806	0.486068	0.526316	0.537668	0.540764	0.540764	0.503612	0.561404	0.562436	0.475748	0.510836	0.530444	0.531476	0.524252	0.520124	0.544892	0.55934	0.500516	0.520124	0.519092	0.520124	0.526316	0.511868	0.536636	0.527348	0.519092	0.49742
cdlPFC
0.501042	0.458333	0.517708	0.49375	0.5125	0.503125	0.538542	0.514583	0.491667	0.523958	0.560417	0.51875	0.5375	0.547917	0.563542	0.508333	0.497917	0.496875	0.522917	0.510417	0.515625	0.536458	0.555208	0.54375	0.494792	0.541667	0.540625	0.516667	0.539583	0.534375	0.513542	0.535417	0.532292	0.536458	0.546875	0.508333	0.539583	0.498958	0.496875	0.495833	0.517708	0.542708	0.514583	0.502083	0.547917	0.517708	0.502083	0.517708	0.516667	0.536458
0.529595	0.508827	0.55244	0.504673	0.497404	0.534787	0.531672	0.538941	0.485981	0.482866	0.520249	0.43406	0.510903	0.548287	0.498442	0.529595	0.53271	0.504673	0.516096	0.482866	0.50675	0.499481	0.518172	0.499481	0.50675	0.480789	0.520249	0.47352	0.497404	0.528557	0.504673	0.509865	0.495327	0.500519	0.472482	0.509865	0.517134	0.524403	0.516096	0.484943	0.505711	0.522326	0.54621	0.484943	0.490135	0.509865	0.543094	0.509865	0.508827	0.505711
0.454448	0.461951	0.459807	0.471597	0.518757	0.501608	0.489818	0.482315	0.547696	0.498392	0.517685	0.534834	0.501608	0.521972	0.513398	0.508039	0.549839	0.491961	0.525188	0.530547	0.515541	0.510182	0.561629	0.508039	0.464094	0.501608	0.494105	0.523044	0.504823	0.510182	0.489818	0.493033	0.49089	0.488746	0.517685	0.518757	0.560557	0.504823	0.504823	0.553055	0.508039	0.504823	0.494105	0.506967	0.521972	0.501608	0.489818	0.505895	0.49732	0.527331
0.464361	0.489518	0.487421	0.51782	0.541929	0.512579	0.535639	0.501048	0.539832	0.515723	0.498952	0.515723	0.524109	0.51153	0.503145	0.539832	0.538784	0.493711	0.523061	0.530398	0.459119	0.539832	0.530398	0.534591	0.520964	0.532495	0.497904	0.503145	0.528302	0.508386	0.52935	0.537736	0.533543	0.514675	0.580713	0.542977	0.531447	0.524109	0.530398	0.518868	0.51782	0.51153	0.496855	0.524109	0.533543	0.514675	0.5	0.527254	0.502096	0.52935
0.478916	0.503012	0.514056	0.53012	0.547189	0.48494	0.508032	0.458835	0.523092	0.547189	0.527108	0.5251	0.523092	0.549197	0.517068	0.496988	0.559237	0.551205	0.540161	0.555221	0.518072	0.546185	0.549197	0.540161	0.506024	0.493976	0.519076	0.546185	0.531124	0.574297	0.547189	0.522088	0.541165	0.5251	0.535141	0.511044	0.559237	0.504016	0.53012	0.564257	0.526104	0.554217	0.53012	0.521084	0.555221	0.513052	0.544177	0.529116	0.511044	0.52008
0.489583	0.48125	0.425	0.520833	0.461458	0.5	0.521875	0.554167	0.526042	0.491667	0.530208	0.503125	0.496875	0.48125	0.479167	0.527083	0.523958	0.502083	0.501042	0.521875	0.516667	0.534375	0.51875	0.511458	0.540625	0.545833	0.522917	0.526042	0.554167	0.498958	0.551042	0.551042	0.508333	0.548958	0.547917	0.492708	0.516667	0.4875	0.507292	0.519792	0.510417	0.514583	0.521875	0.533333	0.498958	0.529167	0.503125	0.528125	0.519792	0.538542
0.536458	0.528125	0.542708	0.508333	0.547917	0.508333	0.54375	0.55	0.472917	0.552083	0.489583	0.517708	0.522917	0.534375	0.492708	0.553125	0.482292	0.497917	0.489583	0.529167	0.504167	0.53125	0.520833	0.513542	0.558333	0.514583	0.491667	0.510417	0.535417	0.497917	0.513542	0.505208	0.511458	0.513542	0.511458	0.497917	0.560417	0.5125	0.505208	0.514583	0.542708	0.508333	0.530208	0.545833	0.46875	0.484375	0.514583	0.497917	0.471875	0.5125
0.494324	0.5387	0.417957	0.496388	0.506708	0.527348	0.524252	0.540764	0.522188	0.55934	0.546956	0.562436	0.49226	0.520124	0.522188	0.52322	0.535604	0.521156	0.54902	0.532508	0.560372	0.526316	0.562436	0.521156	0.529412	0.534572	0.521156	0.557276	0.539732	0.488132	0.5387	0.50774	0.52838	0.496388	0.525284	0.519092	0.530444	0.552116	0.54386	0.558308	0.530444	0.532508	0.521156	0.494324	0.560372	0.5129	0.508772	0.500516	0.555212	0.506708
vlPFC
0.452083	0.5	0.453125	0.505208	0.436458	0.488542	0.491667	0.532292	0.541667	0.476042	0.517708	0.495833	0.520833	0.504167	0.54375	0.540625	0.477083	0.510417	0.494792	0.510417	0.521875	0.495833	0.496875	0.489583	0.520833	0.507292	0.53125	0.519792	0.501042	0.55625	0.494792	0.505208	0.521875	0.523958	0.476042	0.534375	0.515625	0.48125	0.503125	0.539583	0.517708	0.545833	0.46875	0.516667	0.526042	0.539583	0.473958	0.511458	0.539583	0.515625
0.510903	0.530633	0.556594	0.495327	0.516096	0.501558	0.517134	0.545171	0.547248	0.518172	0.509865	0.482866	0.495327	0.508827	0.485981	0.519211	0.491173	0.499481	0.522326	0.491173	0.519211	0.496366	0.482866	0.524403	0.521288	0.504673	0.50675	0.534787	0.521288	0.524403	0.524403	0.457944	0.557632	0.525441	0.508827	0.505711	0.48702	0.504673	0.521288	0.481828	0.468328	0.536864	0.545171	0.480789	0.479751	0.48702	0.501558	0.516096	0.485981	0.478712
0.476956	0.4791	0.4791	0.526259	0.533762	0.474812	0.513398	0.500536	0.529475	0.529475	0.483387	0.541265	0.500536	0.518757	0.516613	0.511254	0.50911	0.510182	0.514469	0.506967	0.535906	0.533762	0.513398	0.543408	0.53269	0.474812	0.5209	0.512326	0.50268	0.498392	0.56806	0.49732	0.505895	0.495177	0.5209	0.516613	0.513398	0.50911	0.517685	0.464094	0.486602	0.534834	0.547696	0.524116	0.487674	0.523044	0.523044	0.510182	0.499464	0.478028
0.498952	0.475891	0.534591	0.528302	0.580713	0.469602	0.552411	0.522013	0.472746	0.490566	0.475891	0.492662	0.449686	0.531447	0.532495	0.501048	0.519916	0.507338	0.524109	0.513627	0.508386	0.501048	0.527254	0.508386	0.497904	0.495807	0.520964	0.497904	0.524109	0.512579	0.528302	0.510482	0.51782	0.506289	0.486373	0.51782	0.506289	0.519916	0.505241	0.524109	0.540881	0.52935	0.498952	0.490566	0.549266	0.515723	0.484277	0.510482	0.534591	0.52935
0.475904	0.473896	0.5251	0.548193	0.507028	0.48996	0.470884	0.498996	0.473896	0.454819	0.501004	0.511044	0.539157	0.501004	0.536145	0.485944	0.521084	0.539157	0.506024	0.51506	0.541165	0.559237	0.535141	0.541165	0.518072	0.562249	0.559237	0.52008	0.565261	0.501004	0.536145	0.552209	0.558233	0.517068	0.532129	0.535141	0.473896	0.540161	0.537149	0.526104	0.496988	0.531124	0.487952	0.53012	0.502008	0.486948	0.571285	0.507028	0.538153	0.544177
0.482292	0.491667	0.509375	0.457292	0.485417	0.519792	0.547917	0.523958	0.540625	0.5375	0.513542	0.447917	0.475	0.463542	0.520833	0.515625	0.528125	0.547917	0.5125	0.501042	0.526042	0.530208	0.508333	0.510417	0.520833	0.50625	0.523958	0.519792	0.529167	0.5125	0.520833	0.555208	0.501042	0.51875	0.526042	0.503125	0.497917	0.5125	0.527083	0.495833	0.49375	0.515625	0.503125	0.53125	0.470833	0.51875	0.547917	0.513542	0.514583	0.521875
0.517708	0.51875	0.522917	0.503125	0.520833	0.508333	0.55	0.54375	0.519792	0.558333	0.520833	0.475	0.546875	0.536458	0.463542	0.502083	0.55	0.540625	0.501042	0.495833	0.465625	0.513542	0.495833	0.519792	0.484375	0.49375	0.522917	0.515625	0.516667	0.516667	0.515625	0.503125	0.497917	0.510417	0.49375	0.522917	0.478125	0.488542	0.523958	0.488542	0.519792	0.517708	0.495833	0.517708	0.475	0.522917	0.491667	0.525	0.488542	0.504167
0.485036	0.5387	0.511868	0.552116	0.531476	0.542828	0.468524	0.555212	0.522188	0.517028	0.5129	0.524252	0.519092	0.508772	0.53354	0.482972	0.531476	0.529412	0.527348	0.496388	0.536636	0.50258	0.521156	0.491228	0.570691	0.495356	0.503612	0.505676	0.510836	0.489164	0.504644	0.525284	0.544892	0.526316	0.55934	0.525284	0.491228	0.527348	0.500516	0.51806	0.522188	0.527348	0.525284	0.522188	0.534572	0.520124	0.51806	0.526316	0.513932	0.53354
[truncated: 351 more columns]

## Sheet: Fig S6f
rdlPFC
0.458333	0.501042	0.477083	0.485417	0.534375	0.497917	0.492708	0.525	0.558333	0.573958	0.46875	0.49375	0.521875	0.408333	0.560417	0.520833	0.515625	0.503125	0.517708	0.516667	0.496875	0.545833	0.54375	0.532292	0.515625	0.517708	0.53125	0.53125	0.528125	0.536458	0.520833	0.547917	0.542708	0.533333	0.510417	0.525	0.552083	0.541667	0.534375	0.489583	0.504167	0.5	0.536458	0.513542	0.546875	0.545833	0.477083	0.539583	0.559375	0.522917
0.502596	0.497404	0.534787	0.502596	0.52648	0.543094	0.542056	0.518172	0.553479	0.531672	0.472482	0.515057	0.525441	0.500519	0.426791	0.503634	0.485981	0.496366	0.520249	0.507788	0.494289	0.539979	0.523364	0.507788	0.525441	0.517134	0.523364	0.51298	0.491173	0.507788	0.496366	0.507788	0.48702	0.525441	0.484943	0.515057	0.503634	0.509865	0.569055	0.509865	0.502596	0.527518	0.501558	0.451713	0.520249	0.485981	0.475597	0.533749	0.495327	0.503634
0.506967	0.487674	0.456592	0.469453	0.499464	0.513398	0.501608	0.506967	0.515541	0.549839	0.510182	0.487674	0.525188	0.493033	0.498392	0.530547	0.500536	0.524116	0.489818	0.480171	0.484459	0.560557	0.523044	0.50911	0.508039	0.542337	0.505895	0.526259	0.523044	0.542337	0.503751	0.49732	0.484459	0.484459	0.529475	0.50268	0.504823	0.534834	0.529475	0.535906	0.542337	0.49732	0.515541	0.496249	0.558414	0.493033	0.489818	0.500536	0.485531	0.493033
0.530398	0.528302	0.569182	0.474843	0.464361	0.54717	0.498952	0.534591	0.556604	0.512579	0.506289	0.52935	0.545073	0.444444	0.477987	0.559748	0.542977	0.545073	0.483229	0.498952	0.51782	0.498952	0.52935	0.505241	0.531447	0.520964	0.545073	0.527254	0.535639	0.542977	0.510482	0.527254	0.519916	0.56499	0.534591	0.531447	0.569182	0.520964	0.503145	0.508386	0.515723	0.515723	0.533543	0.516771	0.502096	0.562893	0.550314	0.52935	0.518868	0.537736
0.492972	0.506024	0.503012	0.51004	0.50502	0.554217	0.521084	0.430723	0.441767	0.498996	0.5	0.542169	0.572289	0.537149	0.568273	0.539157	0.513052	0.518072	0.496988	0.574297	0.551205	0.516064	0.514056	0.541165	0.533133	0.498996	0.535141	0.464859	0.48996	0.551205	0.513052	0.5251	0.453815	0.541165	0.584337	0.487952	0.441767	0.501004	0.53012	0.564257	0.490964	0.562249	0.5251	0.501004	0.493976	0.50502	0.490964	0.561245	0.477912	0.543173
0.483333	0.463542	0.515625	0.436458	0.529167	0.478125	0.529167	0.542708	0.528125	0.5	0.484375	0.510417	0.482292	0.475	0.48125	0.519792	0.560417	0.507292	0.497917	0.530208	0.480208	0.517708	0.509375	0.510417	0.51875	0.51875	0.527083	0.522917	0.51875	0.510417	0.514583	0.5125	0.520833	0.495833	0.534375	0.521875	0.507292	0.519792	0.5375	0.51875	0.51875	0.532292	0.520833	0.489583	0.49375	0.467708	0.535417	0.491667	0.514583	0.516667
0.53125	0.53125	0.546875	0.55	0.527083	0.555208	0.507292	0.511458	0.553125	0.501042	0.446875	0.510417	0.519792	0.51875	0.50625	0.515625	0.51875	0.530208	0.514583	0.544792	0.5	0.5	0.551042	0.50625	0.51875	0.491667	0.505208	0.504167	0.482292	0.50625	0.492708	0.496875	0.515625	0.521875	0.548958	0.511458	0.555208	0.508333	0.514583	0.523958	0.538542	0.513542	0.527083	0.53125	0.50625	0.528125	0.50625	0.504167	0.48125	0.469792
0.49226	0.540764	0.550052	0.522188	0.511868	0.47162	0.500516	0.550052	0.550052	0.55934	0.513932	0.521156	0.5387	0.506708	0.545924	0.52322	0.506708	0.561404	0.515996	0.54386	0.501548	0.470588	0.535604	0.517028	0.509804	0.53354	0.556244	0.547988	0.526316	0.536636	0.565531	0.534572	0.566563	0.509804	0.519092	0.499484	0.527348	0.506708	0.555212	0.493292	0.525284	0.551084	0.503612	0.522188	0.52838	0.52322	0.52838	0.51806	0.560372	0.50258
mdlPFC
0.494792	0.511458	0.498958	0.491667	0.466667	0.527083	0.547917	0.522917	0.553125	0.532292	0.551042	0.5375	0.541667	0.511458	0.510417	0.522917	0.545833	0.4875	0.496875	0.505208	0.539583	0.509375	0.488542	0.5	0.5125	0.5625	0.544792	0.533333	0.511458	0.526042	0.535417	0.484375	0.50625	0.5125	0.5125	0.528125	0.525	0.517708	0.525	0.548958	0.538542	0.516667	0.561458	0.498958	0.472917	0.530208	0.530208	0.533333	0.466667	0.528125
0.539979	0.564901	0.551402	0.480789	0.492212	0.524403	0.51298	0.501558	0.474559	0.483904	0.477674	0.527518	0.500519	0.488058	0.499481	0.491173	0.483904	0.500519	0.490135	0.500519	0.472482	0.521288	0.531672	0.500519	0.533749	0.514019	0.500519	0.536864	0.503634	0.508827	0.496366	0.547248	0.518172	0.520249	0.55244	0.470405	0.528557	0.476636	0.474559	0.488058	0.494289	0.490135	0.498442	0.50675	0.514019	0.503634	0.478712	0.502596	0.501558	0.52648
0.475884	0.484459	0.476956	0.418006	0.450161	0.438371	0.514469	0.49089	0.505895	0.499464	0.504823	0.524116	0.496249	0.501608	0.482315	0.550911	0.530547	0.516613	0.534834	0.498392	0.535906	0.480171	0.511254	0.50911	0.493033	0.5209	0.501608	0.511254	0.517685	0.511254	0.484459	0.505895	0.505895	0.491961	0.503751	0.482315	0.519829	0.482315	0.553055	0.529475	0.523044	0.473741	0.53269	0.508039	0.503751	0.49732	0.501608	0.493033	0.487674	0.478028
0.476939	0.462264	0.51153	0.51782	0.491614	0.505241	0.553459	0.533543	0.508386	0.495807	0.533543	0.523061	0.505241	0.513627	0.484277	0.532495	0.508386	0.496855	0.516771	0.509434	0.51153	0.51782	0.493711	0.5	0.504193	0.493711	0.501048	0.51782	0.51153	0.523061	0.532495	0.508386	0.503145	0.496855	0.540881	0.510482	0.489518	0.519916	0.509434	0.52935	0.522013	0.514675	0.541929	0.512579	0.513627	0.546122	0.516771	0.528302	0.503145	0.524109
0.480924	0.48494	0.49498	0.559237	0.523092	0.504016	0.511044	0.465863	0.48996	0.48996	0.526104	0.524096	0.548193	0.516064	0.524096	0.534137	0.477912	0.550201	0.53012	0.522088	0.508032	0.536145	0.529116	0.552209	0.537149	0.526104	0.558233	0.504016	0.536145	0.541165	0.549197	0.528112	0.534137	0.562249	0.521084	0.541165	0.526104	0.503012	0.504016	0.503012	0.498996	0.516064	0.558233	0.542169	0.504016	0.498996	0.516064	0.534137	0.497992	0.526104
0.45	0.501042	0.517708	0.475	0.525	0.53125	0.539583	0.526042	0.544792	0.519792	0.519792	0.480208	0.496875	0.486458	0.517708	0.53125	0.54375	0.516667	0.523958	0.49375	0.476042	0.471875	0.525	0.529167	0.470833	0.532292	0.509375	0.508333	0.519792	0.485417	0.503125	0.502083	0.51875	0.527083	0.489583	0.469792	0.50625	0.492708	0.554167	0.51875	0.490625	0.501042	0.525	0.477083	0.53125	0.4875	0.479167	0.486458	0.459375	0.532292
0.526042	0.509375	0.529167	0.507292	0.491667	0.491667	0.473958	0.536458	0.495833	0.497917	0.519792	0.532292	0.501042	0.491667	0.522917	0.520833	0.498958	0.473958	0.5	0.480208	0.521875	0.505208	0.530208	0.542708	0.495833	0.51875	0.485417	0.488542	0.515625	0.514583	0.519792	0.488542	0.519792	0.529167	0.51875	0.508333	0.5	0.472917	0.495833	0.501042	0.519792	0.521875	0.516667	0.545833	0.508333	0.511458	0.511458	0.5125	0.571875	0.5125
0.478844	0.544892	0.50258	0.527348	0.514964	0.565531	0.526316	0.571723	0.526316	0.525284	0.489164	0.498452	0.504644	0.546956	0.566563	0.529412	0.521156	0.498452	0.501548	0.520124	0.509804	0.537668	0.515996	0.5129	0.508772	0.524252	0.535604	0.534572	0.511868	0.534572	0.490196	0.55418	0.527348	0.496388	0.504644	0.506708	0.490196	0.526316	0.514964	0.52838	0.517028	0.517028	0.561404	0.488132	0.510836	0.534572	0.535604	0.489164	0.515996	0.530444
cdlPFC
0.503125	0.469792	0.466667	0.453125	0.477083	0.525	0.485417	0.50625	0.521875	0.541667	0.54375	0.517708	0.513542	0.525	0.485417	0.53125	0.51875	0.514583	0.504167	0.520833	0.522917	0.527083	0.53125	0.520833	0.516667	0.502083	0.520833	0.49375	0.5125	0.522917	0.486458	0.516667	0.548958	0.517708	0.492708	0.538542	0.473958	0.498958	0.55625	0.504167	0.536458	0.496875	0.520833	0.546875	0.511458	0.530208	0.505208	0.515625	0.51875	0.497917
0.524403	0.548287	0.543094	0.492212	0.500519	0.538941	0.524403	0.520249	0.444444	0.421599	0.51298	0.495327	0.496366	0.514019	0.499481	0.469367	0.511942	0.499481	0.498442	0.508827	0.519211	0.472482	0.507788	0.537902	0.527518	0.509865	0.531672	0.496366	0.517134	0.524403	0.52648	0.534787	0.456906	0.478712	0.516096	0.494289	0.498442	0.517134	0.472482	0.519211	0.49325	0.496366	0.508827	0.501558	0.517134	0.517134	0.529595	0.500519	0.517134	0.511942
0.458735	0.503751	0.513398	0.483387	0.526259	0.478028	0.569132	0.494105	0.530547	0.452304	0.475884	0.50911	0.488746	0.505895	0.478028	0.495177	0.531618	0.526259	0.523044	0.500536	0.525188	0.500536	0.518757	0.508039	0.534834	0.5209	0.495177	0.466238	0.496249	0.4791	0.494105	0.555198	0.504823	0.535906	0.494105	0.541265	0.488746	0.525188	0.491961	0.481243	0.508039	0.50911	0.536977	0.50911	0.505895	0.473741	0.519829	0.50911	0.493033	0.489818
0.479036	0.492662	0.492662	0.461216	0.440252	0.502096	0.541929	0.495807	0.530398	0.515723	0.527254	0.531447	0.463312	0.503145	0.487421	0.495807	0.491614	0.537736	0.507338	0.514675	0.52935	0.508386	0.51153	0.519916	0.508386	0.5	0.501048	0.505241	0.509434	0.513627	0.522013	0.48847	0.51782	0.527254	0.506289	0.51153	0.544025	0.519916	0.496855	0.505241	0.531447	0.490566	0.496855	0.514675	0.508386	0.507338	0.524109	0.48218	0.531447	0.495807
0.483936	0.475904	0.48494	0.487952	0.545181	0.568273	0.451807	0.490964	0.531124	0.51506	0.521084	0.491968	0.501004	0.497992	0.47992	0.514056	0.53012	0.521084	0.556225	0.509036	0.555221	0.548193	0.5251	0.526104	0.517068	0.549197	0.50502	0.5251	0.542169	0.557229	0.532129	0.508032	0.531124	0.558233	0.557229	0.527108	0.506024	0.537149	0.572289	0.556225	0.544177	0.524096	0.552209	0.480924	0.548193	0.528112	0.537149	0.506024	0.506024	0.523092
0.484375	0.486458	0.504167	0.472917	0.488542	0.496875	0.532292	0.490625	0.514583	0.53125	0.51875	0.501042	0.49375	0.422917	0.508333	0.492708	0.523958	0.491667	0.516667	0.530208	0.529167	0.505208	0.510417	0.519792	0.484375	0.488542	0.510417	0.5375	0.465625	0.471875	0.497917	0.501042	0.509375	0.503125	0.548958	0.503125	0.534375	0.534375	0.501042	0.465625	0.535417	0.534375	0.5375	0.49375	0.483333	0.502083	0.5375	0.511458	0.508333	0.508333
0.5375	0.479167	0.453125	0.547917	0.526042	0.514583	0.534375	0.54375	0.476042	0.505208	0.471875	0.485417	0.4625	0.502083	0.471875	0.490625	0.469792	0.533333	0.538542	0.53125	0.505208	0.4875	0.48125	0.48125	0.477083	0.486458	0.50625	0.465625	0.520833	0.532292	0.485417	0.557292	0.509375	0.502083	0.438542	0.458333	0.482292	0.483333	0.485417	0.517708	0.414583	0.442708	0.527083	0.533333	0.497917	0.492708	0.479167	0.479167	0.490625	0.501042
0.416925	0.464396	0.490196	0.544892	0.5387	0.505676	0.552116	0.570691	0.590299	0.535604	0.501548	0.508772	0.505676	0.51806	0.541796	0.537668	0.51806	0.44582	0.493292	0.470588	0.5129	0.490196	0.531476	0.52838	0.473684	0.506708	0.51806	0.517028	0.519092	0.50258	0.449948	0.524252	0.509804	0.524252	0.513932	0.503612	0.519092	0.522188	0.506708	0.540764	0.525284	0.51806	0.508772	0.547988	0.535604	0.526316	0.529412	0.50774	0.535604	0.477812
vlPFC
0.459375	0.460417	0.491667	0.491667	0.470833	0.520833	0.529167	0.54375	0.465625	0.529167	0.495833	0.533333	0.507292	0.4875	0.530208	0.517708	0.45625	0.465625	0.529167	0.515625	0.529167	0.507292	0.498958	0.552083	0.536458	0.505208	0.517708	0.509375	0.517708	0.483333	0.50625	0.586458	0.502083	0.544792	0.520833	0.545833	0.553125	0.505208	0.48125	0.541667	0.503125	0.520833	0.501042	0.495833	0.525	0.484375	0.471875	0.484375	0.521875	0.516667
0.500519	0.549325	0.551402	0.469367	0.500519	0.514019	0.545171	0.541018	0.449637	0.554517	0.431983	0.51298	0.524403	0.500519	0.494289	0.516096	0.514019	0.498442	0.542056	0.516096	0.49325	0.489097	0.492212	0.535826	0.531672	0.507788	0.474559	0.497404	0.529595	0.475597	0.491173	0.529595	0.469367	0.535826	0.54621	0.517134	0.483904	0.510903	0.479751	0.556594	0.518172	0.503634	0.503634	0.538941	0.541018	0.49325	0.474559	0.527518	0.496366	0.510903
0.469453	0.427653	0.503751	0.468382	0.517685	0.499464	0.530547	0.49089	0.515541	0.511254	0.496249	0.516613	0.545552	0.531618	0.533762	0.500536	0.5209	0.524116	0.541265	0.548767	0.49732	0.524116	0.518757	0.545552	0.535906	0.503751	0.506967	0.50911	0.489818	0.529475	0.56806	0.501608	0.513398	0.475884	0.548767	0.506967	0.517685	0.50268	0.480171	0.535906	0.542337	0.516613	0.527331	0.549839	0.533762	0.514469	0.530547	0.50911	0.498392	0.531618
0.486373	0.5	0.509434	0.418239	0.484277	0.571279	0.487421	0.5	0.495807	0.498952	0.516771	0.474843	0.497904	0.508386	0.549266	0.5	0.498952	0.509434	0.483229	0.514675	0.501048	0.539832	0.514675	0.510482	0.525157	0.496855	0.524109	0.541929	0.533543	0.553459	0.534591	0.502096	0.534591	0.534591	0.463312	0.510482	0.535639	0.548218	0.530398	0.502096	0.486373	0.542977	0.533543	0.537736	0.513627	0.506289	0.491614	0.553459	0.544025	0.531447
0.492972	0.477912	0.496988	0.531124	0.48996	0.481928	0.507028	0.567269	0.473896	0.519076	0.546185	0.456827	0.538153	0.466867	0.478916	0.485944	0.495984	0.586345	0.454819	0.5251	0.424699	0.553213	0.538153	0.411647	0.51004	0.501004	0.475904	0.327309	0.522088	0.480924	0.578313	0.445783	0.460843	0.455823	0.447791	0.529116	0.5251	0.535141	0.441767	0.569277	0.433735	0.526104	0.468876	0.52008	0.48494	0.526104	0.527108	0.544177	0.496988	0.568273
0.49375	0.501042	0.458333	0.529167	0.489583	0.473958	0.503125	0.529167	0.514583	0.502083	0.515625	0.471875	0.496875	0.535417	0.494792	0.495833	0.50625	0.532292	0.528125	0.504167	0.466667	0.522917	0.513542	0.45625	0.502083	0.516667	0.497917	0.491667	0.5125	0.504167	0.532292	0.505208	0.501042	0.5125	0.525	0.495833	0.516667	0.495833	0.513542	0.491667	0.515625	0.505208	0.520833	0.51875	0.521875	0.521875	0.525	0.505208	0.452083	0.527083
0.527083	0.526042	0.530208	0.536458	0.485417	0.513542	0.519792	0.54375	0.5125	0.485417	0.546875	0.520833	0.535417	0.497917	0.497917	0.494792	0.51875	0.536458	0.539583	0.520833	0.484375	0.525	0.479167	0.501042	0.503125	0.515625	0.508333	0.457292	0.492708	0.523958	0.508333	0.495833	0.513542	0.489583	0.515625	0.520833	0.511458	0.515625	0.485417	0.498958	0.490625	0.511458	0.5125	0.508333	0.484375	0.509375	0.510417	0.483333	0.494792	0.505208
0.498452	0.50774	0.542828	0.552116	0.531476	0.552116	0.521156	0.504644	0.562436	0.498452	0.541796	0.536636	0.513932	0.542828	0.521156	0.526316	0.519092	0.515996	0.527348	0.529412	0.524252	0.49742	0.480908	0.51806	0.510836	0.525284	0.496388	0.505676	0.511868	0.50258	0.485036	0.550052	0.52838	0.540764	0.4871	0.522188	0.510836	0.534572	0.5129	0.5129	0.541796	0.4871	0.499484	0.500516	0.519092	0.537668	0.527348	0.503612	0.493292	0.504644
[truncated: 351 more columns]

## Sheet: Fig S6g
rdlPFC
0.532292	0.504167	0.490625	0.457292	0.51875	0.534375	0.525	0.514583	0.519792	0.542708	0.526042	0.553125	0.575	0.538542	0.591667	0.602083	0.547917	0.576042	0.5875	0.520833	0.522917	0.5875	0.541667	0.558333	0.540625	0.53125	0.570833	0.579167	0.5625	0.567708	0.564583	0.530208	0.494792	0.578125	0.559375	0.530208	0.553125	0.530208	0.559375	0.553125	0.589583	0.586458	0.541667	0.563542	0.557292	0.54375	0.573958	0.526042	0.559375	0.558333
0.539583	0.5125	0.480208	0.513542	0.486458	0.529167	0.498958	0.510417	0.486458	0.515625	0.519792	0.526042	0.514583	0.548958	0.509375	0.509375	0.51875	0.494792	0.507292	0.504167	0.469792	0.498958	0.527083	0.523958	0.482292	0.520833	0.480208	0.496875	0.454167	0.491667	0.5	0.542708	0.478125	0.501042	0.508333	0.530208	0.507292	0.510417	0.505208	0.467708	0.510417	0.501042	0.528125	0.509375	0.486458	0.501042	0.507292	0.529167	0.5	0.482292
0.53125	0.54375	0.507292	0.542708	0.557292	0.507292	0.530208	0.484375	0.452083	0.535417	0.413542	0.430208	0.489583	0.466667	0.488542	0.505208	0.516667	0.510417	0.498958	0.553125	0.484375	0.54375	0.526042	0.541667	0.5375	0.517708	0.516667	0.54375	0.5	0.49375	0.54375	0.484375	0.515625	0.491667	0.567708	0.530208	0.525	0.496875	0.505208	0.530208	0.553125	0.50625	0.520833	0.495833	0.485417	0.496875	0.475	0.496875	0.530208	0.495833
0.495833	0.557292	0.514583	0.5625	0.464583	0.569792	0.528125	0.516667	0.547917	0.555208	0.566667	0.555208	0.519792	0.521875	0.509375	0.530208	0.517708	0.557292	0.46875	0.526042	0.555208	0.514583	0.559375	0.489583	0.541667	0.539583	0.558333	0.541667	0.532292	0.571875	0.495833	0.5125	0.520833	0.515625	0.525	0.536458	0.530208	0.534375	0.50625	0.554167	0.542708	0.55	0.563542	0.522917	0.520833	0.545833	0.532292	0.534375	0.534375	0.526042
0.448958	0.508333	0.496875	0.459375	0.463542	0.520833	0.544792	0.532292	0.505208	0.498958	0.473958	0.529167	0.50625	0.485417	0.548958	0.498958	0.533333	0.534375	0.534375	0.491667	0.5125	0.48125	0.51875	0.520833	0.533333	0.504167	0.533333	0.546875	0.528125	0.502083	0.513542	0.503125	0.491667	0.526042	0.544792	0.533333	0.5375	0.527083	0.508333	0.523958	0.555208	0.48125	0.551042	0.502083	0.4875	0.522917	0.454167	0.498958	0.526042	0.534375
0.50625	0.529167	0.497917	0.50625	0.525	0.547917	0.534375	0.470833	0.495833	0.467708	0.496875	0.498958	0.542708	0.532292	0.519792	0.515625	0.49375	0.520833	0.525	0.513542	0.528125	0.51875	0.548958	0.515625	0.497917	0.525	0.502083	0.491667	0.497917	0.534375	0.501042	0.525	0.5125	0.509375	0.470833	0.498958	0.483333	0.494792	0.509375	0.519792	0.505208	0.530208	0.5375	0.492708	0.534375	0.511458	0.50625	0.505208	0.516667	0.528125
0.504167	0.528125	0.486458	0.495833	0.457292	0.536458	0.53125	0.451042	0.382292	0.440625	0.5	0.496875	0.467708	0.46875	0.505208	0.522917	0.5375	0.5375	0.509375	0.505208	0.486458	0.514583	0.490625	0.502083	0.527083	0.526042	0.494792	0.476042	0.494792	0.502083	0.495833	0.458333	0.472917	0.507292	0.5125	0.513542	0.496875	0.53125	0.470833	0.5	0.467708	0.480208	0.494792	0.482292	0.509375	0.485417	0.508333	0.514583	0.464583	0.492708
0.565625	0.523958	0.539583	0.465625	0.452083	0.466667	0.442708	0.560417	0.56875	0.523958	0.50625	0.525	0.480208	0.50625	0.535417	0.545833	0.497917	0.540625	0.530208	0.570833	0.533333	0.5625	0.521875	0.538542	0.498958	0.544792	0.542708	0.536458	0.539583	0.526042	0.538542	0.501042	0.510417	0.526042	0.535417	0.519792	0.51875	0.539583	0.54375	0.563542	0.519792	0.546875	0.54375	0.532292	0.498958	0.5375	0.548958	0.50625	0.515625	0.525
mdlPFC
0.470833	0.514583	0.503125	0.504167	0.414583	0.523958	0.514583	0.532292	0.519792	0.496875	0.542708	0.491667	0.559375	0.548958	0.572917	0.552083	0.544792	0.570833	0.540625	0.56875	0.559375	0.565625	0.59375	0.552083	0.528125	0.579167	0.59375	0.583333	0.551042	0.539583	0.567708	0.583333	0.555208	0.51875	0.522917	0.542708	0.552083	0.539583	0.533333	0.566667	0.552083	0.577083	0.505208	0.545833	0.579167	0.542708	0.567708	0.542708	0.577083	0.564583
0.526042	0.5125	0.507292	0.522917	0.484375	0.521875	0.516667	0.4625	0.544792	0.53125	0.514583	0.528125	0.484375	0.465625	0.455208	0.494792	0.479167	0.519792	0.486458	0.4875	0.517708	0.51875	0.514583	0.498958	0.514583	0.496875	0.523958	0.498958	0.502083	0.472917	0.496875	0.511458	0.516667	0.523958	0.498958	0.504167	0.540625	0.515625	0.483333	0.521875	0.457292	0.515625	0.522917	0.4875	0.469792	0.459375	0.510417	0.522917	0.516667	0.526042
0.404167	0.478125	0.503125	0.48125	0.475	0.535417	0.575	0.488542	0.503125	0.557292	0.590625	0.5375	0.492708	0.475	0.485417	0.511458	0.536458	0.485417	0.502083	0.50625	0.530208	0.546875	0.504167	0.507292	0.4625	0.484375	0.514583	0.478125	0.50625	0.511458	0.534375	0.528125	0.4875	0.509375	0.485417	0.508333	0.541667	0.516667	0.5	0.489583	0.527083	0.464583	0.513542	0.519792	0.542708	0.514583	0.505208	0.486458	0.532292	0.519792
0.472917	0.533333	0.53125	0.555208	0.570833	0.49375	0.509375	0.505208	0.536458	0.540625	0.533333	0.558333	0.541667	0.515625	0.486458	0.519792	0.519792	0.551042	0.5125	0.492708	0.514583	0.561458	0.494792	0.50625	0.536458	0.547917	0.541667	0.528125	0.5375	0.521875	0.5375	0.526042	0.54375	0.521875	0.558333	0.522917	0.530208	0.536458	0.488542	0.5375	0.522917	0.510417	0.535417	0.559375	0.509375	0.504167	0.507292	0.563542	0.545833	0.515625
0.432292	0.51875	0.463542	0.471875	0.48125	0.504167	0.528125	0.457292	0.520833	0.505208	0.496875	0.463542	0.522917	0.496875	0.498958	0.532292	0.475	0.523958	0.533333	0.532292	0.540625	0.520833	0.50625	0.4875	0.5125	0.504167	0.551042	0.495833	0.5	0.514583	0.511458	0.48125	0.49375	0.515625	0.514583	0.511458	0.5375	0.555208	0.502083	0.514583	0.508333	0.526042	0.513542	0.538542	0.542708	0.520833	0.515625	0.477083	0.470833	0.464583
0.4625	0.510417	0.563542	0.467708	0.414583	0.541667	0.490625	0.507292	0.376042	0.509375	0.484375	0.497917	0.502083	0.5125	0.5	0.515625	0.513542	0.509375	0.511458	0.503125	0.505208	0.480208	0.547917	0.50625	0.528125	0.522917	0.490625	0.523958	0.498958	0.516667	0.516667	0.501042	0.516667	0.529167	0.5125	0.520833	0.511458	0.494792	0.488542	0.494792	0.479167	0.495833	0.507292	0.515625	0.448958	0.49375	0.522917	0.477083	0.546875	0.509375
0.515625	0.508333	0.544792	0.547917	0.511458	0.544792	0.48125	0.478125	0.530208	0.508333	0.508333	0.485417	0.516667	0.515625	0.507292	0.54375	0.49375	0.55	0.4875	0.5125	0.526042	0.503125	0.532292	0.513542	0.5125	0.519792	0.496875	0.54375	0.5125	0.455208	0.457292	0.517708	0.521875	0.479167	0.492708	0.503125	0.510417	0.476042	0.509375	0.510417	0.483333	0.540625	0.472917	0.447917	0.523958	0.494792	0.507292	0.494792	0.502083	0.492708
0.538542	0.495833	0.495833	0.475	0.467708	0.508333	0.513542	0.490625	0.504167	0.513542	0.533333	0.557292	0.483333	0.44375	0.479167	0.519792	0.5125	0.496875	0.54375	0.514583	0.530208	0.510417	0.502083	0.528125	0.559375	0.521875	0.515625	0.560417	0.521875	0.507292	0.5375	0.544792	0.520833	0.53125	0.542708	0.541667	0.521875	0.5125	0.55625	0.555208	0.498958	0.534375	0.56875	0.527083	0.539583	0.505208	0.548958	0.532292	0.522917	0.545833
cdlPFC
0.526042	0.497917	0.444792	0.5125	0.513542	0.495833	0.528125	0.535417	0.526042	0.55	0.497917	0.514583	0.53125	0.578125	0.551042	0.536458	0.55	0.541667	0.551042	0.56875	0.548958	0.55	0.570833	0.54375	0.51875	0.582292	0.5625	0.552083	0.522917	0.56875	0.576042	0.559375	0.541667	0.551042	0.591667	0.546875	0.563542	0.558333	0.56875	0.553125	0.545833	0.56875	0.55	0.536458	0.548958	0.547917	0.560417	0.541667	0.576042	0.563542
0.528125	0.508333	0.469792	0.522917	0.496875	0.53125	0.501042	0.547917	0.467708	0.451042	0.503125	0.522917	0.489583	0.490625	0.501042	0.483333	0.473958	0.514583	0.50625	0.49375	0.513542	0.502083	0.515625	0.504167	0.485417	0.490625	0.502083	0.507292	0.516667	0.478125	0.515625	0.46875	0.507292	0.503125	0.484375	0.522917	0.516667	0.494792	0.536458	0.520833	0.534375	0.517708	0.494792	0.469792	0.508333	0.521875	0.532292	0.504167	0.459375	0.5125
0.482292	0.532292	0.484375	0.5375	0.492708	0.555208	0.558333	0.519792	0.440625	0.4375	0.467708	0.569792	0.521875	0.5	0.528125	0.50625	0.559375	0.519792	0.527083	0.552083	0.5375	0.523958	0.509375	0.539583	0.561458	0.5125	0.515625	0.523958	0.533333	0.535417	0.517708	0.505208	0.528125	0.497917	0.489583	0.510417	0.546875	0.527083	0.521875	0.536458	0.5	0.522917	0.554167	0.563542	0.528125	0.541667	0.522917	0.535417	0.542708	0.526042
0.525	0.492708	0.521875	0.510417	0.484375	0.575	0.522917	0.572917	0.53125	0.542708	0.552083	0.520833	0.49375	0.538542	0.520833	0.542708	0.519792	0.547917	0.521875	0.538542	0.540625	0.535417	0.576042	0.51875	0.532292	0.5375	0.547917	0.55	0.567708	0.539583	0.561458	0.530208	0.544792	0.520833	0.56875	0.526042	0.576042	0.554167	0.566667	0.509375	0.530208	0.533333	0.576042	0.555208	0.533333	0.576042	0.533333	0.569792	0.53125	0.541667
0.485417	0.495833	0.492708	0.442708	0.54375	0.457292	0.4875	0.488542	0.507292	0.521875	0.471875	0.536458	0.467708	0.522917	0.538542	0.504167	0.510417	0.554167	0.508333	0.496875	0.533333	0.520833	0.4875	0.488542	0.511458	0.542708	0.503125	0.526042	0.507292	0.49375	0.529167	0.484375	0.502083	0.504167	0.53125	0.5	0.517708	0.545833	0.530208	0.516667	0.542708	0.528125	0.55625	0.501042	0.554167	0.51875	0.521875	0.53125	0.515625	0.494792
0.416667	0.470833	0.558333	0.544792	0.535417	0.525	0.464583	0.5	0.465625	0.522917	0.530208	0.534375	0.519792	0.459375	0.50625	0.484375	0.54375	0.475	0.496875	0.519792	0.53125	0.529167	0.509375	0.5375	0.544792	0.5125	0.51875	0.536458	0.510417	0.514583	0.515625	0.5	0.538542	0.527083	0.50625	0.548958	0.5125	0.495833	0.483333	0.519792	0.507292	0.491667	0.516667	0.483333	0.529167	0.495833	0.502083	0.509375	0.548958	0.502083
0.503125	0.485417	0.575	0.547917	0.557292	0.523958	0.465625	0.516667	0.503125	0.502083	0.467708	0.460417	0.496875	0.489583	0.505208	0.503125	0.472917	0.5125	0.541667	0.520833	0.502083	0.533333	0.514583	0.504167	0.495833	0.538542	0.479167	0.495833	0.548958	0.525	0.46875	0.5125	0.516667	0.540625	0.479167	0.478125	0.50625	0.5125	0.503125	0.514583	0.541667	0.492708	0.525	0.526042	0.501042	0.508333	0.4875	0.534375	0.528125	0.570833
0.496875	0.525	0.459375	0.525	0.484375	0.525	0.45625	0.539583	0.516667	0.516667	0.486458	0.523958	0.53125	0.510417	0.526042	0.517708	0.490625	0.55	0.544792	0.541667	0.547917	0.54375	0.540625	0.535417	0.535417	0.523958	0.508333	0.58125	0.53125	0.539583	0.527083	0.535417	0.534375	0.541667	0.519792	0.54375	0.532292	0.564583	0.528125	0.508333	0.509375	0.536458	0.516667	0.532292	0.515625	0.523958	0.55625	0.56875	0.526042	0.521875
vlPFC
0.470833	0.516667	0.514583	0.420833	0.492708	0.53125	0.5125	0.521875	0.540625	0.508333	0.553125	0.548958	0.541667	0.554167	0.559375	0.554167	0.577083	0.571875	0.557292	0.578125	0.573958	0.480208	0.55	0.564583	0.554167	0.555208	0.563542	0.516667	0.5375	0.529167	0.551042	0.589583	0.559375	0.583333	0.544792	0.529167	0.53125	0.547917	0.494792	0.569792	0.545833	0.530208	0.530208	0.570833	0.544792	0.55625	0.545833	0.576042	0.575	0.551042
0.533333	0.505208	0.445833	0.53125	0.444792	0.5125	0.510417	0.522917	0.478125	0.529167	0.45	0.510417	0.49375	0.526042	0.448958	0.492708	0.49375	0.5	0.479167	0.492708	0.501042	0.514583	0.553125	0.4625	0.505208	0.5125	0.49375	0.496875	0.533333	0.532292	0.505208	0.488542	0.501042	0.497917	0.5125	0.501042	0.507292	0.528125	0.501042	0.510417	0.517708	0.533333	0.457292	0.48125	0.530208	0.502083	0.480208	0.46875	0.50625	0.475
0.50625	0.538542	0.521875	0.489583	0.46875	0.555208	0.520833	0.558333	0.479167	0.54375	0.4625	0.510417	0.4625	0.50625	0.482292	0.495833	0.536458	0.501042	0.509375	0.522917	0.511458	0.528125	0.5375	0.494792	0.539583	0.542708	0.439583	0.477083	0.527083	0.534375	0.530208	0.532292	0.498958	0.49375	0.532292	0.496875	0.541667	0.5	0.508333	0.476042	0.5125	0.488542	0.492708	0.523958	0.4625	0.491667	0.521875	0.501042	0.539583	0.552083
0.508333	0.4875	0.538542	0.489583	0.578125	0.482292	0.609375	0.53125	0.427083	0.523958	0.555208	0.558333	0.520833	0.540625	0.521875	0.477083	0.548958	0.539583	0.496875	0.53125	0.511458	0.535417	0.527083	0.527083	0.513542	0.507292	0.528125	0.533333	0.510417	0.548958	0.480208	0.507292	0.521875	0.510417	0.49375	0.527083	0.536458	0.495833	0.515625	0.523958	0.541667	0.511458	0.545833	0.513542	0.520833	0.529167	0.491667	0.510417	0.539583	0.533333
0.489583	0.453125	0.482292	0.491667	0.504167	0.521875	0.526042	0.527083	0.472917	0.521875	0.54375	0.536458	0.542708	0.50625	0.519792	0.539583	0.513542	0.529167	0.541667	0.503125	0.502083	0.501042	0.517708	0.510417	0.492708	0.539583	0.523958	0.511458	0.545833	0.507292	0.516667	0.532292	0.517708	0.485417	0.498958	0.523958	0.522917	0.50625	0.53125	0.50625	0.469792	0.510417	0.494792	0.492708	0.490625	0.488542	0.501042	0.511458	0.505208	0.478125
0.425	0.536458	0.465625	0.520833	0.5375	0.522917	0.526042	0.534375	0.495833	0.501042	0.46875	0.488542	0.54375	0.469792	0.497917	0.477083	0.558333	0.494792	0.539583	0.508333	0.529167	0.5125	0.497917	0.540625	0.504167	0.511458	0.50625	0.517708	0.496875	0.475	0.495833	0.508333	0.511458	0.530208	0.521875	0.484375	0.515625	0.482292	0.526042	0.504167	0.498958	0.509375	0.533333	0.5	0.513542	0.5	0.508333	0.514583	0.521875	0.502083
0.527083	0.526042	0.53125	0.558333	0.5375	0.530208	0.498958	0.479167	0.528125	0.463542	0.5125	0.44375	0.517708	0.4875	0.544792	0.538542	0.508333	0.4875	0.48125	0.504167	0.565625	0.534375	0.497917	0.4875	0.508333	0.477083	0.489583	0.492708	0.513542	0.485417	0.511458	0.5	0.475	0.502083	0.491667	0.505208	0.520833	0.53125	0.480208	0.488542	0.526042	0.548958	0.492708	0.494792	0.485417	0.511458	0.498958	0.525	0.495833	0.46875
0.501042	0.509375	0.484375	0.479167	0.496875	0.457292	0.5	0.533333	0.541667	0.507292	0.49375	0.482292	0.455208	0.564583	0.495833	0.515625	0.551042	0.548958	0.546875	0.558333	0.507292	0.5375	0.55625	0.547917	0.55	0.563542	0.50625	0.5625	0.496875	0.538542	0.503125	0.522917	0.51875	0.498958	0.532292	0.538542	0.507292	0.542708	0.503125	0.527083	0.545833	0.546875	0.51875	0.558333	0.566667	0.520833	0.563542	0.539583	0.522917	0.572917
[truncated: 351 more columns]

## Sheet: Fig S6h
rdlPFC
0.473958	0.511458	0.496875	0.5125	0.547917	0.482292	0.434375	0.503125	0.5	0.521875	0.483333	0.55	0.561458	0.552083	0.507292	0.590625	0.571875	0.565625	0.5625	0.573958	0.560417	0.535417	0.559375	0.559375	0.563542	0.56875	0.566667	0.534375	0.552083	0.551042	0.527083	0.559375	0.522917	0.544792	0.55	0.570833	0.563542	0.538542	0.508333	0.565625	0.539583	0.552083	0.532292	0.573958	0.569792	0.525	0.559375	0.559375	0.535417	0.572917
0.521875	0.49375	0.502083	0.51875	0.4625	0.535417	0.478125	0.4875	0.464583	0.520833	0.497917	0.485417	0.479167	0.4875	0.504167	0.525	0.510417	0.509375	0.471875	0.5	0.469792	0.521875	0.501042	0.522917	0.519792	0.498958	0.45	0.507292	0.494792	0.507292	0.508333	0.529167	0.497917	0.51875	0.503125	0.502083	0.534375	0.484375	0.53125	0.45	0.508333	0.505208	0.490625	0.527083	0.532292	0.536458	0.4625	0.51875	0.49375	0.530208
0.464583	0.530208	0.552083	0.539583	0.498958	0.5	0.545833	0.427083	0.491667	0.547917	0.530208	0.504167	0.463542	0.520833	0.517708	0.470833	0.469792	0.484375	0.533333	0.517708	0.51875	0.541667	0.533333	0.514583	0.539583	0.486458	0.453125	0.514583	0.494792	0.511458	0.536458	0.469792	0.529167	0.527083	0.473958	0.48125	0.491667	0.532292	0.505208	0.553125	0.475	0.551042	0.5	0.538542	0.534375	0.53125	0.5125	0.497917	0.5125	0.473958
0.527083	0.540625	0.542708	0.546875	0.575	0.528125	0.459375	0.51875	0.497917	0.576042	0.526042	0.584375	0.533333	0.521875	0.552083	0.55	0.529167	0.5	0.526042	0.545833	0.569792	0.544792	0.553125	0.515625	0.510417	0.5375	0.479167	0.541667	0.509375	0.532292	0.533333	0.521875	0.534375	0.5375	0.520833	0.546875	0.530208	0.53125	0.535417	0.523958	0.513542	0.525	0.546875	0.529167	0.534375	0.526042	0.542708	0.552083	0.535417	0.495833
0.434375	0.45625	0.436458	0.408333	0.429167	0.46875	0.546875	0.525	0.50625	0.467708	0.541667	0.530208	0.526042	0.525	0.485417	0.529167	0.46875	0.492708	0.50625	0.526042	0.529167	0.503125	0.501042	0.571875	0.476042	0.521875	0.540625	0.438542	0.551042	0.511458	0.521875	0.504167	0.55625	0.469792	0.513542	0.516667	0.534375	0.5625	0.513542	0.558333	0.501042	0.480208	0.51875	0.528125	0.510417	0.45625	0.5125	0.525	0.488542	0.565625
0.486458	0.548958	0.544792	0.520833	0.51875	0.532292	0.5375	0.486458	0.50625	0.476042	0.55	0.455208	0.515625	0.51875	0.529167	0.511458	0.530208	0.478125	0.530208	0.536458	0.521875	0.53125	0.508333	0.48125	0.528125	0.526042	0.519792	0.55	0.485417	0.520833	0.502083	0.502083	0.507292	0.491667	0.515625	0.50625	0.496875	0.517708	0.514583	0.536458	0.533333	0.540625	0.517708	0.541667	0.5625	0.532292	0.484375	0.521875	0.548958	0.565625
0.492708	0.513542	0.535417	0.507292	0.552083	0.514583	0.509375	0.439583	0.545833	0.433333	0.521875	0.510417	0.469792	0.521875	0.475	0.529167	0.510417	0.530208	0.5125	0.5	0.504167	0.533333	0.507292	0.525	0.492708	0.517708	0.5	0.486458	0.494792	0.527083	0.492708	0.5375	0.507292	0.54375	0.527083	0.542708	0.508333	0.509375	0.5125	0.535417	0.501042	0.519792	0.502083	0.457292	0.502083	0.484375	0.541667	0.532292	0.504167	0.495833
0.544792	0.508333	0.527083	0.427083	0.521875	0.454167	0.470833	0.523958	0.48125	0.515625	0.479167	0.527083	0.552083	0.525	0.554167	0.54375	0.511458	0.5375	0.514583	0.494792	0.535417	0.54375	0.526042	0.50625	0.533333	0.519792	0.498958	0.530208	0.534375	0.564583	0.53125	0.536458	0.510417	0.522917	0.503125	0.542708	0.509375	0.538542	0.486458	0.527083	0.509375	0.538542	0.528125	0.529167	0.520833	0.526042	0.521875	0.509375	0.520833	0.54375
mdlPFC
0.475	0.519792	0.470833	0.5	0.536458	0.553125	0.45625	0.498958	0.5	0.49375	0.528125	0.529167	0.5375	0.530208	0.5625	0.571875	0.523958	0.584375	0.5625	0.526042	0.544792	0.582292	0.546875	0.520833	0.55	0.561458	0.5875	0.573958	0.5625	0.566667	0.559375	0.56875	0.5875	0.514583	0.534375	0.540625	0.541667	0.553125	0.560417	0.582292	0.553125	0.55	0.559375	0.563542	0.55	0.552083	0.551042	0.546875	0.560417	0.542708
0.529167	0.523958	0.507292	0.476042	0.4625	0.508333	0.469792	0.507292	0.453125	0.505208	0.452083	0.516667	0.525	0.497917	0.46875	0.5125	0.46875	0.484375	0.492708	0.523958	0.526042	0.479167	0.503125	0.505208	0.541667	0.5	0.5125	0.54375	0.50625	0.513542	0.5125	0.508333	0.525	0.502083	0.510417	0.494792	0.50625	0.522917	0.477083	0.509375	0.504167	0.520833	0.475	0.523958	0.511458	0.505208	0.53125	0.50625	0.502083	0.527083
0.441667	0.511458	0.50625	0.464583	0.459375	0.475	0.516667	0.521875	0.45	0.529167	0.492708	0.436458	0.514583	0.448958	0.498958	0.480208	0.497917	0.492708	0.522917	0.477083	0.526042	0.5625	0.532292	0.494792	0.548958	0.519792	0.495833	0.48125	0.535417	0.53125	0.526042	0.522917	0.476042	0.4875	0.559375	0.527083	0.540625	0.523958	0.547917	0.501042	0.522917	0.557292	0.503125	0.539583	0.535417	0.508333	0.50625	0.480208	0.542708	0.534375
0.53125	0.541667	0.55625	0.51875	0.560417	0.572917	0.540625	0.519792	0.545833	0.527083	0.548958	0.555208	0.519792	0.557292	0.528125	0.484375	0.539583	0.535417	0.561458	0.528125	0.545833	0.555208	0.50625	0.517708	0.514583	0.561458	0.551042	0.523958	0.516667	0.558333	0.560417	0.528125	0.538542	0.486458	0.548958	0.535417	0.555208	0.541667	0.521875	0.563542	0.567708	0.511458	0.50625	0.530208	0.534375	0.494792	0.54375	0.532292	0.536458	0.523958
0.4875	0.515625	0.444792	0.497917	0.471875	0.520833	0.460417	0.551042	0.521875	0.458333	0.521875	0.548958	0.519792	0.541667	0.534375	0.523958	0.542708	0.535417	0.511458	0.495833	0.521875	0.534375	0.516667	0.529167	0.508333	0.513542	0.513542	0.566667	0.480208	0.511458	0.528125	0.539583	0.519792	0.516667	0.473958	0.492708	0.498958	0.504167	0.5375	0.511458	0.534375	0.503125	0.526042	0.546875	0.502083	0.507292	0.492708	0.504167	0.521875	0.532292
0.432292	0.473958	0.551042	0.530208	0.541667	0.476042	0.515625	0.4875	0.526042	0.532292	0.483333	0.505208	0.554167	0.478125	0.513542	0.514583	0.513542	0.516667	0.511458	0.504167	0.46875	0.514583	0.501042	0.496875	0.489583	0.51875	0.527083	0.482292	0.507292	0.514583	0.54375	0.5125	0.533333	0.502083	0.473958	0.559375	0.482292	0.504167	0.538542	0.5125	0.529167	0.520833	0.486458	0.514583	0.503125	0.5375	0.525	0.501042	0.527083	0.548958
0.5	0.486458	0.553125	0.501042	0.535417	0.522917	0.397917	0.477083	0.533333	0.517708	0.503125	0.519792	0.491667	0.505208	0.502083	0.50625	0.490625	0.526042	0.480208	0.5	0.520833	0.495833	0.492708	0.498958	0.458333	0.504167	0.49375	0.495833	0.546875	0.514583	0.5375	0.530208	0.522917	0.504167	0.523958	0.516667	0.478125	0.507292	0.520833	0.494792	0.522917	0.539583	0.496875	0.525	0.501042	0.503125	0.526042	0.544792	0.503125	0.525
0.511458	0.527083	0.459375	0.488542	0.5	0.490625	0.461458	0.502083	0.534375	0.526042	0.498958	0.509375	0.517708	0.486458	0.508333	0.569792	0.563542	0.546875	0.557292	0.554167	0.529167	0.529167	0.538542	0.515625	0.528125	0.538542	0.51875	0.551042	0.544792	0.5	0.513542	0.565625	0.516667	0.519792	0.557292	0.509375	0.523958	0.53125	0.505208	0.526042	0.535417	0.519792	0.527083	0.527083	0.570833	0.56875	0.54375	0.535417	0.554167	0.53125
cdlPFC
0.495833	0.425	0.478125	0.455208	0.53125	0.496875	0.502083	0.536458	0.541667	0.504167	0.542708	0.529167	0.544792	0.561458	0.576042	0.547917	0.529167	0.564583	0.55	0.53125	0.548958	0.586458	0.561458	0.54375	0.539583	0.573958	0.538542	0.563542	0.551042	0.576042	0.5625	0.557292	0.542708	0.573958	0.545833	0.51875	0.5625	0.536458	0.559375	0.544792	0.552083	0.589583	0.547917	0.536458	0.544792	0.530208	0.585417	0.508333	0.578125	0.566667
0.523958	0.5125	0.521875	0.513542	0.50625	0.536458	0.45	0.471875	0.472917	0.48125	0.485417	0.50625	0.536458	0.521875	0.478125	0.519792	0.465625	0.467708	0.519792	0.507292	0.528125	0.509375	0.489583	0.503125	0.495833	0.529167	0.501042	0.544792	0.501042	0.486458	0.515625	0.510417	0.526042	0.50625	0.523958	0.522917	0.502083	0.470833	0.48125	0.498958	0.498958	0.522917	0.511458	0.548958	0.463542	0.525	0.470833	0.48125	0.498958	0.511458
0.460417	0.521875	0.505208	0.530208	0.492708	0.501042	0.515625	0.458333	0.505208	0.420833	0.45625	0.538542	0.476042	0.467708	0.48125	0.480208	0.483333	0.566667	0.526042	0.520833	0.515625	0.515625	0.546875	0.508333	0.532292	0.522917	0.51875	0.526042	0.526042	0.542708	0.5	0.514583	0.516667	0.497917	0.483333	0.502083	0.517708	0.553125	0.475	0.510417	0.53125	0.536458	0.490625	0.497917	0.526042	0.504167	0.4875	0.529167	0.502083	0.515625
0.520833	0.520833	0.56875	0.504167	0.528125	0.534375	0.555208	0.489583	0.515625	0.548958	0.508333	0.507292	0.553125	0.544792	0.520833	0.516667	0.530208	0.5125	0.491667	0.553125	0.526042	0.511458	0.539583	0.577083	0.529167	0.544792	0.529167	0.533333	0.501042	0.51875	0.526042	0.527083	0.560417	0.54375	0.5125	0.50625	0.533333	0.475	0.497917	0.539583	0.58125	0.553125	0.510417	0.513542	0.538542	0.475	0.560417	0.517708	0.491667	0.535417
0.485417	0.504167	0.425	0.473958	0.44375	0.5375	0.498958	0.484375	0.51875	0.495833	0.519792	0.528125	0.529167	0.541667	0.55	0.502083	0.534375	0.521875	0.525	0.48125	0.504167	0.536458	0.539583	0.547917	0.502083	0.454167	0.525	0.511458	0.526042	0.502083	0.507292	0.505208	0.5125	0.50625	0.478125	0.513542	0.516667	0.5125	0.469792	0.515625	0.517708	0.522917	0.51875	0.508333	0.510417	0.498958	0.508333	0.509375	0.494792	0.529167
0.50625	0.486458	0.51875	0.535417	0.535417	0.539583	0.495833	0.492708	0.46875	0.545833	0.480208	0.445833	0.48125	0.466667	0.504167	0.508333	0.521875	0.53125	0.517708	0.530208	0.5	0.513542	0.514583	0.520833	0.50625	0.5375	0.53125	0.470833	0.545833	0.528125	0.507292	0.527083	0.528125	0.528125	0.486458	0.538542	0.515625	0.541667	0.534375	0.491667	0.514583	0.505208	0.529167	0.515625	0.498958	0.523958	0.514583	0.540625	0.508333	0.508333
0.477083	0.517708	0.490625	0.545833	0.49375	0.498958	0.513542	0.554167	0.466667	0.51875	0.425	0.542708	0.529167	0.496875	0.510417	0.49375	0.532292	0.546875	0.503125	0.535417	0.51875	0.510417	0.505208	0.527083	0.448958	0.48125	0.461458	0.555208	0.478125	0.517708	0.470833	0.5375	0.471875	0.498958	0.503125	0.522917	0.482292	0.533333	0.526042	0.502083	0.479167	0.545833	0.509375	0.489583	0.470833	0.533333	0.538542	0.465625	0.552083	0.49375
0.514583	0.494792	0.5	0.460417	0.48125	0.489583	0.489583	0.513542	0.559375	0.465625	0.545833	0.526042	0.445833	0.489583	0.534375	0.515625	0.551042	0.538542	0.54375	0.554167	0.582292	0.516667	0.519792	0.551042	0.54375	0.520833	0.5125	0.548958	0.519792	0.533333	0.515625	0.536458	0.535417	0.534375	0.484375	0.513542	0.546875	0.525	0.554167	0.498958	0.566667	0.515625	0.546875	0.513542	0.517708	0.540625	0.576042	0.527083	0.532292	0.533333
vlPFC
0.458333	0.472917	0.471875	0.45	0.46875	0.45	0.496875	0.51875	0.514583	0.473958	0.522917	0.538542	0.510417	0.553125	0.58125	0.535417	0.489583	0.521875	0.55625	0.536458	0.492708	0.492708	0.507292	0.586458	0.555208	0.544792	0.578125	0.496875	0.577083	0.552083	0.478125	0.596875	0.515625	0.510417	0.526042	0.529167	0.552083	0.532292	0.505208	0.517708	0.525	0.544792	0.53125	0.55625	0.528125	0.546875	0.585417	0.527083	0.540625	0.54375
0.530208	0.515625	0.510417	0.508333	0.509375	0.525	0.461458	0.507292	0.491667	0.534375	0.534375	0.527083	0.510417	0.486458	0.522917	0.528125	0.476042	0.498958	0.455208	0.466667	0.508333	0.513542	0.538542	0.498958	0.507292	0.514583	0.488542	0.483333	0.521875	0.486458	0.475	0.508333	0.545833	0.498958	0.534375	0.521875	0.542708	0.508333	0.513542	0.5125	0.482292	0.4875	0.492708	0.483333	0.494792	0.482292	0.515625	0.492708	0.496875	0.5375
0.48125	0.475	0.45	0.455208	0.495833	0.467708	0.536458	0.473958	0.513542	0.4875	0.4875	0.486458	0.519792	0.504167	0.488542	0.464583	0.514583	0.551042	0.526042	0.464583	0.485417	0.533333	0.552083	0.539583	0.507292	0.534375	0.445833	0.489583	0.472917	0.545833	0.521875	0.505208	0.526042	0.501042	0.486458	0.498958	0.552083	0.498958	0.503125	0.4875	0.5125	0.497917	0.509375	0.529167	0.508333	0.505208	0.53125	0.502083	0.507292	0.521875
0.509375	0.577083	0.566667	0.554167	0.509375	0.5125	0.572917	0.527083	0.5	0.527083	0.538542	0.521875	0.523958	0.492708	0.5375	0.51875	0.53125	0.521875	0.510417	0.588542	0.545833	0.532292	0.530208	0.522917	0.503125	0.505208	0.511458	0.49375	0.527083	0.501042	0.560417	0.560417	0.560417	0.513542	0.526042	0.553125	0.532292	0.527083	0.507292	0.508333	0.534375	0.502083	0.527083	0.521875	0.479167	0.539583	0.509375	0.513542	0.545833	0.534375
0.44375	0.44375	0.463542	0.544792	0.5	0.486458	0.440625	0.464583	0.492708	0.476042	0.463542	0.488542	0.552083	0.526042	0.460417	0.523958	0.521875	0.544792	0.5125	0.567708	0.494792	0.519792	0.44375	0.461458	0.5125	0.45625	0.522917	0.51875	0.525	0.55	0.486458	0.51875	0.536458	0.560417	0.555208	0.498958	0.503125	0.503125	0.567708	0.464583	0.465625	0.507292	0.490625	0.552083	0.576042	0.567708	0.521875	0.4625	0.447917	0.526042
0.5	0.465625	0.521875	0.505208	0.48125	0.517708	0.492708	0.501042	0.479167	0.445833	0.528125	0.497917	0.472917	0.48125	0.560417	0.55	0.49375	0.464583	0.5	0.520833	0.505208	0.498958	0.473958	0.494792	0.501042	0.525	0.502083	0.527083	0.514583	0.503125	0.453125	0.494792	0.527083	0.50625	0.483333	0.514583	0.505208	0.49375	0.48125	0.532292	0.522917	0.533333	0.516667	0.490625	0.488542	0.496875	0.546875	0.508333	0.5	0.532292
0.5125	0.523958	0.54375	0.5125	0.539583	0.523958	0.463542	0.544792	0.496875	0.457292	0.50625	0.519792	0.551042	0.478125	0.521875	0.505208	0.515625	0.508333	0.510417	0.513542	0.53125	0.485417	0.509375	0.505208	0.492708	0.541667	0.514583	0.509375	0.5	0.4875	0.498958	0.486458	0.486458	0.458333	0.533333	0.53125	0.495833	0.521875	0.521875	0.530208	0.533333	0.515625	0.489583	0.528125	0.523958	0.475	0.529167	0.555208	0.496875	0.552083
0.519792	0.488542	0.523958	0.496875	0.49375	0.528125	0.54375	0.513542	0.451042	0.55	0.495833	0.461458	0.4875	0.526042	0.505208	0.533333	0.520833	0.497917	0.4875	0.490625	0.503125	0.521875	0.54375	0.54375	0.496875	0.545833	0.535417	0.560417	0.513542	0.515625	0.54375	0.517708	0.53125	0.53125	0.558333	0.521875	0.559375	0.519792	0.55625	0.507292	0.483333	0.542708	0.526042	0.5125	0.50625	0.511458	0.548958	0.541667	0.5625	0.533333
[truncated: 351 more columns]
