# Supplementary material for: Reward-related choices determine information timing and flow across macaque lateral prefrontal cortex
Source: Nat Commun. 2021 Feb 9;12:894. doi: 10.1038/s41467-021-20943-9 (PMC7873307; doi:10.1038/s41467-021-20943-9)
Supplement: Supplementary file 6 — Source Data [file 41467_2021_20943_MOESM6_ESM.zip › Excel/Figure S7.xlsx]

## Sheet: Fig S7a
rdlPFC
0.529167	0.504687	0.489063	0.528646	0.526563	0.515625	0.520833	0.510417	0.510938	0.544792	0.527604	0.473438	0.518229	0.498958	0.511979	0.518229	0.518229	0.501042	0.505208	0.520312	0.522917	0.530729	0.519792	0.525	0.506771	0.527604	0.504167	0.5125	0.492708	0.50625	0.528125	0.507812	0.527604	0.540104	0.503125	0.534375	0.527083	0.513542	0.515625	0.511458	0.516146	0.515104	0.520833	0.492188	0.501042	0.520312	0.510417	0.493229	0.530729	0.480208
0.538542	0.531771	0.515104	0.525	0.501042	0.505208	0.507812	0.510938	0.508333	0.476042	0.528646	0.511979	0.517188	0.505208	0.507292	0.497917	0.485417	0.527604	0.48125	0.520833	0.489583	0.513021	0.509896	0.519271	0.503646	0.517708	0.516667	0.491146	0.501563	0.511458	0.531771	0.454688	0.511979	0.513021	0.53125	0.511979	0.533854	0.495312	0.477604	0.498437	0.493229	0.49375	0.498958	0.525	0.505729	0.501563	0.495312	0.521354	0.504167	0.533333
0.513416	0.512919	0.523448	0.536703	0.522044	0.502427	0.518278	0.500018	0.506057	0.499461	0.507243	0.521999	0.500178	0.487714	0.523056	0.501075	0.518233	0.523622	0.520081	0.490848	0.512277	0.507107	0.512172	0.514391	0.507174	0.482983	0.484847	0.518293	0.512292	0.499256	0.506759	0.502155	0.510194	0.494108	0.490221	0.461313	0.494849	0.508035	0.480537	0.477669	0.50808	0.531299	0.488198	0.528785	0.493437	0.48918	0.501854	0.48256	0.498781	0.481957
0.522406	0.500062	0.514069	0.530303	0.502037	0.508363	0.51249	0.505749	0.526061	0.499473	0.493141	0.511917	0.476464	0.504707	0.499479	0.48014	0.499437	0.515674	0.506286	0.519359	0.5104	0.478472	0.492679	0.471279	0.48748	0.496878	0.496885	0.51934	0.510905	0.51725	0.499482	0.525039	0.535007	0.513535	0.523058	0.494756	0.520873	0.472831	0.48391	0.496803	0.499505	0.514131	0.503132	0.505772	0.496357	0.519369	0.507233	0.509945	0.509339	0.513063
0.500521	0.521354	0.531771	0.524479	0.520312	0.503125	0.525	0.503646	0.50625	0.505208	0.514062	0.521354	0.510938	0.519271	0.496875	0.504167	0.510417	0.510938	0.531771	0.486979	0.501042	0.513021	0.510417	0.503125	0.481771	0.491146	0.515104	0.519271	0.522396	0.50625	0.514583	0.532813	0.511979	0.491667	0.505208	0.534375	0.511458	0.497396	0.504167	0.501042	0.501563	0.493229	0.464583	0.483333	0.511979	0.503646	0.496354	0.503646	0.521875	0.483333
0.447917	0.532813	0.5375	0.452083	0.476042	0.55	0.501563	0.467708	0.469271	0.488021	0.504687	0.484896	0.532813	0.559375	0.482812	0.576042	0.480729	0.504687	0.377604	0.552083	0.549479	0.460938	0.457813	0.543229	0.515625	0.533333	0.534375	0.486979	0.527083	0.527083	0.576042	0.543229	0.558854	0.492708	0.508333	0.555208	0.446875	0.564063	0.524479	0.55	0.548438	0.477604	0.542188	0.544792	0.455729	0.542188	0.527604	0.482292	0.555208	0.563542
0.506994	0.520981	0.495845	0.505597	0.517651	0.520875	0.499483	0.503634	0.520421	0.535676	0.526596	0.476499	0.51735	0.520897	0.515439	0.497166	0.49795	0.49269	0.493919	0.503107	0.513319	0.492591	0.497279	0.520996	0.537835	0.499913	0.531148	0.485043	0.519229	0.49232	0.488728	0.534137	0.492154	0.473277	0.508096	0.498245	0.500593	0.546304	0.504254	0.521826	0.50553	0.496667	0.49518	0.511808	0.520611	0.510586	0.475171	0.52052	0.521351	0.49306
0.475993	0.524623	0.519883	0.491654	0.517335	0.4854	0.502116	0.48957	0.508988	0.486317	0.501526	0.500534	0.510888	0.494202	0.506263	0.525672	0.478574	0.518298	0.492161	0.511019	0.50417	0.486442	0.511557	0.486465	0.490035	0.490016	0.486373	0.514118	0.509896	0.498401	0.520876	0.528738	0.481184	0.496351	0.507835	0.48486	0.515681	0.519274	0.510466	0.487474	0.514682	0.512503	0.500606	0.510472	0.52615	0.497972	0.49528	0.488981	0.533468	0.51419
mdlPFC
0.505208	0.509896	0.539062	0.482292	0.492188	0.514062	0.514583	0.497917	0.521354	0.523958	0.528125	0.48125	0.505729	0.508854	0.532813	0.467187	0.495312	0.511458	0.519792	0.519792	0.494792	0.527083	0.521875	0.509896	0.501563	0.51875	0.491667	0.501563	0.510938	0.532813	0.5375	0.479167	0.517708	0.497396	0.49375	0.533333	0.471875	0.509375	0.526563	0.503646	0.488542	0.5125	0.486979	0.508333	0.528646	0.482812	0.519792	0.4875	0.508854	0.503125
0.494271	0.482292	0.492188	0.501042	0.482292	0.485938	0.483854	0.491667	0.49375	0.515104	0.499479	0.508854	0.519792	0.53125	0.513021	0.531771	0.503125	0.485938	0.490104	0.528125	0.501042	0.507292	0.508333	0.524479	0.519271	0.525521	0.505729	0.49375	0.473958	0.528125	0.509375	0.522396	0.502604	0.503646	0.502604	0.501563	0.5125	0.518229	0.502083	0.520833	0.532813	0.493229	0.481771	0.528125	0.493229	0.491667	0.502083	0.497396	0.490625	0.498437
0.464526	0.516896	0.499951	0.517546	0.519025	0.483926	0.524898	0.509831	0.492961	0.471766	0.504351	0.499642	0.529306	0.507824	0.511333	0.481171	0.505076	0.487451	0.490576	0.496661	0.48653	0.524377	0.496351	0.505922	0.520867	0.511092	0.475608	0.516655	0.515101	0.505756	0.497625	0.504374	0.514942	0.502125	0.541541	0.473722	0.494924	0.500668	0.510865	0.474009	0.488017	0.499536	0.526686	0.50531	0.485497	0.51347	0.512368	0.507816	0.52249	0.515854
0.517757	0.50835	0.513047	0.501638	0.489986	0.482734	0.526219	0.507855	0.525609	0.501517	0.516172	0.48068	0.490094	0.50359	0.526608	0.513034	0.517708	0.503593	0.490573	0.51156	0.485954	0.502568	0.485862	0.50475	0.528728	0.489577	0.491143	0.47649	0.505208	0.499987	0.485397	0.514135	0.513597	0.508222	0.52973	0.496764	0.510938	0.476536	0.493196	0.508301	0.51513	0.496312	0.544366	0.506709	0.523988	0.493753	0.494739	0.520912	0.508324	0.510967
0.528646	0.497917	0.503646	0.509896	0.519271	0.535937	0.539062	0.502083	0.510938	0.492708	0.516667	0.525521	0.513021	0.534375	0.511979	0.526563	0.535417	0.514062	0.496875	0.504167	0.529687	0.486458	0.546354	0.504687	0.510417	0.525521	0.518229	0.511979	0.491146	0.478646	0.529167	0.525521	0.505729	0.510938	0.519792	0.533333	0.517188	0.510417	0.523958	0.521354	0.53125	0.525	0.526563	0.568229	0.491146	0.522917	0.518229	0.486979	0.53125	0.527604
0.502604	0.510938	0.515625	0.486458	0.459896	0.505208	0.502604	0.489583	0.51875	0.524479	0.500521	0.523438	0.472917	0.491146	0.491667	0.516667	0.507292	0.521354	0.504167	0.505729	0.490625	0.509896	0.508333	0.503125	0.529687	0.515104	0.507292	0.510938	0.502604	0.528125	0.517188	0.50625	0.515104	0.502604	0.501563	0.514583	0.492188	0.507812	0.494792	0.531771	0.501042	0.528125	0.495833	0.502604	0.505729	0.521875	0.494792	0.519271	0.508333	0.490625
0.505672	0.483586	0.47083	0.496728	0.506759	0.51981	0.517455	0.496306	0.509038	0.50454	0.531215	0.511696	0.505272	0.496351	0.476212	0.499446	0.49297	0.500864	0.531064	0.512172	0.492275	0.48641	0.501635	0.499611	0.49167	0.498456	0.502162	0.509643	0.503113	0.494192	0.481232	0.513855	0.487255	0.499272	0.506094	0.495385	0.486659	0.502276	0.498365	0.524618	0.508315	0.508797	0.493852	0.489761	0.485979	0.507355	0.484167	0.49894	0.523577	0.512843
0.485354	0.526684	0.525092	0.487457	0.521403	0.525043	0.490628	0.509486	0.519851	0.512602	0.509395	0.514655	0.516713	0.491169	0.512575	0.531355	0.506214	0.511462	0.521918	0.497438	0.517214	0.504196	0.50683	0.497484	0.491686	0.501061	0.508884	0.482835	0.534526	0.536596	0.495198	0.494261	0.508825	0.519913	0.493183	0.494746	0.511507	0.481705	0.470761	0.507288	0.516745	0.500508	0.503616	0.511494	0.521482	0.53293	0.517279	0.477578	0.504118	0.496793
cdlPFC
0.496354	0.518229	0.511979	0.495312	0.542188	0.472917	0.503125	0.501042	0.516146	0.482812	0.546875	0.5	0.508333	0.517188	0.533333	0.515625	0.497917	0.519271	0.517708	0.51875	0.483333	0.513021	0.499479	0.519792	0.530208	0.490625	0.514062	0.509896	0.484375	0.526042	0.534375	0.519271	0.515104	0.491146	0.5125	0.509375	0.518229	0.507292	0.538021	0.507812	0.50625	0.534375	0.495833	0.521875	0.533333	0.514583	0.513021	0.516146	0.553646	0.494271
0.495312	0.504687	0.480729	0.502083	0.517188	0.514062	0.527083	0.515104	0.519271	0.503646	0.513542	0.528125	0.513542	0.503646	0.520833	0.525	0.507292	0.523958	0.4875	0.528646	0.515104	0.48125	0.503125	0.4875	0.524479	0.497396	0.477604	0.509375	0.500521	0.497396	0.522396	0.521354	0.523438	0.513021	0.516667	0.48125	0.492188	0.511979	0.494792	0.494271	0.528646	0.511979	0.5	0.5	0.483333	0.511979	0.553646	0.531771	0.527604	0.517708
0.503793	0.521078	0.501258	0.529276	0.525154	0.527448	0.509748	0.532551	0.505733	0.489935	0.520776	0.517357	0.502698	0.498381	0.503143	0.550456	0.513228	0.5465	0.509258	0.494108	0.483564	0.502435	0.488779	0.5316	0.505861	0.506042	0.518663	0.500283	0.518112	0.50457	0.527207	0.50202	0.517191	0.524829	0.501521	0.487232	0.51953	0.508526	0.525395	0.521267	0.46849	0.523721	0.507786	0.496388	0.498245	0.539133	0.496667	0.506428	0.518738	0.499377
0.504727	0.489017	0.510047	0.511468	0.491552	0.494729	0.506266	0.499961	0.495299	0.517233	0.47083	0.493717	0.496846	0.457092	0.495273	0.51363	0.519792	0.496908	0.50097	0.50415	0.500468	0.503168	0.508435	0.503695	0.523529	0.534051	0.503125	0.47442	0.500003	0.502539	0.51001	0.508831	0.518812	0.497897	0.509945	0.491077	0.514148	0.497337	0.489521	0.522533	0.508376	0.500567	0.484798	0.502123	0.500029	0.51361	0.504668	0.496885	0.477001	0.498405
0.488542	0.477083	0.486979	0.472396	0.522917	0.548958	0.4875	0.544792	0.538542	0.478125	0.525521	0.482812	0.489583	0.530208	0.530729	0.541146	0.510417	0.485417	0.513021	0.528125	0.469792	0.522917	0.546354	0.55	0.552604	0.520312	0.511458	0.478646	0.503646	0.502604	0.522396	0.536458	0.508854	0.544271	0.50625	0.527083	0.533333	0.498437	0.513542	0.516667	0.5125	0.554688	0.529167	0.498437	0.503646	0.493229	0.527083	0.492708	0.524479	0.520833
0.502604	0.510938	0.520833	0.507292	0.526042	0.521875	0.50625	0.509896	0.514062	0.509375	0.513542	0.5125	0.529687	0.493229	0.520312	0.514062	0.514583	0.540625	0.492188	0.48125	0.525521	0.515625	0.490625	0.529687	0.525	0.505729	0.505729	0.521875	0.496354	0.484375	0.527604	0.497396	0.520833	0.516667	0.506771	0.53125	0.536458	0.519792	0.50625	0.517708	0.514062	0.525521	0.506771	0.556771	0.530208	0.526563	0.534375	0.509896	0.538021	0.520312
0.512994	0.503604	0.511552	0.502442	0.487036	0.474687	0.522769	0.509929	0.514587	0.51033	0.502812	0.487934	0.480491	0.480726	0.516685	0.481526	0.52492	0.475533	0.500184	0.525955	0.504895	0.513054	0.499566	0.516459	0.476824	0.49281	0.505771	0.46535	0.541263	0.500524	0.525539	0.54105	0.5006	0.501264	0.500668	0.518353	0.500042	0.482424	0.520761	0.50808	0.512979	0.515863	0.526596	0.493618	0.485663	0.503793	0.454088	0.515953	0.518572	0.480394
0.496292	0.516169	0.503711	0.50419	0.505703	0.503141	0.511488	0.51877	0.475901	0.493111	0.506853	0.517699	0.503056	0.502172	0.481162	0.500059	0.518291	0.526071	0.502604	0.497399	0.477571	0.465543	0.490026	0.485305	0.504091	0.502519	0.501088	0.501045	0.504144	0.517807	0.502591	0.493747	0.484876	0.493753	0.494146	0.515114	0.465936	0.525599	0.492135	0.529851	0.486966	0.47388	0.525062	0.474987	0.503213	0.482203	0.502077	0.500567	0.512061	0.512497
vlPFC
0.514583	0.499479	0.511458	0.476042	0.510417	0.500521	0.516667	0.515625	0.520833	0.517188	0.523438	0.519271	0.522396	0.540625	0.517188	0.485938	0.495833	0.503125	0.529167	0.505729	0.50625	0.481771	0.507812	0.514062	0.510938	0.505729	0.506771	0.525	0.515625	0.533333	0.525	0.510417	0.524479	0.4875	0.518229	0.524479	0.495312	0.540104	0.502083	0.538021	0.533854	0.502083	0.514062	0.540104	0.508854	0.524479	0.565104	0.544792	0.530208	0.533333
0.505729	0.514583	0.515625	0.5125	0.491667	0.505208	0.520833	0.525	0.509375	0.491667	0.523958	0.526042	0.4875	0.530729	0.510417	0.523438	0.507812	0.51875	0.503646	0.503646	0.515104	0.502604	0.5125	0.5125	0.5	0.482812	0.5	0.517188	0.507292	0.526042	0.532292	0.516146	0.500521	0.520312	0.53125	0.503125	0.498437	0.509896	0.542708	0.536979	0.51875	0.502083	0.519271	0.520833	0.546354	0.518229	0.497917	0.521354	0.525521	0.533854
0.534378	0.475117	0.49263	0.547021	0.508193	0.514625	0.484733	0.473669	0.532506	0.465947	0.4954	0.463508	0.505182	0.505763	0.476499	0.47462	0.501973	0.509469	0.500042	0.533789	0.52021	0.486756	0.511371	0.50759	0.484507	0.500834	0.49192	0.518368	0.505227	0.51904	0.497724	0.487889	0.484522	0.509439	0.506608	0.50722	0.507303	0.482749	0.510299	0.469132	0.510269	0.539262	0.501611	0.540092	0.524151	0.477646	0.503272	0.494659	0.527442	0.483375
0.5	0.52291	0.515212	0.48958	0.506309	0.508854	0.517748	0.52554	0.517679	0.531299	0.480218	0.505307	0.509408	0.496852	0.503662	0.51929	0.478646	0.492728	0.483268	0.500501	0.495303	0.50056	0.502611	0.51516	0.463414	0.485901	0.494815	0.530294	0.495345	0.540242	0.466559	0.502611	0.505248	0.48959	0.502565	0.511996	0.535024	0.492735	0.505215	0.499489	0.503154	0.51304	0.496348	0.492214	0.522442	0.511442	0.487978	0.509441	0.513031	0.507301
0.530208	0.527604	0.505208	0.515625	0.522396	0.504167	0.454167	0.489063	0.492708	0.520312	0.495833	0.540104	0.501042	0.509896	0.518229	0.527604	0.521354	0.504167	0.536979	0.479167	0.501563	0.526042	0.507812	0.508854	0.527083	0.518229	0.523438	0.515625	0.479167	0.473958	0.509896	0.517708	0.521354	0.530729	0.535417	0.502604	0.481771	0.521354	0.501042	0.518229	0.525	0.50625	0.524479	0.505208	0.467187	0.521875	0.521875	0.517708	0.500521	0.495833
0.442708	0.551042	0.454167	0.446354	0.58125	0.478125	0.479167	0.443229	0.571875	0.513021	0.454167	0.457292	0.561979	0.46875	0.316667	0.554688	0.529687	0.557813	0.523438	0.464583	0.464062	0.483854	0.560937	0.452604	0.457292	0.460938	0.544271	0.490625	0.445833	0.55	0.569792	0.555729	0.572396	0.551042	0.559896	0.473958	0.555208	0.460417	0.472396	0.547396	0.464583	0.549479	0.457813	0.560417	0.571875	0.547396	0.457292	0.551042	0.538542	0.473438
0.490161	0.526316	0.511862	0.516164	0.511152	0.518814	0.52855	0.519659	0.493226	0.47425	0.518979	0.494244	0.498101	0.512013	0.543775	0.485934	0.478778	0.512292	0.523908	0.468966	0.523546	0.506057	0.500698	0.466392	0.508571	0.508518	0.494358	0.498796	0.528385	0.518398	0.523523	0.498705	0.524814	0.518043	0.526301	0.531721	0.496713	0.512004	0.523697	0.49857	0.520798	0.501159	0.534415	0.488207	0.500713	0.509303	0.528755	0.482493	0.502177	0.502065
0.479586	0.51157	0.481299	0.473313	0.513748	0.438778	0.53353	0.517787	0.492102	0.520414	0.526687	0.509382	0.506738	0.485361	0.485977	0.439148	0.504615	0.495319	0.49944	0.507904	0.505837	0.481692	0.495902	0.500066	0.49434	0.477951	0.551186	0.500554	0.521986	0.54283	0.53029	0.500472	0.484306	0.512038	0.50475	0.437762	0.503626	0.503584	0.513024	0.477627	0.492148	0.488532	0.499479	0.538211	0.507367	0.516215	0.520434	0.536655	0.483717	0.495833
[truncated: 351 more columns]

## Sheet: Fig S7b
rdlPFC
0.524479	0.501042	0.471354	0.518229	0.51875	0.519271	0.523958	0.488542	0.508333	0.506771	0.529687	0.504167	0.49375	0.510938	0.520833	0.517188	0.500521	0.498958	0.500521	0.539583	0.485417	0.505729	0.513021	0.5	0.511979	0.510417	0.478646	0.494792	0.507292	0.505729	0.524479	0.519271	0.499479	0.504687	0.496875	0.519271	0.520833	0.469271	0.489583	0.530208	0.525521	0.520312	0.503125	0.504687	0.466667	0.492708	0.521354	0.508333	0.530208	0.529167
0.507292	0.498958	0.523438	0.523438	0.502604	0.520833	0.513542	0.502604	0.507812	0.507292	0.490104	0.514062	0.530729	0.534896	0.522396	0.525	0.48125	0.490625	0.51875	0.503125	0.501042	0.502604	0.521875	0.524479	0.495312	0.516146	0.500521	0.494792	0.495312	0.504167	0.502083	0.494792	0.491146	0.49375	0.503646	0.508333	0.508854	0.500521	0.477604	0.495312	0.496875	0.51875	0.505729	0.504687	0.478646	0.514583	0.5125	0.479167	0.50625	0.49375
0.496875	0.485417	0.503646	0.494271	0.517188	0.507812	0.514062	0.514062	0.515104	0.498437	0.511458	0.496875	0.509896	0.498958	0.503646	0.498437	0.498958	0.521354	0.491146	0.507292	0.472917	0.520312	0.472917	0.497917	0.498958	0.539583	0.519271	0.513542	0.526042	0.508854	0.498958	0.483854	0.533333	0.516146	0.510938	0.489583	0.517188	0.519792	0.479687	0.483333	0.515625	0.495312	0.500521	0.495833	0.514583	0.517708	0.521354	0.504687	0.496354	0.498437
0.479687	0.497396	0.492188	0.526563	0.496875	0.514583	0.535417	0.499479	0.505729	0.497396	0.503646	0.488542	0.534375	0.49375	0.531771	0.491667	0.46875	0.508854	0.485417	0.479167	0.477083	0.488021	0.48125	0.503125	0.531771	0.501042	0.493229	0.503646	0.514062	0.50625	0.530208	0.501563	0.507812	0.501563	0.515104	0.498958	0.498437	0.494792	0.517188	0.530729	0.485938	0.511979	0.510417	0.484896	0.519792	0.491667	0.525	0.525521	0.495312	0.481771
0.496875	0.485938	0.486979	0.520312	0.494271	0.520312	0.5	0.507812	0.510417	0.510938	0.507812	0.504687	0.515625	0.514062	0.504167	0.508333	0.520833	0.5375	0.527083	0.492188	0.514583	0.504167	0.511458	0.510938	0.514583	0.503125	0.473438	0.534375	0.485938	0.489583	0.534896	0.509896	0.496354	0.490104	0.518229	0.484375	0.493229	0.518229	0.496354	0.494792	0.516146	0.515104	0.518229	0.510938	0.501042	0.494271	0.503125	0.511458	0.509896	0.520312
0.477083	0.5	0.524479	0.527604	0.511979	0.472917	0.501563	0.509896	0.491667	0.377604	0.493229	0.516667	0.490104	0.511458	0.479167	0.521875	0.490104	0.517708	0.5125	0.493229	0.519271	0.527083	0.482812	0.488542	0.526563	0.511979	0.511458	0.521354	0.533333	0.483333	0.511458	0.482292	0.532813	0.5125	0.513542	0.466667	0.489583	0.515104	0.502604	0.515104	0.54375	0.511458	0.508333	0.502604	0.496875	0.519792	0.529687	0.528646	0.520833	0.466146
0.509375	0.510417	0.505729	0.473958	0.499479	0.500521	0.514583	0.482812	0.505729	0.5	0.496875	0.496875	0.517188	0.525521	0.511979	0.509375	0.477083	0.491146	0.532292	0.513021	0.505208	0.515104	0.484375	0.484896	0.491667	0.496875	0.516667	0.496354	0.497917	0.4875	0.508854	0.503646	0.527604	0.503646	0.518229	0.508854	0.48125	0.498437	0.472917	0.528646	0.514062	0.504167	0.509375	0.5125	0.513021	0.496354	0.497396	0.505729	0.495312	0.453646
0.503646	0.521354	0.521875	0.485938	0.528125	0.478646	0.499479	0.471354	0.51875	0.508854	0.494792	0.511979	0.529167	0.488542	0.496875	0.501042	0.497396	0.531771	0.530729	0.533854	0.5	0.505208	0.507292	0.5125	0.513021	0.502604	0.486979	0.526042	0.5125	0.525	0.488542	0.5	0.474479	0.485938	0.518229	0.514583	0.510417	0.488542	0.514062	0.514583	0.51875	0.489583	0.523958	0.489583	0.511458	0.493229	0.485417	0.516146	0.479167	0.516146
mdlPFC
0.523958	0.527083	0.511979	0.53125	0.517708	0.524479	0.483333	0.541146	0.515104	0.496875	0.503125	0.536979	0.543229	0.504167	0.501563	0.506771	0.513542	0.501563	0.506771	0.490625	0.485417	0.527083	0.489583	0.510417	0.507292	0.48125	0.476042	0.511979	0.519792	0.482292	0.527083	0.504167	0.51875	0.508854	0.504167	0.508854	0.525521	0.506771	0.490625	0.515104	0.485417	0.524479	0.508854	0.498958	0.505729	0.524479	0.498437	0.509896	0.4875	0.520833
0.49375	0.489583	0.504167	0.523438	0.510417	0.499479	0.518229	0.497917	0.483333	0.510938	0.507812	0.477083	0.488542	0.510417	0.49375	0.496354	0.504687	0.509375	0.490625	0.484896	0.5125	0.48125	0.507292	0.505729	0.515625	0.491146	0.526042	0.511979	0.521354	0.497917	0.490625	0.535417	0.510417	0.495833	0.498437	0.497396	0.519792	0.501563	0.490104	0.485417	0.503125	0.484375	0.524479	0.507292	0.500521	0.469792	0.495312	0.519792	0.508854	0.498437
0.522917	0.520833	0.496875	0.517188	0.517708	0.523438	0.499479	0.513021	0.526042	0.552604	0.514062	0.504167	0.517188	0.532813	0.517708	0.524479	0.516146	0.525521	0.500521	0.488542	0.521875	0.510417	0.511979	0.493229	0.522396	0.517188	0.504167	0.483333	0.517708	0.490104	0.511458	0.489583	0.510417	0.477604	0.494792	0.508333	0.470833	0.503646	0.510938	0.501042	0.50625	0.501042	0.514062	0.477083	0.485417	0.507292	0.50625	0.510938	0.5125	0.494271
0.516667	0.518229	0.5125	0.530729	0.493229	0.514583	0.471875	0.508854	0.504167	0.481771	0.443229	0.494792	0.5	0.508854	0.5	0.479687	0.522396	0.502604	0.496354	0.484896	0.5	0.495312	0.500521	0.506771	0.503646	0.507292	0.484896	0.482812	0.505729	0.508333	0.489583	0.5	0.518229	0.507292	0.501042	0.520312	0.519792	0.518229	0.491146	0.513021	0.509375	0.503646	0.485417	0.507292	0.467708	0.502604	0.503125	0.490104	0.522396	0.466667
0.533333	0.485417	0.528646	0.514583	0.533854	0.527604	0.533333	0.535417	0.555208	0.497917	0.538542	0.528646	0.522396	0.534375	0.525	0.494792	0.523958	0.496875	0.515104	0.503646	0.526042	0.497396	0.534375	0.524479	0.510938	0.515104	0.513542	0.511979	0.508854	0.522917	0.526042	0.531771	0.528125	0.497396	0.509375	0.507292	0.503125	0.514583	0.540625	0.504687	0.509896	0.5375	0.536458	0.533854	0.528646	0.515104	0.525521	0.533854	0.498437	0.530208
0.513021	0.526042	0.513542	0.546354	0.499479	0.481771	0.498958	0.510938	0.497917	0.491667	0.484896	0.506771	0.492708	0.504687	0.507812	0.490104	0.517708	0.482292	0.503125	0.507812	0.490104	0.498958	0.539062	0.513542	0.503646	0.486979	0.517188	0.517708	0.479687	0.493229	0.510938	0.513542	0.484896	0.504687	0.477083	0.520833	0.509375	0.508854	0.483333	0.504167	0.510938	0.525	0.5	0.5	0.453125	0.504687	0.491667	0.507292	0.492708	0.503646
0.504167	0.530729	0.455729	0.508854	0.516146	0.511458	0.543229	0.516667	0.509375	0.503125	0.505208	0.511979	0.532813	0.514583	0.50625	0.501042	0.479687	0.501042	0.499479	0.511458	0.497917	0.502604	0.507292	0.529167	0.525521	0.508854	0.519271	0.494271	0.501042	0.483854	0.508854	0.492708	0.448958	0.517188	0.502083	0.490104	0.498437	0.513542	0.502083	0.508854	0.529167	0.497917	0.509896	0.528125	0.529167	0.469792	0.526563	0.505208	0.513021	0.488021
0.509375	0.504167	0.476042	0.484896	0.491146	0.519792	0.504687	0.468229	0.497396	0.514583	0.514583	0.498958	0.488542	0.485417	0.521875	0.514062	0.511458	0.516146	0.503646	0.502083	0.486979	0.49375	0.5125	0.486458	0.481771	0.472396	0.494792	0.499479	0.489583	0.510938	0.481771	0.489063	0.528125	0.502604	0.498958	0.488542	0.476562	0.524479	0.520833	0.505729	0.519792	0.517708	0.479167	0.4875	0.5125	0.477083	0.509896	0.493229	0.507292	0.505729
cdlPFC
0.513021	0.523958	0.491667	0.489063	0.523958	0.516146	0.485417	0.497917	0.515104	0.514583	0.519792	0.495312	0.510938	0.516146	0.514583	0.53125	0.483854	0.507292	0.514583	0.508333	0.509375	0.490625	0.530729	0.516667	0.502083	0.511458	0.508333	0.496354	0.511979	0.494271	0.525	0.5125	0.504687	0.529687	0.515625	0.506771	0.495833	0.523958	0.502604	0.500521	0.523438	0.496354	0.514583	0.489063	0.511458	0.527604	0.504687	0.498958	0.514583	0.507812
0.519271	0.525521	0.503125	0.494271	0.51875	0.488542	0.523958	0.516146	0.503125	0.515625	0.50625	0.517188	0.472917	0.526563	0.520312	0.519271	0.473958	0.494792	0.501563	0.510417	0.49375	0.516667	0.505729	0.515104	0.511979	0.503646	0.473958	0.509375	0.497396	0.491146	0.483854	0.526042	0.467708	0.497396	0.492188	0.522396	0.515625	0.506771	0.49375	0.517708	0.519271	0.482812	0.497917	0.519271	0.493229	0.526563	0.508854	0.521354	0.525	0.522396
0.509375	0.526042	0.488542	0.505208	0.510417	0.491667	0.497396	0.480729	0.5	0.511979	0.517708	0.523958	0.521875	0.519792	0.488542	0.545312	0.526563	0.504687	0.520833	0.517708	0.530208	0.523958	0.490625	0.469792	0.492188	0.501042	0.491667	0.514062	0.508854	0.517708	0.484375	0.500521	0.5125	0.508333	0.525521	0.516667	0.502083	0.501042	0.514062	0.515104	0.521354	0.502083	0.482292	0.525	0.496875	0.492708	0.508333	0.480208	0.50625	0.514583
0.489063	0.489063	0.502604	0.482292	0.502604	0.508854	0.457813	0.511979	0.493229	0.523958	0.491667	0.506771	0.507812	0.491146	0.488542	0.504687	0.494792	0.501042	0.51875	0.513542	0.50625	0.508333	0.5125	0.533854	0.504167	0.522917	0.501563	0.484375	0.46875	0.496354	0.501563	0.492188	0.508854	0.528125	0.524479	0.483333	0.482292	0.532292	0.530729	0.478125	0.501563	0.496354	0.485938	0.507812	0.518229	0.488021	0.509375	0.506771	0.490104	0.503125
0.423438	0.509375	0.461979	0.521354	0.521875	0.496354	0.493229	0.525	0.531771	0.53125	0.513542	0.499479	0.522396	0.534375	0.45625	0.526563	0.399479	0.529167	0.525521	0.48125	0.535417	0.494792	0.506771	0.530729	0.514583	0.500521	0.504167	0.48125	0.515625	0.500521	0.506771	0.505208	0.501042	0.498437	0.513021	0.503646	0.519792	0.533854	0.518229	0.505208	0.533333	0.510417	0.510938	0.520312	0.518229	0.535937	0.527083	0.516146	0.479167	0.540104
0.496875	0.538021	0.5125	0.465625	0.503646	0.518229	0.483333	0.505208	0.515625	0.485938	0.526563	0.533854	0.494792	0.523958	0.513021	0.520312	0.494271	0.506771	0.507812	0.523438	0.473958	0.527604	0.501042	0.498437	0.521875	0.517188	0.540625	0.509896	0.522917	0.502083	0.510417	0.502604	0.508854	0.517708	0.524479	0.498958	0.504687	0.510417	0.521875	0.514062	0.523438	0.514062	0.521354	0.503125	0.50625	0.525521	0.532292	0.526042	0.500521	0.514583
0.508854	0.460417	0.476562	0.504167	0.515104	0.505208	0.509375	0.477604	0.493229	0.478646	0.477083	0.497396	0.513021	0.501042	0.522917	0.500521	0.517188	0.506771	0.488021	0.492188	0.5125	0.504167	0.505729	0.500521	0.491146	0.515625	0.497396	0.514062	0.504167	0.480208	0.5125	0.493229	0.519271	0.509375	0.472917	0.500521	0.507812	0.497396	0.520833	0.503646	0.498958	0.50625	0.492188	0.490104	0.526563	0.496354	0.505729	0.497396	0.485417	0.440625
0.508854	0.463021	0.53125	0.490625	0.500521	0.480729	0.489063	0.486979	0.483333	0.472396	0.503125	0.5	0.523438	0.478646	0.465104	0.494271	0.488542	0.51875	0.494792	0.485417	0.492188	0.488021	0.500521	0.490625	0.514062	0.499479	0.474479	0.479167	0.511979	0.489063	0.490625	0.527604	0.489063	0.5125	0.481771	0.502604	0.490625	0.498437	0.513542	0.504167	0.496875	0.495833	0.484375	0.521354	0.525	0.489583	0.505729	0.484375	0.499479	0.498958
vlPFC
0.507292	0.525521	0.509896	0.522917	0.502604	0.508333	0.509896	0.517188	0.501042	0.520833	0.493229	0.522396	0.515625	0.547917	0.507292	0.526042	0.519271	0.511458	0.539062	0.509375	0.494792	0.499479	0.482292	0.521354	0.51875	0.5	0.529167	0.513542	0.527604	0.493229	0.523438	0.513021	0.509896	0.521875	0.500521	0.533333	0.529687	0.539583	0.534896	0.516667	0.519792	0.505208	0.492188	0.50625	0.521354	0.503646	0.5	0.520833	0.520312	0.529167
0.506771	0.474479	0.504687	0.486458	0.519271	0.507292	0.513021	0.514583	0.472396	0.515625	0.540625	0.528125	0.5125	0.497917	0.508854	0.509375	0.503646	0.488542	0.5	0.513542	0.501563	0.515104	0.472396	0.503125	0.5125	0.528125	0.497396	0.493229	0.505729	0.511458	0.521875	0.505208	0.503646	0.5	0.498958	0.461979	0.519792	0.536979	0.481771	0.502604	0.516146	0.517188	0.517188	0.496875	0.511979	0.535937	0.508854	0.49375	0.527083	0.496354
0.505729	0.540625	0.520833	0.519792	0.508333	0.511979	0.517188	0.50625	0.510417	0.494271	0.49375	0.505208	0.506771	0.497396	0.5	0.492188	0.495833	0.492708	0.53125	0.527083	0.484375	0.508333	0.510417	0.510938	0.481771	0.506771	0.505729	0.516667	0.480208	0.516667	0.50625	0.510938	0.510417	0.510938	0.495833	0.485417	0.505729	0.517708	0.514062	0.504687	0.529167	0.505208	0.50625	0.499479	0.477604	0.508333	0.528646	0.486458	0.494271	0.51875
0.505208	0.523438	0.532292	0.505208	0.498437	0.519792	0.499479	0.501563	0.503646	0.501563	0.503125	0.5125	0.483854	0.492708	0.5125	0.520312	0.502083	0.502604	0.524479	0.490625	0.479167	0.521875	0.518229	0.486979	0.514583	0.493229	0.510938	0.494792	0.475	0.469792	0.485417	0.510417	0.486458	0.517188	0.498437	0.517708	0.501563	0.451562	0.50625	0.493229	0.485417	0.491146	0.482812	0.516667	0.505208	0.523958	0.505208	0.473958	0.492708	0.5
0.511458	0.505729	0.506771	0.492708	0.519271	0.492188	0.495833	0.508854	0.504687	0.533333	0.508333	0.493229	0.497917	0.504687	0.524479	0.478646	0.492188	0.479167	0.510938	0.508854	0.475	0.508333	0.511979	0.508854	0.497917	0.473958	0.515104	0.501042	0.498958	0.489063	0.50625	0.500521	0.498958	0.516667	0.514583	0.520312	0.490104	0.501563	0.522396	0.508854	0.514062	0.483333	0.5125	0.507812	0.491667	0.515104	0.532292	0.527604	0.534375	0.519792
0.516667	0.523438	0.497396	0.497396	0.530729	0.528646	0.504167	0.508854	0.482812	0.495833	0.472396	0.532292	0.508854	0.495312	0.509896	0.516146	0.504167	0.520312	0.533854	0.501042	0.491146	0.51875	0.523438	0.478125	0.507292	0.521875	0.488542	0.479167	0.490104	0.510938	0.508854	0.478125	0.513542	0.489063	0.521354	0.494792	0.488021	0.517708	0.501563	0.480729	0.492188	0.483333	0.520312	0.489583	0.509375	0.494792	0.488542	0.484896	0.510417	0.477083
0.503646	0.511458	0.493229	0.476042	0.497917	0.504687	0.506771	0.498958	0.500521	0.485938	0.496875	0.488021	0.491667	0.510938	0.497396	0.495312	0.500521	0.5	0.506771	0.506771	0.500521	0.514583	0.505729	0.485938	0.488021	0.485417	0.498958	0.490104	0.509375	0.478125	0.486979	0.499479	0.469271	0.504167	0.480729	0.501042	0.506771	0.516667	0.501563	0.499479	0.469792	0.513542	0.489583	0.496354	0.49375	0.494792	0.502604	0.489063	0.5	0.506771
0.4875	0.510938	0.517708	0.506771	0.518229	0.516667	0.466146	0.5	0.520312	0.515625	0.518229	0.480208	0.477604	0.495312	0.523438	0.534375	0.5375	0.501042	0.495312	0.5	0.509896	0.482292	0.526563	0.478646	0.530208	0.510938	0.521354	0.479687	0.4875	0.499479	0.458854	0.515104	0.480729	0.539062	0.521354	0.501042	0.495312	0.527083	0.49375	0.534896	0.511979	0.509375	0.510938	0.506771	0.546875	0.479687	0.497396	0.467187	0.508854	0.515104
[truncated: 351 more columns]

## Sheet: Fig S7c
				rdlPFC	mdlPFC	cdlPFC	vlPFC
				0.589296	0.611126	0.655013	0.658402
				0.594593	0.661493	0.707895	0.671159
				0.616965	0.651357	0.661205	0.665628
				0.560478	0.616889	0.639878	0.594223
				0.585376	0.644343	0.65602	0.631024
				0.620317	0.643361	0.681497	0.592771
				0.626096	0.64597	0.698585	0.565642
				0.613128	0.652202	0.68673	0.597293

## Sheet: Fig S7d
					rdlPFC	mdlPFC	cdlPFC	vlPFC
					0.26	0.14	0.16	0.14
					0.12	0.14	0.14	0.2
					0.24	0.16	0.14	0.14
					0.12	0.12	0.12	0.16
