# Supplementary material for: Reward-related choices determine information timing and flow across macaque lateral prefrontal cortex
Source: Nat Commun. 2021 Feb 9;12:894. doi: 10.1038/s41467-021-20943-9 (PMC7873307; doi:10.1038/s41467-021-20943-9)
Supplement: Supplementary file 6 — Source Data [file 41467_2021_20943_MOESM6_ESM.zip › Excel/Figure S8.xlsx]

## Sheet: Fig S8a
rdlPFC
0.528125	0.505208	0.453125	0.516667	0.509375	0.488542	0.511458	0.503125	0.53125	0.530208	0.559375	0.45	0.508333	0.5125	0.508333	0.511458	0.510417	0.51875	0.53125	0.513542	0.514583	0.509375	0.514583	0.541667	0.515625	0.502083	0.495833	0.528125	0.488542	0.510417	0.544792	0.466667	0.546875	0.533333	0.471875	0.519792	0.54375	0.511458	0.513542	0.467708	0.490625	0.533333	0.558333	0.505208	0.498958	0.5125	0.546875	0.484375	0.544792	0.452083
0.530208	0.504167	0.525	0.540625	0.54375	0.542708	0.530208	0.517708	0.490625	0.559375	0.495833	0.496875	0.528125	0.485417	0.515625	0.525	0.526042	0.483333	0.479167	0.527083	0.53125	0.552083	0.525	0.508333	0.497917	0.553125	0.5125	0.496875	0.496875	0.502083	0.511458	0.548958	0.508333	0.546875	0.534375	0.548958	0.510417	0.515625	0.517708	0.555208	0.541667	0.496875	0.483333	0.479167	0.503125	0.528125	0.473958	0.502083	0.516667	0.508333
0.517708	0.55	0.532292	0.514583	0.49375	0.46875	0.478125	0.527083	0.5125	0.472917	0.532292	0.504167	0.503125	0.483333	0.522917	0.522917	0.482292	0.532292	0.482292	0.508333	0.480208	0.532292	0.490625	0.526042	0.479167	0.494792	0.519792	0.479167	0.46875	0.53125	0.551042	0.458333	0.503125	0.5125	0.485417	0.501042	0.547917	0.507292	0.477083	0.480208	0.515625	0.496875	0.5	0.520833	0.5	0.49375	0.484375	0.508333	0.503125	0.547917
0.559375	0.513542	0.497917	0.535417	0.508333	0.541667	0.5375	0.494792	0.504167	0.479167	0.525	0.519792	0.53125	0.527083	0.491667	0.472917	0.488542	0.522917	0.480208	0.533333	0.498958	0.49375	0.529167	0.5125	0.528125	0.540625	0.513542	0.503125	0.534375	0.491667	0.5125	0.451042	0.520833	0.513542	0.577083	0.522917	0.519792	0.483333	0.478125	0.516667	0.470833	0.490625	0.497917	0.529167	0.511458	0.509375	0.50625	0.534375	0.505208	0.51875
0.480208	0.514583	0.490625	0.5375	0.513542	0.498958	0.514583	0.480208	0.507292	0.51875	0.536458	0.516667	0.50625	0.441667	0.517708	0.48125	0.517708	0.515625	0.501042	0.484375	0.521875	0.545833	0.529167	0.523958	0.504167	0.509375	0.491667	0.513542	0.520833	0.495833	0.495833	0.517708	0.517708	0.48125	0.490625	0.488542	0.504167	0.51875	0.45625	0.50625	0.515625	0.540625	0.482292	0.529167	0.490625	0.488542	0.538542	0.464583	0.491667	0.50625
0.546624	0.511254	0.55627	0.535906	0.530547	0.505895	0.521972	0.519829	0.504823	0.480171	0.478028	0.527331	0.494105	0.533762	0.528403	0.5209	0.518757	0.531618	0.539121	0.49732	0.50268	0.468382	0.495177	0.504823	0.510182	0.456592	0.478028	0.523044	0.503751	0.50268	0.517685	0.486602	0.50268	0.506967	0.489818	0.434084	0.485531	0.49732	0.504823	0.449089	0.500536	0.521972	0.494105	0.528403	0.496249	0.489818	0.465166	0.500536	0.505895	0.457663
0.541667	0.480208	0.526042	0.530208	0.51875	0.507292	0.528125	0.505208	0.545833	0.501042	0.514583	0.54375	0.484375	0.503125	0.498958	0.482292	0.5125	0.515625	0.501042	0.510417	0.526042	0.5125	0.494792	0.466667	0.48125	0.492708	0.490625	0.516667	0.532292	0.514583	0.497917	0.5375	0.534375	0.529167	0.501042	0.501042	0.529167	0.472917	0.45	0.516667	0.490625	0.50625	0.504167	0.497917	0.491667	0.507292	0.533333	0.504167	0.530208	0.5125
0.503145	0.519916	0.502096	0.530398	0.485325	0.509434	0.496855	0.506289	0.506289	0.497904	0.471698	0.480084	0.468553	0.506289	0.5	0.477987	0.486373	0.515723	0.51153	0.528302	0.494759	0.444444	0.490566	0.475891	0.493711	0.501048	0.503145	0.522013	0.489518	0.519916	0.501048	0.512579	0.535639	0.497904	0.545073	0.48847	0.512579	0.472746	0.51782	0.476939	0.508386	0.522013	0.502096	0.513627	0.501048	0.531447	0.481132	0.515723	0.48847	0.513627
mdlPFC
0.5	0.508333	0.559375	0.442708	0.485417	0.504167	0.495833	0.494792	0.534375	0.496875	0.511458	0.454167	0.551042	0.523958	0.547917	0.476042	0.5	0.488542	0.534375	0.528125	0.489583	0.538542	0.533333	0.516667	0.515625	0.528125	0.469792	0.5	0.490625	0.542708	0.540625	0.5125	0.528125	0.49375	0.488542	0.515625	0.453125	0.503125	0.557292	0.46875	0.495833	0.514583	0.501042	0.492708	0.507292	0.460417	0.510417	0.488542	0.511458	0.483333
0.510417	0.511458	0.51875	0.521875	0.498958	0.523958	0.533333	0.501042	0.508333	0.551042	0.544792	0.508333	0.460417	0.49375	0.517708	0.458333	0.490625	0.534375	0.505208	0.511458	0.5	0.515625	0.510417	0.503125	0.4875	0.509375	0.513542	0.503125	0.53125	0.522917	0.534375	0.445833	0.507292	0.501042	0.498958	0.551042	0.490625	0.515625	0.495833	0.538542	0.48125	0.510417	0.472917	0.523958	0.55	0.505208	0.529167	0.486458	0.50625	0.522917
0.478125	0.507292	0.476042	0.494792	0.498958	0.482292	0.5	0.526042	0.480208	0.496875	0.510417	0.516667	0.515625	0.528125	0.504167	0.520833	0.501042	0.4875	0.503125	0.508333	0.489583	0.514583	0.49375	0.553125	0.5375	0.522917	0.492708	0.494792	0.485417	0.536458	0.515625	0.535417	0.515625	0.51875	0.501042	0.498958	0.526042	0.516667	0.5	0.505208	0.544792	0.504167	0.5125	0.536458	0.494792	0.467708	0.5	0.494792	0.49375	0.516667
0.510417	0.457292	0.508333	0.507292	0.465625	0.489583	0.467708	0.457292	0.507292	0.533333	0.488542	0.501042	0.523958	0.534375	0.521875	0.542708	0.505208	0.484375	0.477083	0.547917	0.5125	0.5	0.522917	0.495833	0.501042	0.528125	0.51875	0.492708	0.4625	0.519792	0.503125	0.509375	0.489583	0.488542	0.504167	0.504167	0.498958	0.519792	0.504167	0.536458	0.520833	0.482292	0.451042	0.519792	0.491667	0.515625	0.504167	0.5	0.4875	0.480208
0.414583	0.498958	0.521875	0.528125	0.5	0.48125	0.538542	0.46875	0.486458	0.469792	0.477083	0.50625	0.530208	0.533333	0.476042	0.486458	0.501042	0.496875	0.503125	0.527083	0.486458	0.5375	0.511458	0.516667	0.520833	0.492708	0.463542	0.515625	0.548958	0.528125	0.460417	0.5125	0.522917	0.519792	0.536458	0.519792	0.498958	0.509375	0.508333	0.5	0.494792	0.513542	0.526042	0.521875	0.520833	0.513542	0.515625	0.496875	0.519792	0.496875
0.514469	0.534834	0.478028	0.506967	0.538049	0.486602	0.511254	0.550911	0.499464	0.473741	0.531618	0.493033	0.528403	0.482315	0.546624	0.475884	0.50911	0.478028	0.478028	0.466238	0.486602	0.511254	0.481243	0.495177	0.5209	0.529475	0.487674	0.517685	0.481243	0.483387	0.534834	0.496249	0.506967	0.484459	0.546624	0.427653	0.49089	0.491961	0.513398	0.448017	0.481243	0.485531	0.527331	0.488746	0.450161	0.513398	0.50911	0.518757	0.525188	0.534834
0.519792	0.511458	0.517708	0.479167	0.517708	0.490625	0.495833	0.502083	0.522917	0.517708	0.523958	0.477083	0.483333	0.525	0.538542	0.521875	0.535417	0.523958	0.497917	0.490625	0.466667	0.516667	0.495833	0.489583	0.53125	0.48125	0.483333	0.476042	0.510417	0.504167	0.477083	0.505208	0.509375	0.552083	0.545833	0.529167	0.521875	0.461458	0.496875	0.527083	0.521875	0.50625	0.558333	0.533333	0.538542	0.486458	0.50625	0.516667	0.519792	0.5125
0.515723	0.505241	0.508386	0.524109	0.462264	0.474843	0.556604	0.513627	0.528302	0.485325	0.508386	0.484277	0.496855	0.48218	0.514675	0.504193	0.5	0.483229	0.483229	0.532495	0.505241	0.48847	0.475891	0.519916	0.526205	0.497904	0.498952	0.476939	0.5	0.495807	0.493711	0.523061	0.51782	0.464361	0.513627	0.464361	0.5	0.491614	0.489518	0.489518	0.508386	0.486373	0.530398	0.480084	0.509434	0.501048	0.483229	0.525157	0.496855	0.509434
cdlPFC
0.459375	0.540625	0.504167	0.476042	0.55625	0.48125	0.51875	0.476042	0.529167	0.464583	0.555208	0.510417	0.46875	0.525	0.542708	0.49375	0.503125	0.526042	0.516667	0.507292	0.476042	0.484375	0.4875	0.507292	0.496875	0.479167	0.530208	0.534375	0.460417	0.532292	0.572917	0.55	0.515625	0.502083	0.5	0.502083	0.523958	0.497917	0.541667	0.516667	0.486458	0.517708	0.477083	0.530208	0.540625	0.495833	0.502083	0.494792	0.552083	0.5
0.533333	0.495833	0.519792	0.514583	0.528125	0.464583	0.4875	0.526042	0.503125	0.501042	0.538542	0.489583	0.547917	0.509375	0.523958	0.5375	0.492708	0.5125	0.51875	0.530208	0.490625	0.541667	0.511458	0.532292	0.563542	0.502083	0.497917	0.485417	0.508333	0.519792	0.495833	0.488542	0.514583	0.480208	0.525	0.516667	0.5125	0.516667	0.534375	0.498958	0.526042	0.551042	0.514583	0.513542	0.526042	0.533333	0.523958	0.5375	0.555208	0.488542
0.473958	0.5125	0.466667	0.477083	0.517708	0.511458	0.54375	0.519792	0.533333	0.50625	0.517708	0.510417	0.486458	0.521875	0.527083	0.510417	0.498958	0.5625	0.479167	0.54375	0.51875	0.460417	0.540625	0.49375	0.505208	0.49375	0.469792	0.503125	0.498958	0.467708	0.51875	0.516667	0.517708	0.509375	0.527083	0.4875	0.458333	0.491667	0.495833	0.501042	0.5125	0.507292	0.510417	0.489583	0.473958	0.534375	0.528125	0.516667	0.530208	0.501042
0.516667	0.496875	0.494792	0.527083	0.516667	0.516667	0.510417	0.510417	0.505208	0.501042	0.509375	0.545833	0.540625	0.485417	0.514583	0.539583	0.515625	0.485417	0.495833	0.513542	0.511458	0.502083	0.465625	0.48125	0.54375	0.501042	0.485417	0.515625	0.502083	0.527083	0.526042	0.526042	0.529167	0.516667	0.50625	0.475	0.526042	0.532292	0.49375	0.4875	0.544792	0.516667	0.489583	0.510417	0.492708	0.489583	0.579167	0.546875	0.525	0.534375
0.515625	0.50625	0.542708	0.532292	0.520833	0.510417	0.511458	0.528125	0.492708	0.510417	0.527083	0.504167	0.480208	0.482292	0.486458	0.55	0.530208	0.527083	0.508333	0.48125	0.50625	0.535417	0.479167	0.519792	0.520833	0.508333	0.525	0.498958	0.526042	0.498958	0.527083	0.527083	0.515625	0.50625	0.4875	0.475	0.502083	0.521875	0.504167	0.530208	0.473958	0.545833	0.498958	0.471875	0.491667	0.517708	0.489583	0.51875	0.519792	0.4875
0.491961	0.535906	0.459807	0.526259	0.529475	0.54448	0.508039	0.536977	0.518757	0.469453	0.514469	0.530547	0.525188	0.514469	0.519829	0.550911	0.496249	0.565916	0.510182	0.506967	0.460879	0.469453	0.498392	0.543408	0.49089	0.503751	0.512326	0.501608	0.510182	0.510182	0.527331	0.476956	0.518757	0.543408	0.515541	0.499464	0.536977	0.495177	0.546624	0.512326	0.463023	0.501608	0.516613	0.5209	0.504823	0.560557	0.503751	0.494105	0.517685	0.511254
0.496875	0.492708	0.471875	0.519792	0.519792	0.509375	0.507292	0.5125	0.494792	0.519792	0.442708	0.497917	0.503125	0.478125	0.503125	0.498958	0.539583	0.483333	0.525	0.513542	0.517708	0.492708	0.484375	0.491667	0.517708	0.505208	0.50625	0.467708	0.498958	0.526042	0.483333	0.525	0.517708	0.502083	0.504167	0.504167	0.501042	0.513542	0.498958	0.501042	0.503125	0.486458	0.501042	0.491667	0.490625	0.505208	0.515625	0.490625	0.480208	0.507292
0.512579	0.485325	0.548218	0.503145	0.463312	0.480084	0.505241	0.487421	0.495807	0.514675	0.498952	0.489518	0.490566	0.436059	0.487421	0.528302	0.5	0.510482	0.476939	0.494759	0.483229	0.513627	0.532495	0.515723	0.52935	0.562893	0.5	0.481132	0.501048	0.479036	0.536688	0.492662	0.519916	0.493711	0.515723	0.477987	0.527254	0.481132	0.480084	0.544025	0.513627	0.514675	0.468553	0.512579	0.509434	0.522013	0.493711	0.503145	0.473795	0.489518
vlPFC
0.507292	0.523958	0.53125	0.4875	0.516667	0.480208	0.517708	0.525	0.516667	0.514583	0.5125	0.541667	0.55	0.557292	0.503125	0.470833	0.480208	0.528125	0.54375	0.510417	0.48125	0.507292	0.517708	0.469792	0.538542	0.536458	0.50625	0.532292	0.535417	0.565625	0.535417	0.519792	0.528125	0.509375	0.5375	0.548958	0.496875	0.558333	0.542708	0.563542	0.536458	0.529167	0.510417	0.547917	0.516667	0.535417	0.572917	0.563542	0.536458	0.533333
0.521875	0.475	0.491667	0.464583	0.504167	0.520833	0.515625	0.50625	0.525	0.519792	0.534375	0.496875	0.494792	0.523958	0.53125	0.501042	0.511458	0.478125	0.514583	0.501042	0.53125	0.45625	0.497917	0.558333	0.483333	0.475	0.507292	0.517708	0.495833	0.501042	0.514583	0.501042	0.520833	0.465625	0.498958	0.5	0.49375	0.521875	0.461458	0.5125	0.53125	0.475	0.517708	0.532292	0.501042	0.513542	0.557292	0.526042	0.523958	0.533333
0.530208	0.529167	0.505208	0.50625	0.491667	0.5125	0.564583	0.516667	0.509375	0.5	0.522917	0.522917	0.50625	0.533333	0.516667	0.539583	0.495833	0.520833	0.509375	0.510417	0.510417	0.4875	0.523958	0.495833	0.494792	0.504167	0.477083	0.534375	0.519792	0.515625	0.541667	0.536458	0.489583	0.517708	0.529167	0.492708	0.516667	0.507292	0.541667	0.535417	0.508333	0.49375	0.53125	0.522917	0.564583	0.519792	0.483333	0.494792	0.517708	0.541667
0.48125	0.5	0.526042	0.51875	0.491667	0.497917	0.477083	0.533333	0.509375	0.483333	0.525	0.529167	0.46875	0.528125	0.504167	0.507292	0.519792	0.516667	0.497917	0.496875	0.519792	0.517708	0.501042	0.529167	0.505208	0.461458	0.522917	0.5	0.494792	0.536458	0.522917	0.495833	0.511458	0.522917	0.533333	0.513542	0.480208	0.5125	0.54375	0.538542	0.529167	0.510417	0.507292	0.51875	0.528125	0.516667	0.5125	0.547917	0.533333	0.526042
0.55	0.460417	0.509375	0.528125	0.470833	0.544792	0.4625	0.486458	0.53125	0.464583	0.503125	0.447917	0.49375	0.490625	0.476042	0.494792	0.45625	0.49375	0.515625	0.516667	0.529167	0.470833	0.510417	0.5125	0.478125	0.497917	0.484375	0.508333	0.490625	0.498958	0.490625	0.466667	0.477083	0.495833	0.50625	0.501042	0.532292	0.488542	0.510417	0.466667	0.5125	0.545833	0.48125	0.5625	0.553125	0.470833	0.514583	0.480208	0.547917	0.482292
0.518757	0.489818	0.475884	0.565916	0.545552	0.484459	0.506967	0.460879	0.533762	0.46731	0.487674	0.4791	0.516613	0.5209	0.476956	0.454448	0.547696	0.525188	0.484459	0.550911	0.511254	0.50268	0.512326	0.50268	0.49089	0.503751	0.499464	0.528403	0.519829	0.539121	0.504823	0.50911	0.491961	0.523044	0.506967	0.513398	0.482315	0.476956	0.510182	0.471597	0.508039	0.53269	0.521972	0.517685	0.495177	0.484459	0.491961	0.50911	0.506967	0.484459
0.5	0.547917	0.495833	0.480208	0.49375	0.517708	0.522917	0.544792	0.544792	0.546875	0.457292	0.479167	0.508333	0.501042	0.502083	0.532292	0.457292	0.479167	0.4875	0.507292	0.49375	0.488542	0.503125	0.5125	0.467708	0.483333	0.482292	0.533333	0.480208	0.536458	0.467708	0.503125	0.497917	0.477083	0.517708	0.51875	0.529167	0.477083	0.508333	0.495833	0.496875	0.519792	0.494792	0.476042	0.530208	0.528125	0.489583	0.497917	0.522917	0.511458
0.5	0.497904	0.534591	0.498952	0.518868	0.5	0.512579	0.506289	0.490566	0.515723	0.503145	0.531447	0.510482	0.492662	0.505241	0.506289	0.5	0.506289	0.479036	0.493711	0.496855	0.512579	0.502096	0.51782	0.459119	0.48847	0.507338	0.527254	0.510482	0.544025	0.465409	0.502096	0.512579	0.502096	0.487421	0.505241	0.540881	0.508386	0.502096	0.503145	0.509434	0.506289	0.497904	0.508386	0.514675	0.494759	0.486373	0.520964	0.503145	0.503145
[truncated: 351 more columns]

## Sheet: Fig S8b
rdlPFC
0.483333	0.539583	0.529167	0.530208	0.5125	0.51875	0.521875	0.508333	0.507292	0.509375	0.513542	0.503125	0.496875	0.520833	0.4875	0.488542	0.513542	0.514583	0.505208	0.505208	0.501042	0.519792	0.514583	0.505208	0.496875	0.510417	0.516667	0.527083	0.503125	0.514583	0.533333	0.535417	0.491667	0.507292	0.516667	0.542708	0.505208	0.514583	0.484375	0.5	0.505208	0.501042	0.45625	0.513542	0.523958	0.505208	0.485417	0.513542	0.510417	0.485417
0.517708	0.503125	0.534375	0.51875	0.528125	0.4875	0.528125	0.498958	0.505208	0.501042	0.514583	0.539583	0.525	0.517708	0.50625	0.519792	0.507292	0.507292	0.558333	0.46875	0.501042	0.50625	0.50625	0.501042	0.466667	0.471875	0.513542	0.511458	0.541667	0.497917	0.495833	0.530208	0.532292	0.476042	0.49375	0.526042	0.517708	0.480208	0.523958	0.502083	0.497917	0.485417	0.472917	0.453125	0.5	0.502083	0.507292	0.49375	0.533333	0.48125
0.455208	0.4875	0.504167	0.501042	0.520833	0.514583	0.502083	0.494792	0.50625	0.513542	0.539583	0.528125	0.505208	0.511458	0.519792	0.539583	0.519792	0.465625	0.541667	0.521875	0.533333	0.495833	0.491667	0.520833	0.503125	0.501042	0.491667	0.50625	0.478125	0.580208	0.544792	0.510417	0.520833	0.532292	0.540625	0.517708	0.491667	0.539583	0.5	0.548958	0.522917	0.510417	0.519792	0.490625	0.477083	0.507292	0.53125	0.496875	0.519792	0.532292
0.440625	0.578125	0.570833	0.403125	0.43125	0.585417	0.501042	0.440625	0.432292	0.4625	0.469792	0.441667	0.560417	0.607292	0.445833	0.6125	0.441667	0.54375	0.213542	0.582292	0.565625	0.426042	0.423958	0.565625	0.528125	0.565625	0.577083	0.467708	0.576042	0.473958	0.607292	0.576042	0.596875	0.453125	0.476042	0.592708	0.402083	0.588542	0.548958	0.551042	0.573958	0.444792	0.564583	0.598958	0.434375	0.577083	0.523958	0.467708	0.590625	0.594792
0.516667	0.55	0.509375	0.502083	0.520833	0.557292	0.480208	0.489583	0.514583	0.534375	0.532292	0.476042	0.541667	0.51875	0.488542	0.529167	0.475	0.505208	0.457292	0.526042	0.523958	0.475	0.484375	0.548958	0.533333	0.4875	0.551042	0.478125	0.522917	0.49375	0.519792	0.566667	0.505208	0.513542	0.514583	0.491667	0.514583	0.540625	0.520833	0.565625	0.54375	0.489583	0.48125	0.480208	0.538542	0.490625	0.49375	0.544792	0.561458	0.516667
0.49732	0.491961	0.482315	0.50911	0.514469	0.484459	0.518757	0.517685	0.526259	0.536977	0.5209	0.476956	0.493033	0.523044	0.542337	0.465166	0.5209	0.480171	0.530547	0.480171	0.50268	0.510182	0.510182	0.493033	0.542337	0.512326	0.511254	0.491961	0.515541	0.49089	0.457663	0.501608	0.4791	0.433012	0.501608	0.504823	0.486602	0.551983	0.487674	0.478028	0.46731	0.503751	0.50911	0.543408	0.50268	0.530547	0.456592	0.496249	0.481243	0.469453
0.467708	0.503125	0.510417	0.4875	0.4875	0.476042	0.49375	0.483333	0.475	0.517708	0.514583	0.496875	0.5375	0.510417	0.508333	0.503125	0.480208	0.514583	0.492708	0.495833	0.507292	0.478125	0.491667	0.470833	0.502083	0.508333	0.5	0.510417	0.519792	0.508333	0.528125	0.528125	0.483333	0.49375	0.508333	0.48125	0.513542	0.5375	0.505208	0.483333	0.497917	0.523958	0.473958	0.503125	0.517708	0.478125	0.501042	0.504167	0.523958	0.4875
0.484277	0.546122	0.52935	0.495807	0.54717	0.494759	0.510482	0.495807	0.542977	0.454927	0.48847	0.504193	0.484277	0.477987	0.504193	0.548218	0.476939	0.522013	0.491614	0.526205	0.501048	0.494759	0.531447	0.502096	0.477987	0.471698	0.472746	0.51782	0.5	0.48847	0.513627	0.52935	0.479036	0.498952	0.507338	0.48847	0.51782	0.501048	0.515723	0.491614	0.531447	0.501048	0.527254	0.51782	0.534591	0.51782	0.489518	0.473795	0.542977	0.540881
mdlPFC
0.520833	0.510417	0.495833	0.496875	0.502083	0.523958	0.545833	0.508333	0.53125	0.491667	0.530208	0.533333	0.502083	0.536458	0.516667	0.538542	0.542708	0.50625	0.461458	0.504167	0.553125	0.466667	0.553125	0.519792	0.54375	0.520833	0.523958	0.492708	0.4875	0.469792	0.55	0.542708	0.467708	0.483333	0.50625	0.546875	0.5125	0.53125	0.536458	0.535417	0.53125	0.511458	0.559375	0.576042	0.510417	0.541667	0.497917	0.501042	0.540625	0.534375
0.536458	0.485417	0.511458	0.522917	0.536458	0.547917	0.532292	0.495833	0.490625	0.49375	0.503125	0.517708	0.523958	0.532292	0.507292	0.514583	0.528125	0.521875	0.532292	0.504167	0.50625	0.50625	0.539583	0.489583	0.477083	0.530208	0.5125	0.53125	0.494792	0.4875	0.508333	0.508333	0.54375	0.538542	0.533333	0.519792	0.521875	0.489583	0.511458	0.507292	0.53125	0.538542	0.49375	0.560417	0.471875	0.504167	0.538542	0.472917	0.521875	0.520833
0.490625	0.50625	0.545833	0.502083	0.457292	0.495833	0.490625	0.491667	0.527083	0.510417	0.496875	0.503125	0.48125	0.511458	0.475	0.519792	0.496875	0.533333	0.508333	0.507292	0.45	0.514583	0.489583	0.492708	0.51875	0.536458	0.497917	0.521875	0.494792	0.533333	0.519792	0.528125	0.51875	0.50625	0.495833	0.494792	0.488542	0.508333	0.525	0.523958	0.508333	0.51875	0.505208	0.5125	0.501042	0.528125	0.497917	0.496875	0.513542	0.497917
0.514583	0.515625	0.485417	0.470833	0.4625	0.514583	0.514583	0.4875	0.510417	0.538542	0.504167	0.54375	0.464583	0.470833	0.508333	0.513542	0.517708	0.509375	0.5	0.504167	0.53125	0.505208	0.527083	0.513542	0.540625	0.49375	0.516667	0.5	0.510417	0.522917	0.514583	0.484375	0.511458	0.498958	0.507292	0.534375	0.495833	0.507292	0.464583	0.539583	0.49375	0.5375	0.486458	0.492708	0.510417	0.515625	0.491667	0.541667	0.503125	0.483333
0.496875	0.467708	0.460417	0.485417	0.495833	0.519792	0.534375	0.514583	0.486458	0.501042	0.509375	0.525	0.4875	0.511458	0.495833	0.519792	0.522917	0.495833	0.519792	0.529167	0.496875	0.494792	0.516667	0.508333	0.464583	0.477083	0.480208	0.51875	0.488542	0.5125	0.482292	0.523958	0.510417	0.494792	0.467708	0.504167	0.514583	0.509375	0.483333	0.520833	0.536458	0.503125	0.498958	0.485417	0.4875	0.491667	0.464583	0.517708	0.51875	0.519792
0.514469	0.499464	0.481243	0.508039	0.517685	0.519829	0.500536	0.478028	0.531618	0.508039	0.553055	0.498392	0.523044	0.481243	0.456592	0.4791	0.463023	0.505895	0.542337	0.495177	0.487674	0.478028	0.486602	0.49089	0.518757	0.519829	0.524116	0.500536	0.517685	0.475884	0.480171	0.503751	0.464094	0.503751	0.54448	0.486602	0.458735	0.495177	0.513398	0.528403	0.480171	0.514469	0.488746	0.494105	0.484459	0.523044	0.503751	0.480171	0.528403	0.505895
0.490625	0.514583	0.520833	0.488542	0.527083	0.536458	0.480208	0.483333	0.520833	0.492708	0.5125	0.50625	0.51875	0.475	0.501042	0.529167	0.523958	0.521875	0.530208	0.48125	0.526042	0.498958	0.494792	0.466667	0.477083	0.495833	0.508333	0.458333	0.520833	0.529167	0.527083	0.491667	0.527083	0.501042	0.501042	0.504167	0.507292	0.484375	0.464583	0.515625	0.508333	0.505208	0.516667	0.511458	0.502083	0.528125	0.505208	0.463542	0.523958	0.519792
0.480084	0.538784	0.52935	0.486373	0.515723	0.513627	0.501048	0.535639	0.518868	0.532495	0.506289	0.523061	0.514675	0.507338	0.524109	0.533543	0.48847	0.501048	0.513627	0.513627	0.508386	0.509434	0.518868	0.528302	0.506289	0.506289	0.509434	0.507338	0.548218	0.544025	0.463312	0.496855	0.490566	0.538784	0.485325	0.485325	0.515723	0.479036	0.476939	0.498952	0.525157	0.495807	0.490566	0.51153	0.540881	0.537736	0.52935	0.491614	0.484277	0.473795
cdlPFC
0.466667	0.419792	0.502083	0.472917	0.551042	0.575	0.48125	0.569792	0.555208	0.469792	0.526042	0.467708	0.471875	0.534375	0.546875	0.548958	0.528125	0.441667	0.522917	0.532292	0.460417	0.545833	0.566667	0.561458	0.572917	0.540625	0.510417	0.490625	0.485417	0.455208	0.540625	0.545833	0.508333	0.525	0.51875	0.535417	0.55	0.470833	0.49375	0.505208	0.507292	0.566667	0.557292	0.457292	0.492708	0.479167	0.517708	0.50625	0.534375	0.509375
0.510417	0.534375	0.471875	0.471875	0.494792	0.522917	0.49375	0.519792	0.521875	0.486458	0.525	0.497917	0.507292	0.526042	0.514583	0.533333	0.492708	0.529167	0.503125	0.523958	0.479167	0.5	0.526042	0.538542	0.532292	0.5	0.5125	0.466667	0.521875	0.55	0.504167	0.527083	0.509375	0.563542	0.49375	0.51875	0.516667	0.526042	0.533333	0.528125	0.517708	0.542708	0.501042	0.539583	0.514583	0.507292	0.536458	0.479167	0.514583	0.532292
0.516667	0.502083	0.501042	0.495833	0.552083	0.515625	0.495833	0.504167	0.532292	0.511458	0.514583	0.522917	0.515625	0.510417	0.516667	0.545833	0.5	0.526042	0.467708	0.479167	0.517708	0.526042	0.492708	0.513542	0.516667	0.517708	0.514583	0.494792	0.476042	0.463542	0.519792	0.471875	0.5125	0.503125	0.523958	0.5	0.551042	0.532292	0.461458	0.496875	0.496875	0.526042	0.49375	0.55625	0.515625	0.511458	0.530208	0.49375	0.530208	0.502083
0.488542	0.519792	0.540625	0.51875	0.5	0.528125	0.516667	0.515625	0.495833	0.507292	0.5125	0.502083	0.54375	0.476042	0.523958	0.482292	0.529167	0.555208	0.516667	0.483333	0.533333	0.505208	0.488542	0.545833	0.533333	0.49375	0.496875	0.548958	0.516667	0.505208	0.535417	0.522917	0.529167	0.530208	0.489583	0.5625	0.521875	0.507292	0.551042	0.538542	0.53125	0.525	0.519792	0.557292	0.544792	0.541667	0.538542	0.526042	0.545833	0.538542
0.509375	0.491667	0.497917	0.497917	0.488542	0.453125	0.5375	0.498958	0.510417	0.508333	0.509375	0.463542	0.459375	0.480208	0.513542	0.498958	0.5	0.46875	0.46875	0.539583	0.513542	0.505208	0.511458	0.529167	0.490625	0.496875	0.527083	0.46875	0.592708	0.482292	0.53125	0.533333	0.477083	0.505208	0.509375	0.509375	0.515625	0.473958	0.528125	0.515625	0.510417	0.533333	0.532292	0.478125	0.509375	0.515625	0.432292	0.527083	0.53125	0.503125
0.516613	0.515541	0.525188	0.506967	0.485531	0.496249	0.508039	0.5209	0.518757	0.512326	0.496249	0.512326	0.501608	0.481243	0.519829	0.464094	0.549839	0.482315	0.531618	0.512326	0.496249	0.5209	0.487674	0.503751	0.463023	0.488746	0.484459	0.461951	0.489818	0.518757	0.519829	0.548767	0.524116	0.49732	0.491961	0.527331	0.484459	0.49089	0.513398	0.500536	0.515541	0.498392	0.5209	0.50911	0.461951	0.491961	0.475884	0.504823	0.505895	0.457663
0.5125	0.525	0.486458	0.501042	0.519792	0.501042	0.513542	0.53125	0.496875	0.523958	0.4875	0.538542	0.528125	0.476042	0.490625	0.48125	0.516667	0.542708	0.505208	0.49375	0.465625	0.457292	0.505208	0.50625	0.532292	0.532292	0.4875	0.501042	0.515625	0.504167	0.509375	0.488542	0.476042	0.486458	0.528125	0.527083	0.498958	0.526042	0.501042	0.507292	0.478125	0.472917	0.530208	0.454167	0.478125	0.492708	0.50625	0.486458	0.497917	0.526042
0.480084	0.507338	0.520964	0.507338	0.491614	0.505241	0.509434	0.506289	0.454927	0.462264	0.526205	0.496855	0.477987	0.528302	0.471698	0.518868	0.519916	0.509434	0.5	0.501048	0.489518	0.473795	0.474843	0.464361	0.475891	0.472746	0.514675	0.501048	0.492662	0.531447	0.495807	0.498952	0.493711	0.501048	0.460168	0.503145	0.432914	0.525157	0.483229	0.552411	0.495807	0.474843	0.519916	0.495807	0.528302	0.471698	0.497904	0.514675	0.526205	0.498952
vlPFC
0.542708	0.564583	0.511458	0.511458	0.551042	0.511458	0.440625	0.483333	0.511458	0.530208	0.507292	0.539583	0.497917	0.527083	0.5375	0.539583	0.519792	0.530208	0.558333	0.488542	0.520833	0.529167	0.515625	0.511458	0.541667	0.516667	0.522917	0.511458	0.438542	0.469792	0.515625	0.4875	0.541667	0.520833	0.54375	0.478125	0.452083	0.519792	0.505208	0.521875	0.511458	0.511458	0.521875	0.517708	0.460417	0.496875	0.503125	0.507292	0.496875	0.534375
0.517708	0.490625	0.498958	0.519792	0.49375	0.496875	0.467708	0.494792	0.473958	0.510417	0.484375	0.540625	0.504167	0.492708	0.498958	0.515625	0.522917	0.478125	0.515625	0.469792	0.482292	0.522917	0.5	0.50625	0.5125	0.519792	0.523958	0.519792	0.519792	0.478125	0.504167	0.547917	0.501042	0.540625	0.527083	0.527083	0.511458	0.522917	0.496875	0.514583	0.538542	0.501042	0.527083	0.492708	0.473958	0.546875	0.540625	0.528125	0.504167	0.457292
0.502083	0.483333	0.494792	0.49375	0.532292	0.534375	0.51875	0.459375	0.517708	0.473958	0.505208	0.477083	0.502083	0.541667	0.521875	0.490625	0.445833	0.509375	0.46875	0.519792	0.509375	0.53125	0.491667	0.497917	0.508333	0.522917	0.486458	0.548958	0.490625	0.483333	0.526042	0.508333	0.526042	0.5	0.516667	0.53125	0.5	0.509375	0.538542	0.495833	0.498958	0.504167	0.545833	0.521875	0.528125	0.472917	0.515625	0.519792	0.488542	0.529167
0.383333	0.61875	0.413542	0.398958	0.630208	0.421875	0.439583	0.427083	0.626042	0.552083	0.403125	0.4375	0.621875	0.395833	0.111458	0.61875	0.613542	0.60625	0.578125	0.409375	0.41875	0.436458	0.630208	0.407292	0.40625	0.398958	0.602083	0.432292	0.401042	0.616667	0.613542	0.603125	0.61875	0.602083	0.603125	0.416667	0.610417	0.411458	0.40625	0.598958	0.430208	0.594792	0.369792	0.598958	0.615625	0.621875	0.398958	0.582292	0.588542	0.417708
0.494792	0.514583	0.513542	0.5125	0.488542	0.514583	0.508333	0.530208	0.505208	0.483333	0.503125	0.471875	0.464583	0.503125	0.530208	0.490625	0.466667	0.520833	0.495833	0.478125	0.520833	0.507292	0.507292	0.470833	0.51875	0.485417	0.501042	0.490625	0.519792	0.50625	0.485417	0.496875	0.507292	0.49375	0.515625	0.511458	0.486458	0.466667	0.510417	0.50625	0.488542	0.5125	0.510417	0.51875	0.50625	0.505208	0.53125	0.50625	0.479167	0.523958
0.485531	0.538049	0.510182	0.519829	0.533762	0.523044	0.548767	0.50911	0.481243	0.465166	0.534834	0.516613	0.531618	0.5209	0.557342	0.481243	0.49089	0.503751	0.551983	0.459807	0.526259	0.504823	0.494105	0.461951	0.498392	0.531618	0.487674	0.506967	0.536977	0.530547	0.561629	0.500536	0.542337	0.542337	0.536977	0.551983	0.506967	0.557342	0.536977	0.49089	0.553055	0.489818	0.558414	0.457663	0.495177	0.513398	0.526259	0.458735	0.525188	0.480171
0.491667	0.4875	0.446875	0.486458	0.461458	0.46875	0.504167	0.510417	0.511458	0.508333	0.513542	0.516667	0.523958	0.488542	0.459375	0.517708	0.532292	0.488542	0.511458	0.486458	0.477083	0.488542	0.469792	0.479167	0.466667	0.511458	0.55625	0.490625	0.508333	0.546875	0.534375	0.516667	0.490625	0.505208	0.489583	0.458333	0.513542	0.527083	0.525	0.447917	0.496875	0.480208	0.498958	0.515625	0.490625	0.510417	0.502083	0.510417	0.511458	0.491667
0.467505	0.535639	0.515723	0.460168	0.566038	0.408805	0.562893	0.525157	0.472746	0.532495	0.539832	0.502096	0.489518	0.48218	0.512579	0.360587	0.476939	0.502096	0.487421	0.52935	0.534591	0.474843	0.522013	0.520964	0.522013	0.444444	0.546122	0.510482	0.535639	0.538784	0.526205	0.484277	0.477987	0.518868	0.519916	0.417191	0.493711	0.480084	0.501048	0.507338	0.487421	0.496855	0.5	0.560797	0.524109	0.522013	0.538784	0.562893	0.455975	0.5
[truncated: 351 more columns]

## Sheet: Fig S8c
rdlPFC
0.521875	0.495833	0.460417	0.520833	0.523958	0.544792	0.520833	0.477083	0.496875	0.527083	0.505208	0.504167	0.475	0.53125	0.519792	0.505208	0.482292	0.505208	0.482292	0.54375	0.504167	0.492708	0.508333	0.494792	0.523958	0.508333	0.498958	0.491667	0.513542	0.514583	0.540625	0.515625	0.465625	0.514583	0.480208	0.503125	0.514583	0.483333	0.509375	0.551042	0.526042	0.505208	0.476042	0.527083	0.458333	0.48125	0.521875	0.504167	0.53125	0.5375
0.527083	0.50625	0.482292	0.515625	0.513542	0.49375	0.527083	0.5	0.519792	0.486458	0.554167	0.504167	0.5125	0.490625	0.521875	0.529167	0.51875	0.492708	0.51875	0.535417	0.466667	0.51875	0.517708	0.505208	0.5	0.5125	0.458333	0.497917	0.501042	0.496875	0.508333	0.522917	0.533333	0.494792	0.513542	0.535417	0.527083	0.455208	0.469792	0.509375	0.525	0.535417	0.530208	0.482292	0.475	0.504167	0.520833	0.5125	0.529167	0.520833
0.491667	0.494792	0.544792	0.533333	0.49375	0.521875	0.51875	0.533333	0.497917	0.515625	0.490625	0.5125	0.511458	0.528125	0.521875	0.538542	0.463542	0.511458	0.540625	0.489583	0.5	0.480208	0.5125	0.551042	0.533333	0.527083	0.488542	0.496875	0.497917	0.5	0.489583	0.492708	0.498958	0.517708	0.497917	0.49375	0.513542	0.508333	0.496875	0.530208	0.496875	0.511458	0.525	0.503125	0.46875	0.533333	0.530208	0.473958	0.496875	0.489583
0.522917	0.503125	0.502083	0.513542	0.511458	0.519792	0.508333	0.471875	0.517708	0.498958	0.489583	0.515625	0.55	0.541667	0.522917	0.511458	0.498958	0.469792	0.496875	0.516667	0.502083	0.525	0.53125	0.497917	0.457292	0.505208	0.5125	0.492708	0.492708	0.508333	0.514583	0.496875	0.483333	0.469792	0.509375	0.522917	0.504167	0.492708	0.458333	0.460417	0.496875	0.526042	0.486458	0.50625	0.488542	0.495833	0.494792	0.484375	0.515625	0.497917
0.48125	0.470833	0.509375	0.471875	0.508333	0.504167	0.515625	0.520833	0.50625	0.509375	0.4875	0.505208	0.517708	0.4875	0.509375	0.526042	0.486458	0.51875	0.49375	0.497917	0.490625	0.544792	0.44375	0.498958	0.505208	0.558333	0.526042	0.525	0.536458	0.534375	0.508333	0.503125	0.530208	0.498958	0.520833	0.497917	0.516667	0.528125	0.471875	0.490625	0.516667	0.508333	0.501042	0.5125	0.51875	0.541667	0.54375	0.496875	0.482292	0.494792
0.5125	0.5	0.497917	0.516667	0.526042	0.511458	0.5125	0.507292	0.523958	0.4875	0.535417	0.488542	0.502083	0.510417	0.497917	0.470833	0.511458	0.523958	0.488542	0.516667	0.455208	0.495833	0.502083	0.496875	0.492708	0.520833	0.5125	0.502083	0.515625	0.483333	0.489583	0.464583	0.536458	0.533333	0.501042	0.48125	0.517708	0.511458	0.4875	0.476042	0.514583	0.482292	0.5	0.479167	0.510417	0.49375	0.498958	0.5125	0.510417	0.502083
0.477083	0.475	0.476042	0.514583	0.513542	0.496875	0.535417	0.5	0.520833	0.5	0.471875	0.494792	0.540625	0.484375	0.49375	0.478125	0.470833	0.535417	0.463542	0.503125	0.464583	0.49375	0.49375	0.513542	0.533333	0.48125	0.494792	0.530208	0.511458	0.509375	0.523958	0.477083	0.486458	0.489583	0.507292	0.469792	0.48125	0.491667	0.516667	0.511458	0.505208	0.503125	0.501042	0.495833	0.526042	0.49375	0.521875	0.55	0.491667	0.479167
0.482292	0.519792	0.508333	0.538542	0.480208	0.532292	0.535417	0.498958	0.490625	0.494792	0.535417	0.482292	0.528125	0.503125	0.569792	0.505208	0.466667	0.482292	0.507292	0.455208	0.489583	0.482292	0.46875	0.492708	0.530208	0.520833	0.491667	0.477083	0.516667	0.503125	0.536458	0.526042	0.529167	0.513542	0.522917	0.528125	0.515625	0.497917	0.517708	0.55	0.466667	0.520833	0.519792	0.473958	0.513542	0.489583	0.528125	0.501042	0.498958	0.484375
mdlPFC
0.510417	0.533333	0.505208	0.523958	0.504167	0.530208	0.46875	0.545833	0.508333	0.484375	0.502083	0.516667	0.553125	0.501042	0.497917	0.483333	0.515625	0.53125	0.507292	0.473958	0.454167	0.555208	0.476042	0.528125	0.482292	0.453125	0.445833	0.514583	0.517708	0.486458	0.519792	0.48125	0.514583	0.5	0.492708	0.527083	0.53125	0.504167	0.517708	0.540625	0.488542	0.523958	0.519792	0.5	0.484375	0.521875	0.498958	0.509375	0.5	0.501042
0.5375	0.520833	0.51875	0.538542	0.53125	0.51875	0.497917	0.536458	0.521875	0.509375	0.504167	0.557292	0.533333	0.507292	0.505208	0.530208	0.511458	0.471875	0.50625	0.507292	0.516667	0.498958	0.503125	0.492708	0.532292	0.509375	0.50625	0.509375	0.521875	0.478125	0.534375	0.527083	0.522917	0.517708	0.515625	0.490625	0.519792	0.509375	0.463542	0.489583	0.482292	0.525	0.497917	0.497917	0.527083	0.527083	0.497917	0.510417	0.475	0.540625
0.48125	0.490625	0.480208	0.532292	0.502083	0.5125	0.536458	0.482292	0.504167	0.507292	0.514583	0.4625	0.511458	0.517708	0.480208	0.507292	0.517708	0.516667	0.480208	0.478125	0.519792	0.479167	0.490625	0.509375	0.508333	0.472917	0.539583	0.494792	0.532292	0.496875	0.483333	0.553125	0.484375	0.517708	0.525	0.488542	0.511458	0.523958	0.473958	0.516667	0.498958	0.46875	0.511458	0.529167	0.515625	0.475	0.503125	0.516667	0.49375	0.486458
0.50625	0.488542	0.528125	0.514583	0.51875	0.486458	0.5	0.513542	0.4625	0.514583	0.501042	0.491667	0.465625	0.503125	0.507292	0.485417	0.491667	0.502083	0.501042	0.491667	0.505208	0.483333	0.523958	0.502083	0.522917	0.509375	0.5125	0.529167	0.510417	0.498958	0.497917	0.517708	0.536458	0.473958	0.471875	0.50625	0.528125	0.479167	0.50625	0.454167	0.507292	0.5	0.5375	0.485417	0.485417	0.464583	0.4875	0.522917	0.523958	0.510417
0.538542	0.528125	0.509375	0.501042	0.530208	0.517708	0.490625	0.522917	0.51875	0.5375	0.515625	0.5125	0.530208	0.54375	0.54375	0.536458	0.526042	0.530208	0.484375	0.486458	0.548958	0.53125	0.515625	0.489583	0.548958	0.539583	0.494792	0.473958	0.517708	0.473958	0.521875	0.4875	0.51875	0.455208	0.5	0.51875	0.483333	0.48125	0.50625	0.519792	0.498958	0.510417	0.504167	0.45625	0.45	0.508333	0.521875	0.521875	0.502083	0.461458
0.507292	0.513542	0.484375	0.533333	0.505208	0.529167	0.508333	0.503125	0.533333	0.567708	0.5125	0.495833	0.504167	0.521875	0.491667	0.5125	0.50625	0.520833	0.516667	0.490625	0.494792	0.489583	0.508333	0.496875	0.495833	0.494792	0.513542	0.492708	0.517708	0.50625	0.501042	0.491667	0.502083	0.5	0.489583	0.497917	0.458333	0.526042	0.515625	0.482292	0.513542	0.491667	0.523958	0.497917	0.520833	0.50625	0.490625	0.5	0.522917	0.527083
0.507292	0.482292	0.514583	0.540625	0.475	0.539583	0.45625	0.5125	0.496875	0.496875	0.45	0.495833	0.498958	0.505208	0.48125	0.501042	0.513542	0.53125	0.482292	0.477083	0.50625	0.478125	0.523958	0.523958	0.517708	0.514583	0.475	0.469792	0.515625	0.533333	0.446875	0.517708	0.515625	0.521875	0.491667	0.525	0.514583	0.4875	0.471875	0.528125	0.50625	0.477083	0.460417	0.497917	0.483333	0.49375	0.471875	0.482292	0.5125	0.442708
0.526042	0.554167	0.510417	0.520833	0.511458	0.489583	0.4875	0.505208	0.511458	0.466667	0.436458	0.49375	0.501042	0.5125	0.51875	0.458333	0.53125	0.473958	0.510417	0.492708	0.49375	0.5125	0.477083	0.489583	0.489583	0.5	0.494792	0.495833	0.495833	0.483333	0.532292	0.482292	0.520833	0.492708	0.510417	0.515625	0.525	0.548958	0.510417	0.497917	0.5125	0.530208	0.510417	0.516667	0.452083	0.511458	0.534375	0.497917	0.532292	0.490625
cdlPFC
0.521875	0.5125	0.4875	0.49375	0.49375	0.514583	0.498958	0.508333	0.535417	0.510417	0.502083	0.490625	0.485417	0.532292	0.520833	0.540625	0.486458	0.497917	0.513542	0.526042	0.504167	0.469792	0.530208	0.50625	0.504167	0.491667	0.521875	0.479167	0.5	0.46875	0.525	0.508333	0.519792	0.54375	0.525	0.517708	0.479167	0.540625	0.497917	0.49375	0.504167	0.477083	0.534375	0.497917	0.515625	0.534375	0.491667	0.48125	0.49375	0.510417
0.504167	0.535417	0.495833	0.484375	0.554167	0.517708	0.471875	0.4875	0.494792	0.51875	0.5375	0.5	0.536458	0.5	0.508333	0.521875	0.48125	0.516667	0.515625	0.490625	0.514583	0.511458	0.53125	0.527083	0.5	0.53125	0.494792	0.513542	0.523958	0.519792	0.525	0.516667	0.489583	0.515625	0.50625	0.495833	0.5125	0.507292	0.507292	0.507292	0.542708	0.515625	0.494792	0.480208	0.507292	0.520833	0.517708	0.516667	0.535417	0.505208
0.523958	0.540625	0.507292	0.492708	0.509375	0.478125	0.528125	0.533333	0.50625	0.505208	0.511458	0.536458	0.465625	0.535417	0.517708	0.534375	0.486458	0.494792	0.492708	0.517708	0.492708	0.527083	0.522917	0.503125	0.507292	0.514583	0.495833	0.50625	0.5125	0.503125	0.494792	0.534375	0.473958	0.515625	0.472917	0.540625	0.529167	0.505208	0.54375	0.513542	0.509375	0.5	0.4875	0.511458	0.490625	0.534375	0.522917	0.489583	0.529167	0.534375
0.514583	0.510417	0.498958	0.495833	0.528125	0.498958	0.519792	0.498958	0.5	0.526042	0.501042	0.497917	0.480208	0.517708	0.522917	0.504167	0.461458	0.494792	0.510417	0.503125	0.494792	0.50625	0.488542	0.527083	0.516667	0.492708	0.452083	0.5125	0.482292	0.479167	0.472917	0.517708	0.461458	0.479167	0.511458	0.504167	0.502083	0.508333	0.44375	0.521875	0.529167	0.465625	0.508333	0.527083	0.495833	0.51875	0.494792	0.553125	0.520833	0.510417
0.511458	0.523958	0.460417	0.480208	0.529167	0.476042	0.503125	0.470833	0.472917	0.498958	0.525	0.510417	0.5375	0.546875	0.502083	0.557292	0.519792	0.485417	0.527083	0.529167	0.509375	0.510417	0.484375	0.445833	0.515625	0.503125	0.497917	0.520833	0.526042	0.517708	0.482292	0.488542	0.5125	0.521875	0.530208	0.510417	0.536458	0.513542	0.522917	0.514583	0.517708	0.498958	0.488542	0.51875	0.508333	0.495833	0.509375	0.494792	0.519792	0.516667
0.507292	0.528125	0.516667	0.530208	0.491667	0.507292	0.491667	0.490625	0.527083	0.525	0.510417	0.5375	0.50625	0.492708	0.475	0.533333	0.533333	0.523958	0.514583	0.50625	0.551042	0.5375	0.496875	0.49375	0.46875	0.498958	0.485417	0.507292	0.491667	0.517708	0.486458	0.5125	0.5125	0.494792	0.520833	0.522917	0.467708	0.488542	0.505208	0.515625	0.525	0.505208	0.476042	0.53125	0.485417	0.489583	0.507292	0.465625	0.492708	0.5125
0.465625	0.494792	0.483333	0.451042	0.501042	0.502083	0.460417	0.516667	0.489583	0.530208	0.475	0.516667	0.472917	0.460417	0.4625	0.526042	0.455208	0.5	0.528125	0.503125	0.50625	0.51875	0.509375	0.534375	0.515625	0.504167	0.498958	0.461458	0.457292	0.490625	0.48125	0.511458	0.5	0.520833	0.516667	0.495833	0.50625	0.53125	0.539583	0.475	0.519792	0.488542	0.459375	0.489583	0.516667	0.4875	0.519792	0.502083	0.507292	0.5125
0.5125	0.483333	0.521875	0.513542	0.504167	0.515625	0.455208	0.507292	0.496875	0.517708	0.508333	0.496875	0.542708	0.521875	0.514583	0.483333	0.534375	0.502083	0.509375	0.523958	0.50625	0.497917	0.515625	0.533333	0.492708	0.541667	0.504167	0.507292	0.480208	0.502083	0.521875	0.472917	0.517708	0.535417	0.532292	0.470833	0.458333	0.533333	0.521875	0.48125	0.483333	0.504167	0.5125	0.526042	0.519792	0.488542	0.498958	0.511458	0.472917	0.49375
vlPFC
0.520833	0.539583	0.528125	0.488542	0.505208	0.494792	0.509375	0.508333	0.472917	0.532292	0.483333	0.513542	0.5125	0.548958	0.494792	0.513542	0.521875	0.497917	0.564583	0.485417	0.488542	0.478125	0.521875	0.534375	0.509375	0.4875	0.509375	0.50625	0.541667	0.503125	0.514583	0.530208	0.495833	0.527083	0.515625	0.554167	0.528125	0.539583	0.542708	0.529167	0.514583	0.517708	0.484375	0.520833	0.51875	0.480208	0.496875	0.534375	0.513542	0.540625
0.49375	0.511458	0.491667	0.557292	0.5	0.521875	0.510417	0.526042	0.529167	0.509375	0.503125	0.53125	0.51875	0.546875	0.519792	0.538542	0.516667	0.525	0.513542	0.533333	0.501042	0.520833	0.442708	0.508333	0.528125	0.5125	0.548958	0.520833	0.513542	0.483333	0.532292	0.495833	0.523958	0.516667	0.485417	0.5125	0.53125	0.539583	0.527083	0.504167	0.525	0.492708	0.5	0.491667	0.523958	0.527083	0.503125	0.507292	0.527083	0.517708
0.521875	0.509375	0.508333	0.503125	0.514583	0.497917	0.513542	0.54375	0.48125	0.522917	0.5625	0.546875	0.50625	0.509375	0.49375	0.542708	0.508333	0.516667	0.495833	0.532292	0.511458	0.533333	0.495833	0.492708	0.502083	0.538542	0.508333	0.501042	0.5	0.527083	0.521875	0.516667	0.510417	0.510417	0.492708	0.476042	0.526042	0.525	0.464583	0.495833	0.503125	0.476042	0.513542	0.505208	0.508333	0.539583	0.495833	0.498958	0.534375	0.5125
0.491667	0.439583	0.501042	0.469792	0.523958	0.516667	0.5125	0.485417	0.463542	0.508333	0.51875	0.509375	0.51875	0.486458	0.523958	0.476042	0.498958	0.460417	0.504167	0.494792	0.491667	0.496875	0.448958	0.513542	0.522917	0.517708	0.486458	0.485417	0.511458	0.495833	0.521875	0.49375	0.496875	0.489583	0.505208	0.447917	0.513542	0.548958	0.498958	0.509375	0.529167	0.558333	0.520833	0.488542	0.515625	0.532292	0.521875	0.488542	0.519792	0.480208
0.495833	0.546875	0.496875	0.534375	0.516667	0.5	0.510417	0.519792	0.484375	0.461458	0.492708	0.510417	0.521875	0.509375	0.494792	0.507292	0.490625	0.476042	0.557292	0.525	0.504167	0.509375	0.516667	0.51875	0.483333	0.523958	0.502083	0.513542	0.495833	0.519792	0.516667	0.538542	0.526042	0.516667	0.501042	0.519792	0.521875	0.496875	0.511458	0.490625	0.546875	0.50625	0.522917	0.502083	0.48125	0.53125	0.519792	0.515625	0.4875	0.517708
0.515625	0.534375	0.544792	0.505208	0.5	0.523958	0.523958	0.492708	0.536458	0.527083	0.494792	0.5	0.491667	0.485417	0.505208	0.477083	0.501042	0.509375	0.505208	0.529167	0.464583	0.507292	0.504167	0.503125	0.480208	0.489583	0.509375	0.519792	0.464583	0.513542	0.495833	0.483333	0.494792	0.505208	0.490625	0.451042	0.489583	0.538542	0.516667	0.51875	0.511458	0.504167	0.489583	0.496875	0.473958	0.485417	0.5375	0.457292	0.501042	0.519792
0.5125	0.520833	0.545833	0.514583	0.492708	0.539583	0.490625	0.494792	0.467708	0.514583	0.496875	0.520833	0.447917	0.469792	0.484375	0.529167	0.503125	0.489583	0.517708	0.492708	0.484375	0.504167	0.507292	0.5125	0.50625	0.483333	0.49375	0.496875	0.446875	0.507292	0.503125	0.510417	0.503125	0.515625	0.508333	0.498958	0.48125	0.49375	0.5125	0.482292	0.495833	0.479167	0.476042	0.488542	0.516667	0.519792	0.5	0.45	0.510417	0.513542
0.497917	0.526042	0.51875	0.495833	0.504167	0.5	0.508333	0.508333	0.539583	0.488542	0.509375	0.504167	0.519792	0.515625	0.540625	0.511458	0.501042	0.515625	0.53125	0.488542	0.473958	0.539583	0.529167	0.461458	0.522917	0.503125	0.528125	0.492708	0.503125	0.432292	0.467708	0.510417	0.469792	0.51875	0.488542	0.536458	0.521875	0.409375	0.5	0.504167	0.475	0.503125	0.489583	0.544792	0.49375	0.528125	0.510417	0.497917	0.475	0.486458
[truncated: 351 more columns]

## Sheet: Fig S8d
rdlPFC
0.508333	0.496875	0.504167	0.520833	0.466667	0.509375	0.466667	0.514583	0.486458	0.49375	0.48125	0.484375	0.55	0.520833	0.479167	0.510417	0.539583	0.533333	0.545833	0.50625	0.513542	0.501042	0.504167	0.517708	0.507292	0.504167	0.45	0.528125	0.46875	0.50625	0.532292	0.532292	0.496875	0.482292	0.53125	0.475	0.477083	0.495833	0.497917	0.50625	0.530208	0.503125	0.519792	0.522917	0.50625	0.48125	0.515625	0.503125	0.483333	0.51875
0.485417	0.475	0.469792	0.519792	0.521875	0.53125	0.533333	0.501042	0.534375	0.528125	0.534375	0.525	0.48125	0.507292	0.529167	0.50625	0.502083	0.541667	0.508333	0.478125	0.515625	0.507292	0.51875	0.504167	0.521875	0.502083	0.496875	0.540625	0.503125	0.472917	0.5375	0.4875	0.495833	0.497917	0.505208	0.49375	0.509375	0.540625	0.494792	0.483333	0.502083	0.527083	0.516667	0.498958	0.495833	0.507292	0.490625	0.519792	0.536458	0.521875
0.490625	0.49375	0.520833	0.558333	0.489583	0.485417	0.48125	0.509375	0.502083	0.505208	0.501042	0.507292	0.489583	0.491667	0.5	0.498958	0.485417	0.5	0.501042	0.508333	0.496875	0.516667	0.470833	0.477083	0.515625	0.490625	0.51875	0.530208	0.51875	0.49375	0.539583	0.490625	0.561458	0.522917	0.492708	0.475	0.494792	0.516667	0.503125	0.510417	0.54375	0.517708	0.507292	0.483333	0.527083	0.552083	0.51875	0.513542	0.496875	0.472917
0.463542	0.50625	0.528125	0.496875	0.534375	0.460417	0.521875	0.510417	0.48125	0.25	0.485417	0.526042	0.490625	0.53125	0.458333	0.544792	0.494792	0.535417	0.523958	0.478125	0.541667	0.5375	0.494792	0.5	0.5375	0.533333	0.504167	0.5125	0.547917	0.472917	0.483333	0.473958	0.504167	0.502083	0.534375	0.458333	0.484375	0.513542	0.502083	0.519792	0.54375	0.505208	0.509375	0.521875	0.466667	0.4875	0.540625	0.54375	0.544792	0.459375
0.496875	0.533333	0.4875	0.426042	0.533333	0.504167	0.50625	0.4625	0.515625	0.4875	0.50625	0.498958	0.508333	0.527083	0.516667	0.5125	0.45	0.482292	0.53125	0.513542	0.5375	0.515625	0.452083	0.507292	0.494792	0.482292	0.515625	0.490625	0.48125	0.515625	0.501042	0.507292	0.534375	0.509375	0.535417	0.502083	0.498958	0.489583	0.467708	0.525	0.530208	0.527083	0.532292	0.5125	0.505208	0.502083	0.480208	0.494792	0.475	0.466667
0.521875	0.4875	0.523958	0.521875	0.465625	0.496875	0.522917	0.503125	0.495833	0.5125	0.4875	0.494792	0.526042	0.523958	0.507292	0.50625	0.504167	0.5	0.533333	0.5125	0.472917	0.514583	0.516667	0.4625	0.488542	0.511458	0.517708	0.502083	0.514583	0.459375	0.516667	0.5	0.520833	0.497917	0.501042	0.515625	0.463542	0.507292	0.478125	0.532292	0.497917	0.48125	0.486458	0.5125	0.520833	0.490625	0.514583	0.516667	0.515625	0.440625
0.504167	0.503125	0.522917	0.479167	0.533333	0.489583	0.514583	0.477083	0.532292	0.505208	0.492708	0.522917	0.511458	0.509375	0.521875	0.504167	0.508333	0.534375	0.540625	0.557292	0.511458	0.508333	0.495833	0.503125	0.50625	0.49375	0.480208	0.519792	0.519792	0.532292	0.483333	0.521875	0.463542	0.514583	0.513542	0.515625	0.516667	0.461458	0.51875	0.528125	0.528125	0.489583	0.489583	0.48125	0.519792	0.4625	0.482292	0.505208	0.467708	0.516667
0.503125	0.539583	0.520833	0.492708	0.522917	0.467708	0.484375	0.465625	0.505208	0.5125	0.496875	0.501042	0.546875	0.467708	0.471875	0.497917	0.486458	0.529167	0.520833	0.510417	0.488542	0.502083	0.51875	0.521875	0.519792	0.511458	0.49375	0.532292	0.505208	0.517708	0.49375	0.478125	0.485417	0.457292	0.522917	0.513542	0.504167	0.515625	0.509375	0.501042	0.509375	0.489583	0.558333	0.497917	0.503125	0.523958	0.488542	0.527083	0.490625	0.515625
mdlPFC
0.536458	0.472917	0.538542	0.508333	0.564583	0.530208	0.546875	0.527083	0.560417	0.491667	0.54375	0.528125	0.50625	0.529167	0.535417	0.551042	0.528125	0.4875	0.54375	0.501042	0.533333	0.515625	0.536458	0.551042	0.521875	0.520833	0.508333	0.542708	0.527083	0.553125	0.533333	0.539583	0.541667	0.5125	0.510417	0.547917	0.510417	0.529167	0.534375	0.513542	0.461458	0.569792	0.527083	0.547917	0.533333	0.539583	0.532292	0.540625	0.463542	0.529167
0.530208	0.497917	0.51875	0.520833	0.503125	0.525	0.519792	0.54375	0.55	0.504167	0.533333	0.529167	0.538542	0.539583	0.514583	0.438542	0.519792	0.50625	0.486458	0.50625	0.51875	0.479167	0.532292	0.497917	0.5	0.509375	0.51875	0.48125	0.490625	0.492708	0.51875	0.523958	0.514583	0.482292	0.508333	0.466667	0.495833	0.5	0.546875	0.495833	0.558333	0.505208	0.545833	0.519792	0.523958	0.490625	0.51875	0.527083	0.533333	0.53125
0.540625	0.530208	0.516667	0.548958	0.497917	0.473958	0.513542	0.51875	0.486458	0.490625	0.488542	0.5125	0.503125	0.508333	0.533333	0.492708	0.529167	0.505208	0.505208	0.51875	0.490625	0.494792	0.523958	0.503125	0.515625	0.486458	0.534375	0.520833	0.492708	0.484375	0.514583	0.5125	0.488542	0.514583	0.527083	0.5375	0.519792	0.53125	0.473958	0.501042	0.527083	0.525	0.486458	0.508333	0.436458	0.507292	0.4875	0.497917	0.471875	0.495833
0.485417	0.521875	0.510417	0.54375	0.501042	0.489583	0.484375	0.503125	0.509375	0.492708	0.48125	0.501042	0.482292	0.501042	0.482292	0.4875	0.50625	0.459375	0.501042	0.496875	0.489583	0.503125	0.554167	0.523958	0.491667	0.4875	0.5	0.514583	0.466667	0.502083	0.507292	0.514583	0.48125	0.494792	0.427083	0.504167	0.498958	0.486458	0.492708	0.507292	0.494792	0.525	0.513542	0.491667	0.469792	0.502083	0.495833	0.516667	0.513542	0.511458
0.538542	0.538542	0.459375	0.497917	0.533333	0.526042	0.55625	0.547917	0.5125	0.496875	0.492708	0.504167	0.53125	0.516667	0.532292	0.504167	0.477083	0.507292	0.489583	0.5125	0.490625	0.495833	0.50625	0.516667	0.520833	0.521875	0.509375	0.484375	0.516667	0.478125	0.510417	0.488542	0.451042	0.520833	0.508333	0.475	0.486458	0.508333	0.504167	0.505208	0.526042	0.488542	0.511458	0.521875	0.516667	0.454167	0.552083	0.522917	0.504167	0.473958
0.469792	0.522917	0.452083	0.519792	0.498958	0.496875	0.530208	0.485417	0.50625	0.509375	0.517708	0.519792	0.534375	0.5125	0.480208	0.497917	0.482292	0.494792	0.509375	0.510417	0.505208	0.509375	0.508333	0.541667	0.530208	0.495833	0.529167	0.504167	0.485417	0.489583	0.507292	0.496875	0.446875	0.513542	0.495833	0.505208	0.510417	0.51875	0.5	0.5125	0.532292	0.507292	0.508333	0.534375	0.541667	0.485417	0.501042	0.4875	0.521875	0.502083
0.508333	0.502083	0.49375	0.483333	0.4875	0.513542	0.523958	0.453125	0.508333	0.520833	0.511458	0.508333	0.503125	0.482292	0.532292	0.523958	0.485417	0.520833	0.526042	0.469792	0.484375	0.5125	0.501042	0.455208	0.495833	0.45625	0.494792	0.484375	0.494792	0.519792	0.480208	0.4875	0.536458	0.483333	0.495833	0.472917	0.479167	0.525	0.513542	0.508333	0.539583	0.517708	0.471875	0.482292	0.507292	0.495833	0.511458	0.495833	0.523958	0.510417
0.510417	0.50625	0.458333	0.486458	0.494792	0.526042	0.485417	0.483333	0.486458	0.508333	0.517708	0.489583	0.473958	0.488542	0.511458	0.504167	0.5375	0.511458	0.48125	0.534375	0.489583	0.475	0.523958	0.517708	0.467708	0.488542	0.494792	0.514583	0.484375	0.502083	0.483333	0.490625	0.519792	0.521875	0.502083	0.504167	0.473958	0.523958	0.528125	0.503125	0.5	0.517708	0.486458	0.492708	0.517708	0.458333	0.508333	0.490625	0.490625	0.501042
cdlPFC
0.31875	0.467708	0.426042	0.541667	0.5125	0.467708	0.455208	0.528125	0.515625	0.539583	0.522917	0.504167	0.530208	0.55	0.416667	0.530208	0.313542	0.559375	0.53125	0.464583	0.548958	0.5125	0.504167	0.51875	0.508333	0.508333	0.516667	0.454167	0.527083	0.49375	0.5125	0.477083	0.5125	0.469792	0.504167	0.503125	0.516667	0.541667	0.521875	0.509375	0.534375	0.505208	0.473958	0.520833	0.515625	0.501042	0.528125	0.486458	0.407292	0.527083
0.528125	0.551042	0.497917	0.501042	0.53125	0.525	0.53125	0.521875	0.547917	0.522917	0.504167	0.494792	0.514583	0.51875	0.495833	0.522917	0.485417	0.498958	0.519792	0.497917	0.521875	0.477083	0.509375	0.542708	0.520833	0.492708	0.491667	0.508333	0.504167	0.507292	0.501042	0.533333	0.489583	0.527083	0.521875	0.504167	0.522917	0.526042	0.514583	0.501042	0.532292	0.515625	0.547917	0.519792	0.520833	0.570833	0.526042	0.545833	0.551042	0.553125
0.479167	0.533333	0.53125	0.50625	0.507292	0.513542	0.484375	0.492708	0.51875	0.519792	0.517708	0.530208	0.486458	0.519792	0.526042	0.53125	0.51875	0.533333	0.501042	0.515625	0.477083	0.530208	0.502083	0.486458	0.526042	0.516667	0.533333	0.522917	0.536458	0.483333	0.513542	0.508333	0.503125	0.525	0.53125	0.49375	0.501042	0.510417	0.542708	0.495833	0.519792	0.483333	0.520833	0.478125	0.477083	0.509375	0.514583	0.517708	0.473958	0.507292
0.514583	0.542708	0.49375	0.425	0.5	0.522917	0.482292	0.517708	0.5125	0.452083	0.535417	0.5375	0.503125	0.528125	0.5	0.509375	0.469792	0.480208	0.514583	0.53125	0.470833	0.525	0.5	0.510417	0.517708	0.517708	0.547917	0.496875	0.509375	0.520833	0.507292	0.496875	0.514583	0.510417	0.517708	0.504167	0.508333	0.510417	0.501042	0.532292	0.527083	0.544792	0.521875	0.528125	0.535417	0.541667	0.55	0.534375	0.527083	0.521875
0.522917	0.4625	0.502083	0.514583	0.5375	0.523958	0.511458	0.496875	0.530208	0.46875	0.491667	0.486458	0.5125	0.522917	0.517708	0.515625	0.528125	0.50625	0.488542	0.475	0.523958	0.525	0.5	0.492708	0.45625	0.515625	0.479167	0.513542	0.527083	0.480208	0.53125	0.497917	0.534375	0.509375	0.451042	0.523958	0.525	0.484375	0.51875	0.498958	0.514583	0.49375	0.476042	0.486458	0.540625	0.5	0.528125	0.510417	0.494792	0.466667
0.494792	0.458333	0.451042	0.49375	0.492708	0.486458	0.507292	0.458333	0.45625	0.488542	0.4625	0.508333	0.513542	0.479167	0.528125	0.485417	0.50625	0.507292	0.4875	0.509375	0.501042	0.483333	0.511458	0.508333	0.526042	0.515625	0.515625	0.514583	0.48125	0.480208	0.49375	0.488542	0.504167	0.509375	0.494792	0.477083	0.490625	0.510417	0.522917	0.508333	0.483333	0.51875	0.508333	0.49375	0.5125	0.492708	0.483333	0.484375	0.476042	0.414583
0.504167	0.459375	0.520833	0.514583	0.503125	0.511458	0.517708	0.502083	0.485417	0.496875	0.522917	0.482292	0.525	0.451042	0.446875	0.504167	0.498958	0.510417	0.483333	0.494792	0.498958	0.479167	0.521875	0.488542	0.4875	0.498958	0.495833	0.497917	0.5125	0.492708	0.501042	0.517708	0.495833	0.516667	0.485417	0.496875	0.490625	0.508333	0.489583	0.49375	0.497917	0.505208	0.482292	0.517708	0.513542	0.44375	0.508333	0.475	0.478125	0.521875
0.513542	0.466667	0.541667	0.466667	0.497917	0.45	0.460417	0.471875	0.48125	0.447917	0.483333	0.517708	0.521875	0.50625	0.483333	0.484375	0.478125	0.527083	0.50625	0.476042	0.485417	0.496875	0.479167	0.492708	0.540625	0.5	0.453125	0.460417	0.511458	0.485417	0.480208	0.5375	0.482292	0.508333	0.478125	0.508333	0.490625	0.488542	0.5375	0.514583	0.495833	0.486458	0.486458	0.525	0.536458	0.535417	0.503125	0.49375	0.520833	0.476042
vlPFC
0.464583	0.491667	0.526042	0.486458	0.498958	0.494792	0.469792	0.51875	0.504167	0.528125	0.50625	0.501042	0.510417	0.497917	0.526042	0.465625	0.527083	0.507292	0.520833	0.50625	0.485417	0.50625	0.502083	0.494792	0.509375	0.4625	0.540625	0.477083	0.494792	0.4875	0.484375	0.4875	0.479167	0.510417	0.503125	0.527083	0.49375	0.496875	0.538542	0.486458	0.51875	0.461458	0.517708	0.485417	0.475	0.511458	0.522917	0.530208	0.515625	0.508333
0.558333	0.519792	0.4875	0.498958	0.539583	0.489583	0.521875	0.498958	0.505208	0.538542	0.510417	0.485417	0.485417	0.511458	0.522917	0.491667	0.457292	0.451042	0.501042	0.511458	0.464583	0.510417	0.521875	0.522917	0.486458	0.485417	0.489583	0.525	0.503125	0.490625	0.528125	0.513542	0.51875	0.522917	0.526042	0.513542	0.486458	0.50625	0.50625	0.53125	0.509375	0.505208	0.507292	0.530208	0.508333	0.51875	0.541667	0.525	0.553125	0.53125
0.546875	0.508333	0.501042	0.511458	0.533333	0.528125	0.492708	0.523958	0.4875	0.5125	0.5	0.522917	0.542708	0.5125	0.502083	0.515625	0.51875	0.508333	0.535417	0.504167	0.507292	0.517708	0.50625	0.49375	0.522917	0.502083	0.484375	0.482292	0.486458	0.528125	0.530208	0.479167	0.511458	0.514583	0.522917	0.507292	0.496875	0.50625	0.532292	0.480208	0.508333	0.486458	0.5	0.489583	0.53125	0.520833	0.495833	0.489583	0.534375	0.497917
0.486458	0.538542	0.49375	0.483333	0.528125	0.529167	0.515625	0.49375	0.478125	0.479167	0.444792	0.541667	0.475	0.478125	0.517708	0.516667	0.489583	0.532292	0.532292	0.497917	0.475	0.519792	0.540625	0.4625	0.491667	0.541667	0.492708	0.476042	0.49375	0.49375	0.4875	0.477083	0.515625	0.463542	0.519792	0.482292	0.479167	0.529167	0.470833	0.48125	0.476042	0.480208	0.540625	0.489583	0.4875	0.46875	0.48125	0.480208	0.486458	0.45625
0.51875	0.522917	0.5	0.460417	0.504167	0.51875	0.525	0.504167	0.513542	0.478125	0.495833	0.496875	0.497917	0.530208	0.502083	0.5125	0.513542	0.510417	0.528125	0.520833	0.505208	0.529167	0.51875	0.48125	0.488542	0.479167	0.523958	0.489583	0.532292	0.466667	0.489583	0.514583	0.453125	0.521875	0.479167	0.510417	0.521875	0.54375	0.503125	0.50625	0.45625	0.53125	0.484375	0.503125	0.508333	0.503125	0.510417	0.4875	0.5125	0.520833
0.488542	0.5	0.486458	0.491667	0.491667	0.490625	0.488542	0.49375	0.4875	0.49375	0.497917	0.479167	0.485417	0.491667	0.492708	0.478125	0.4875	0.489583	0.485417	0.492708	0.495833	0.5	0.492708	0.490625	0.4875	0.491667	0.473958	0.490625	0.486458	0.489583	0.484375	0.484375	0.485417	0.486458	0.482292	0.491667	0.491667	0.489583	0.5	0.492708	0.483333	0.495833	0.494792	0.489583	0.479167	0.486458	0.494792	0.490625	0.4875	0.492708
0.501042	0.520833	0.50625	0.538542	0.51875	0.539583	0.469792	0.5125	0.513542	0.514583	0.502083	0.503125	0.516667	0.446875	0.485417	0.533333	0.525	0.507292	0.486458	0.480208	0.532292	0.467708	0.523958	0.45625	0.521875	0.516667	0.545833	0.472917	0.45	0.480208	0.510417	0.5125	0.477083	0.521875	0.510417	0.510417	0.501042	0.538542	0.49375	0.534375	0.488542	0.522917	0.511458	0.501042	0.544792	0.4875	0.471875	0.53125	0.503125	0.532292
0.473958	0.501042	0.529167	0.475	0.517708	0.49375	0.4625	0.4875	0.527083	0.516667	0.534375	0.457292	0.438542	0.54375	0.561458	0.535417	0.55	0.494792	0.504167	0.519792	0.4875	0.496875	0.529167	0.501042	0.538542	0.505208	0.496875	0.486458	0.525	0.51875	0.407292	0.517708	0.484375	0.55625	0.532292	0.491667	0.489583	0.515625	0.49375	0.535417	0.535417	0.495833	0.510417	0.5125	0.548958	0.471875	0.522917	0.403125	0.514583	0.497917
[truncated: 351 more columns]
