# Supplementary material for: Reward-related choices determine information timing and flow across macaque lateral prefrontal cortex
Source: Nat Commun. 2021 Feb 9;12:894. doi: 10.1038/s41467-021-20943-9 (PMC7873307; doi:10.1038/s41467-021-20943-9)
Supplement: Supplementary file 6 — Source Data [file 41467_2021_20943_MOESM6_ESM.zip › Excel/Figure S9.xlsx]

## Sheet: Sheet2
fig. s9a top
bins	-500	-480	-460	-440	-420	-400	-380	-360	-340	-320	-300	-280	-260	-240	-220	-200	-180	-160	-140	-120	-100	-80	-60	-40	-20	0	20	40	60	80	100	120	140	160	180	200	220	240	260	280	300	320	340	360	380	400	420	440	460
L1	0.502486	0.502496	0.502463	0.502576	0.502693	0.502779	0.502886	0.502899	0.503106	0.503109	0.503111	0.503156	0.503339	0.503375	0.503462	0.503448	0.503529	0.503704	0.503662	0.503626	0.503773	0.503823	0.503896	0.504017	0.503998	0.504109	0.5042	0.5043	0.504364	0.504337	0.504474	0.504912	0.505372	0.506884	0.508512	0.510358	0.511777	0.513683	0.515598	0.51759	0.520157	0.522764	0.524757	0.525584	0.526024	0.52657	0.527064	0.526988	0.526823
L2	0.502029	0.502058	0.502107	0.502304	0.502372	0.502454	0.502561	0.502575	0.502842	0.502952	0.502958	0.502964	0.503172	0.503198	0.503226	0.503219	0.503239	0.503335	0.503315	0.503348	0.503497	0.50357	0.503667	0.503782	0.503708	0.503745	0.503824	0.503888	0.504023	0.504009	0.504257	0.504693	0.5051	0.506452	0.507929	0.509682	0.511253	0.513242	0.515021	0.516728	0.518962	0.521253	0.523258	0.524348	0.525192	0.526018	0.526802	0.526919	0.52708
L3	0.501816	0.501842	0.501875	0.502018	0.502078	0.502135	0.502242	0.502279	0.502534	0.502639	0.502655	0.502688	0.502893	0.502872	0.502876	0.502834	0.502845	0.503003	0.502957	0.502952	0.502999	0.503084	0.503108	0.503231	0.50314	0.503176	0.503218	0.503271	0.503411	0.503471	0.503667	0.504198	0.504726	0.506084	0.50757	0.509299	0.510703	0.512622	0.514389	0.516071	0.51827	0.520604	0.522719	0.523908	0.524821	0.525708	0.526485	0.526608	0.52681
L4	0.501575	0.501619	0.501669	0.501861	0.501944	0.502019	0.502135	0.502177	0.502462	0.50254	0.502548	0.502545	0.502746	0.502768	0.502801	0.502788	0.502809	0.502947	0.502929	0.502945	0.503072	0.50314	0.503182	0.50331	0.503211	0.503214	0.503305	0.503375	0.503487	0.50345	0.503619	0.504078	0.504656	0.506069	0.507563	0.509334	0.510647	0.512284	0.513975	0.515722	0.51816	0.520491	0.522405	0.523436	0.524417	0.525227	0.526083	0.526508	0.526821
L5	0.501537	0.501565	0.501603	0.501785	0.50185	0.50194	0.50207	0.502093	0.502352	0.502467	0.502457	0.502459	0.502676	0.50268	0.502712	0.502717	0.502722	0.502854	0.502832	0.502861	0.502986	0.503062	0.503134	0.503259	0.503193	0.503213	0.503312	0.503394	0.503515	0.503509	0.503747	0.504241	0.504825	0.506332	0.507935	0.509801	0.511318	0.513186	0.514974	0.516742	0.519135	0.521543	0.523596	0.524514	0.525219	0.525967	0.526715	0.526837	0.526993
L6	0.501539	0.501557	0.501583	0.501733	0.50181	0.501889	0.502022	0.502098	0.502325	0.50242	0.502426	0.502405	0.502617	0.502643	0.502728	0.502764	0.502787	0.502929	0.502936	0.502963	0.503113	0.503234	0.503381	0.503523	0.503479	0.503562	0.503665	0.50375	0.503899	0.503923	0.504194	0.504631	0.505219	0.506754	0.508508	0.510369	0.511918	0.513653	0.515474	0.517112	0.519493	0.5218	0.523655	0.524014	0.524095	0.524244	0.524418	0.523919	0.52391
L7	0.501647	0.501717	0.501742	0.501886	0.501997	0.502116	0.502207	0.50228	0.502552	0.502615	0.502639	0.502629	0.502767	0.502812	0.502788	0.502766	0.502829	0.502903	0.502902	0.502945	0.503061	0.50311	0.50312	0.503255	0.503188	0.503228	0.50335	0.503338	0.503448	0.503503	0.503731	0.504268	0.50484	0.506374	0.508022	0.509861	0.511368	0.513344	0.514988	0.516798	0.519162	0.521544	0.523591	0.524523	0.525053	0.525787	0.526566	0.52675	0.526915
L8	0.501552	0.501579	0.501619	0.501792	0.501868	0.501954	0.502082	0.502108	0.502374	0.502473	0.5025	0.502507	0.502696	0.50273	0.502745	0.502749	0.502729	0.502861	0.502844	0.502854	0.50297	0.503057	0.503224	0.503316	0.503217	0.503254	0.503337	0.503404	0.503563	0.503593	0.503865	0.504443	0.505253	0.506469	0.507865	0.509349	0.510925	0.512594	0.514494	0.516731	0.51905	0.521276	0.523153	0.52447	0.525189	0.525947	0.526676	0.526858	0.527059
real value	0.502631	0.499484	0.501601	0.502203	0.49978	0.504625	0.503594	0.501307	0.501693	0.501323	0.501428	0.501103	0.501171	0.502795	0.502316	0.502259	0.502447	0.500632	0.50275	0.501518	0.502808	0.499593	0.502009	0.501194	0.501889	0.501639	0.5037	0.502043	0.503893	0.501895	0.502845	0.49988	0.504461	0.507775	0.50818	0.506798	0.510758	0.510184	0.515339	0.515552	0.522499	0.523726	0.527854	0.52293	0.531725	0.527549	0.527498	0.535572	0.527166
full array	0.501524	0.501552	0.501585	0.50176	0.501842	0.501925	0.502039	0.502071	0.502349	0.502442	0.502448	0.502448	0.502662	0.502678	0.502707	0.502686	0.502707	0.502849	0.502822	0.50284	0.502963	0.503044	0.503123	0.50325	0.503161	0.503205	0.503298	0.503361	0.503492	0.50349	0.503722	0.504236	0.504807	0.506319	0.507951	0.509791	0.511286	0.513169	0.514965	0.516747	0.519146	0.521528	0.523556	0.524508	0.525221	0.52596	0.526727	0.526834	0.527015
fig. s9a bottom
bins	-500	-480	-460	-440	-420	-400	-380	-360	-340	-320	-300	-280	-260	-240	-220	-200	-180	-160	-140	-120	-100	-80	-60	-40	-20	0	20	40	60	80	100	120	140	160	180	200	220	240	260	280	300	320	340	360	380	400	420	440	460
L1	-0.000961669	-0.000943753	-0.000877598	-0.000816587	-0.000851188	-0.000853823	-0.000847399	-0.000828584	-0.000756842	-0.000667666	-0.000663281	-0.000707886	-0.000677343	-0.000697083	-0.0007542	-0.000762396	-0.00082174	-0.000854954	-0.000840048	-0.00078641	-0.000809171	-0.000778638	-0.00077233	-0.000766857	-0.000837222	-0.000903937	-0.000902035	-0.000939444	-0.000872448	-0.000847631	-0.000752186	-0.000676124	-0.00056552	-0.000564886	-0.000560579	-0.000566767	-0.000490626	-0.000513595	-0.000632988	-0.000842691	-0.00101072	-0.00123509	-0.00120091	-0.0010758	-0.00080318	-0.00060996	-0.000337165	-0.000154558	0.000192556
L2	-0.000504899	-0.000505763	-0.000521901	-0.000544669	-0.000530794	-0.000529495	-0.000522205	-0.000504344	-0.000492477	-0.000510689	-0.000509482	-0.000515656	-0.000510375	-0.000520381	-0.000518419	-0.000533007	-0.000531458	-0.000486602	-0.000493176	-0.000508112	-0.000533778	-0.000526493	-0.000543686	-0.000531468	-0.000547304	-0.000540377	-0.000526447	-0.000527642	-0.000531368	-0.000519315	-0.000535377	-0.000456591	-0.000293414	-0.000132267	2.15574e-05	0.000109162	3.37215e-05	-7.34151e-05	-5.61339e-05	1.92583e-05	0.000183599	0.000275043	0.000298651	0.00016034	2.88639e-05	-5.77088e-05	-7.51629e-05	-8.54796e-05	-6.47313e-05
L3	-0.000291922	-0.000289566	-0.000289118	-0.000258216	-0.000236477	-0.000210151	-0.000203027	-0.000208227	-0.000184865	-0.00019714	-0.000207191	-0.000240033	-0.00023096	-0.000194474	-0.000168596	-0.00014798	-0.000137871	-0.000154649	-0.000135068	-0.000112192	-3.51631e-05	-4.04594e-05	1.56889e-05	1.97828e-05	2.15049e-05	2.82085e-05	7.94513e-05	8.9608e-05	8.00808e-05	1.88659e-05	5.50195e-05	3.85569e-05	8.13128e-05	0.000234961	0.000380754	0.000492054	0.000583814	0.000546631	0.000576787	0.000676055	0.000876164	0.000924403	0.00083748	0.000600376	0.00039965	0.000251934	0.000242542	0.000226182	0.000205501
L4	-5.04671e-05	-6.65771e-05	-8.32647e-05	-0.00010165	-0.00010192	-9.37814e-05	-9.62383e-05	-0.000106659	-0.00011266	-9.84049e-05	-0.000100177	-9.60916e-05	-8.44544e-05	-9.03191e-05	-9.36052e-05	-0.000101965	-0.000102041	-9.82685e-05	-0.000106666	-0.000104936	-0.000108962	-9.57104e-05	-5.81905e-05	-5.94473e-05	-5.03429e-05	-9.13751e-06	-6.64213e-06	-1.45151e-05	4.47303e-06	4.00277e-05	0.000103115	0.000158038	0.000150923	0.000250482	0.000387994	0.000457568	0.000639293	0.000884858	0.000990291	0.00102523	0.000985968	0.00103776	0.00115162	0.00107241	0.000803615	0.000733041	0.000644164	0.000325583	0.000194585
L5	-1.23713e-05	-1.24901e-05	-1.70232e-05	-2.56221e-05	-7.9301e-06	-1.45937e-05	-3.11522e-05	-2.2658e-05	-2.81849e-06	-2.50277e-05	-9.00822e-06	-1.01806e-05	-1.45287e-05	-2.85116e-06	-4.95813e-06	-3.14905e-05	-1.52532e-05	-4.71591e-06	-9.93883e-06	-2.0961e-05	-2.29377e-05	-1.85139e-05	-1.07011e-05	-8.2075e-06	-3.21179e-05	-8.32972e-06	-1.44547e-05	-3.35193e-05	-2.35902e-05	-1.90093e-05	-2.5656e-05	-4.83526e-06	-1.8599e-05	-1.26196e-05	1.59267e-05	-1.02241e-05	-3.20369e-05	-1.67102e-05	-8.89597e-06	4.73917e-06	1.14559e-05	-1.48896e-05	-3.96249e-05	-5.93256e-06	1.53993e-06	-6.70877e-06	1.17934e-05	-3.57101e-06	2.22218e-05
L6	-1.47251e-05	-4.43526e-06	2.49279e-06	2.63844e-05	3.14705e-05	3.55338e-05	1.71582e-05	-2.73187e-05	2.45367e-05	2.13423e-05	2.17372e-05	4.30275e-05	4.51881e-05	3.43576e-05	-2.02661e-05	-7.79667e-05	-7.97806e-05	-8.0675e-05	-0.000114152	-0.000123377	-0.000149477	-0.000189816	-0.000257961	-0.000272709	-0.000318099	-0.000357593	-0.0003667	-0.000389021	-0.000407145	-0.00043337	-0.000472718	-0.0003944	-0.00041212	-0.000434443	-0.0005567	-0.000577408	-0.000631364	-0.000483776	-0.000508823	-0.000364731	-0.00034746	-0.000271363	-9.81861e-05	0.000494117	0.0011259	0.00171607	0.0023092	0.00291478	0.00310514
L7	-0.000122464	-0.000164152	-0.000156682	-0.000126372	-0.00015505	-0.000190761	-0.000167976	-0.000209874	-0.000202647	-0.000173139	-0.000191196	-0.000180144	-0.000104846	-0.000134635	-8.10277e-05	-7.99967e-05	-0.000121777	-5.44909e-05	-8.02198e-05	-0.000104673	-9.74514e-05	-6.56808e-05	3.94003e-06	-4.06569e-06	-2.64984e-05	-2.38291e-05	-5.23007e-05	2.26034e-05	4.32744e-05	-1.30837e-05	-9.31782e-06	-3.18498e-05	-3.34833e-05	-5.46295e-05	-7.14083e-05	-6.9599e-05	-8.20204e-05	-0.000174939	-2.28344e-05	-5.13314e-05	-1.63559e-05	-1.5675e-05	-3.48732e-05	-1.5069e-05	0.000167857	0.00017356	0.000161182	8.37333e-05	0.000100367
L8	-2.77046e-05	-2.60758e-05	-3.35296e-05	-3.22463e-05	-2.60238e-05	-2.95733e-05	-4.29171e-05	-3.76613e-05	-2.51089e-05	-3.16461e-05	-5.20408e-05	-5.80954e-05	-3.39732e-05	-5.23279e-05	-3.75504e-05	-6.26225e-05	-2.2424e-05	-1.18298e-05	-2.15239e-05	-1.35987e-05	-6.98088e-06	-1.27249e-05	-0.00010025	-6.53382e-05	-5.57106e-05	-4.96544e-05	-3.90258e-05	-4.31538e-05	-7.1589e-05	-0.000103498	-0.000143183	-0.000207239	-0.000446012	-0.00014998	8.58475e-05	0.000441983	0.000361185	0.000574507	0.000471639	1.62476e-05	9.5617e-05	0.000252863	0.00040381	3.78343e-05	3.20726e-05	1.37327e-05	5.10105e-05	-2.46883e-05	-4.37889e-05
fig. s9b top
bins	-500	-480	-460	-440	-420	-400	-380	-360	-340	-320	-300	-280	-260	-240	-220	-200	-180	-160	-140	-120	-100	-80	-60	-40	-20	0	20	40	60	80	100	120	140	160	180	200	220	240	260	280	300	320	340	360	380	400	420	440	460
L1	0.513918	0.514003	0.514309	0.514482	0.514174	0.514381	0.514834	0.515092	0.515492	0.515635	0.515943	0.515627	0.516171	0.516529	0.516589	0.516807	0.516878	0.516594	0.516952	0.517731	0.518107	0.518138	0.518179	0.518417	0.518661	0.518517	0.518766	0.519024	0.51902	0.520373	0.522433	0.525573	0.531145	0.539344	0.546899	0.55439	0.560954	0.564064	0.565187	0.567022	0.569005	0.570925	0.570997	0.570592	0.568335	0.565239	0.561957	0.560996	0.558235
L2	0.518942	0.518898	0.51904	0.519392	0.519375	0.519756	0.520106	0.520443	0.520619	0.520735	0.520824	0.520527	0.521131	0.521485	0.521521	0.52194	0.521985	0.521847	0.522242	0.522313	0.523041	0.523062	0.523408	0.523727	0.523852	0.523438	0.524131	0.524351	0.524445	0.525599	0.52737	0.530493	0.536591	0.543689	0.549433	0.554437	0.558548	0.560972	0.563299	0.566363	0.568395	0.569212	0.567914	0.567025	0.565065	0.563528	0.561643	0.561035	0.559229
L3	0.513658	0.513715	0.514166	0.514312	0.514064	0.514337	0.514636	0.514966	0.515096	0.51538	0.51578	0.515562	0.516049	0.516287	0.516236	0.516551	0.516459	0.516135	0.516509	0.517152	0.51728	0.517393	0.517525	0.517632	0.517914	0.518094	0.517927	0.518181	0.518544	0.51987	0.521369	0.523846	0.528841	0.536062	0.54309	0.550567	0.558049	0.562488	0.564463	0.565818	0.567471	0.569419	0.569589	0.569277	0.567349	0.564045	0.560712	0.560288	0.557741
L4	0.514009	0.514088	0.514459	0.514676	0.514309	0.514555	0.514994	0.515247	0.515576	0.515702	0.516119	0.515668	0.516286	0.516753	0.516773	0.516986	0.516966	0.516599	0.516995	0.517672	0.518152	0.517792	0.51777	0.518088	0.518312	0.518137	0.518383	0.518442	0.518313	0.518804	0.520558	0.523114	0.527605	0.534909	0.542396	0.54948	0.555054	0.558058	0.558788	0.561421	0.563962	0.566082	0.567835	0.56896	0.568111	0.565896	0.563635	0.56315	0.560545
L5	0.513238	0.513235	0.513678	0.513769	0.513496	0.513779	0.514201	0.514555	0.51487	0.515045	0.515468	0.514954	0.515666	0.516019	0.516043	0.516347	0.516295	0.515938	0.516293	0.51712	0.517579	0.517523	0.517654	0.517883	0.518014	0.517908	0.5182	0.518471	0.51859	0.519841	0.522	0.525028	0.530722	0.538969	0.546538	0.554011	0.560527	0.563585	0.564622	0.566196	0.568339	0.57002	0.570299	0.569851	0.567922	0.564816	0.561776	0.561005	0.558373
L6	0.513118	0.513138	0.513544	0.513678	0.513347	0.513663	0.514116	0.514501	0.514771	0.514961	0.51534	0.514849	0.515493	0.515939	0.515926	0.516266	0.516249	0.515896	0.516253	0.51704	0.51755	0.517497	0.517673	0.517827	0.518068	0.517931	0.51824	0.518448	0.518571	0.519853	0.52204	0.525048	0.530944	0.539263	0.547078	0.554409	0.561019	0.563538	0.564596	0.565727	0.567921	0.569218	0.569711	0.568651	0.567059	0.563746	0.560993	0.55981	0.557499
L7	0.513778	0.513878	0.51434	0.514489	0.514167	0.514411	0.514833	0.515105	0.51537	0.515558	0.515857	0.515445	0.516139	0.516418	0.516295	0.516414	0.516481	0.516157	0.516487	0.517241	0.517643	0.517499	0.51761	0.517795	0.517993	0.517806	0.518074	0.518267	0.518216	0.51957	0.521775	0.524584	0.530273	0.538671	0.546333	0.553736	0.56016	0.563051	0.564116	0.565753	0.568067	0.56973	0.569921	0.569469	0.567486	0.564356	0.56133	0.560678	0.557999
L8	0.513282	0.513296	0.513701	0.513872	0.513546	0.513837	0.514264	0.514627	0.514949	0.515142	0.515519	0.515037	0.515742	0.516104	0.516053	0.516299	0.516254	0.515876	0.516244	0.517061	0.517626	0.517625	0.517698	0.517908	0.518154	0.517937	0.518231	0.518494	0.518567	0.519942	0.522066	0.525056	0.530145	0.537876	0.544997	0.552154	0.558835	0.562201	0.563815	0.565348	0.567784	0.570145	0.57077	0.570025	0.567924	0.564892	0.561822	0.561229	0.558522
real value	0.506824	0.501812	0.500275	0.502989	0.504449	0.50326	0.505691	0.505758	0.508215	0.502566	0.507223	0.50566	0.504458	0.50482	0.504076	0.502755	0.505151	0.513779	0.502472	0.505732	0.504356	0.505827	0.506771	0.508465	0.50122	0.507291	0.506561	0.507286	0.51173	0.506478	0.507401	0.532015	0.54711	0.562834	0.576071	0.56543	0.551949	0.553421	0.571282	0.582073	0.593831	0.583871	0.58029	0.557363	0.557013	0.566864	0.550115	0.550762	0.554018
full array	0.513128	0.513155	0.513567	0.513744	0.513424	0.513711	0.514145	0.514493	0.514775	0.514959	0.515337	0.514875	0.515566	0.515952	0.515925	0.516201	0.516181	0.51581	0.516197	0.516957	0.517431	0.517355	0.517467	0.517675	0.517887	0.517724	0.518007	0.51824	0.518291	0.519603	0.521749	0.524829	0.530607	0.538926	0.546566	0.553975	0.560503	0.563517	0.564631	0.566289	0.568396	0.57007	0.570236	0.569746	0.567807	0.564731	0.561674	0.561026	0.558374
fig. s9b bottom
bins	-500	-480	-460	-440	-420	-400	-380	-360	-340	-320	-300	-280	-260	-240	-220	-200	-180	-160	-140	-120	-100	-80	-60	-40	-20	0	20	40	60	80	100	120	140	160	180	200	220	240	260	280	300	320	340	360	380	400	420	440	460
L1	-0.000789804	-0.000847672	-0.000742308	-0.000738326	-0.000750395	-0.000670476	-0.000689087	-0.00059922	-0.00071685	-0.000675612	-0.000606462	-0.000752001	-0.000604214	-0.000576272	-0.00066373	-0.000605963	-0.000697299	-0.000784554	-0.000754712	-0.000774221	-0.000676138	-0.000783432	-0.000711503	-0.000741479	-0.000774289	-0.000793087	-0.000759131	-0.000783528	-0.000729169	-0.000769352	-0.000683926	-0.00074439	-0.000538205	-0.00041836	-0.000333661	-0.000415167	-0.000450255	-0.000547485	-0.000556573	-0.000733571	-0.000608731	-0.000854336	-0.000760982	-0.000846391	-0.000527991	-0.000508358	-0.00028264	2.96369e-05	0.000139576
L2	-0.00581381	-0.00574298	-0.00547335	-0.00564864	-0.00595108	-0.00604527	-0.00596061	-0.00595055	-0.00584387	-0.00577503	-0.00548727	-0.00565247	-0.00556508	-0.00553306	-0.00559538	-0.00573848	-0.00580438	-0.00603709	-0.00604472	-0.00535573	-0.00560982	-0.00570692	-0.0059401	-0.0060516	-0.00596544	-0.00571373	-0.00612402	-0.00611104	-0.00615352	-0.00599535	-0.00562132	-0.005664	-0.00598402	-0.0047637	-0.00286778	-0.000461959	0.00195579	0.0025452	0.00133196	-7.46219e-05	1.25271e-06	0.000858243	0.00232221	0.00272107	0.00274217	0.00120276	3.10208e-05	-9.48389e-06	-0.000854803
L3	-0.000530257	-0.000559994	-0.000599157	-0.000568089	-0.000640163	-0.000626606	-0.000491353	-0.000473174	-0.000321269	-0.00042028	-0.000442966	-0.000687419	-0.00048301	-0.000334861	-0.000310759	-0.000349686	-0.000277569	-0.000324836	-0.000312227	-0.000194549	0.000150888	-3.82539e-05	-5.80046e-05	4.30111e-05	-2.72179e-05	-0.00037023	8.04903e-05	5.89002e-05	-0.000252892	-0.000266837	0.00038001	0.000983492	0.00176538	0.00286364	0.00347553	0.00340809	0.00245446	0.00102931	0.000167461	0.000470494	0.000925129	0.000651246	0.000647208	0.000468696	0.000458406	0.000686178	0.00096226	0.000738169	0.000632767
L4	-0.000881073	-0.000933055	-0.000892409	-0.000931751	-0.000885325	-0.000844435	-0.000848794	-0.000754114	-0.000800932	-0.000742563	-0.000782316	-0.000793847	-0.000719744	-0.000800349	-0.000847463	-0.00078489	-0.000785315	-0.000789471	-0.000798154	-0.000715446	-0.000720739	-0.000437895	-0.000302365	-0.000412524	-0.000425561	-0.000413215	-0.000376112	-0.000202208	-2.20328e-05	0.000799737	0.00119106	0.00171458	0.00300168	0.00401611	0.00416943	0.004495	0.00544923	0.00545927	0.00584257	0.00486771	0.00443493	0.00398809	0.00240139	0.000786382	-0.000303334	-0.00116455	-0.00196039	-0.00212436	-0.00217055
L5	-0.000109692	-8.05925e-05	-0.000110963	-2.52936e-05	-7.16559e-05	-6.84577e-05	-5.64015e-05	-6.1817e-05	-9.47806e-05	-8.52773e-05	-0.000131232	-7.96003e-05	-9.93564e-05	-6.6866e-05	-0.000118037	-0.000145922	-0.000113825	-0.000128662	-9.56999e-05	-0.000162512	-0.000147846	-0.000168005	-0.000186254	-0.000207328	-0.000127196	-0.000183876	-0.000193079	-0.000230551	-0.000298787	-0.000237577	-0.000250813	-0.000198964	-0.000115296	-4.34964e-05	2.71534e-05	-3.55411e-05	-2.39528e-05	-6.79691e-05	9.12444e-06	9.27849e-05	5.7133e-05	5.00365e-05	-6.25143e-05	-0.000105374	-0.000114597	-8.52247e-05	-0.000101877	2.08622e-05	1.56109e-06
L6	9.50964e-06	1.69173e-05	2.26561e-05	6.61269e-05	7.72003e-05	4.72313e-05	2.8852e-05	-8.21995e-06	4.25071e-06	-1.92947e-06	-3.65946e-06	2.54381e-05	7.28246e-05	1.30892e-05	-6.95347e-07	-6.47978e-05	-6.77415e-05	-8.62907e-05	-5.61108e-05	-8.29487e-05	-0.000119324	-0.000142558	-0.000205997	-0.000151378	-0.000181267	-0.000207379	-0.000232837	-0.000207582	-0.000279837	-0.000249389	-0.000291314	-0.000218933	-0.000336785	-0.000337414	-0.000512812	-0.000433301	-0.000515682	-2.11489e-05	3.44678e-05	0.000562203	0.000475515	0.000852224	0.000524814	0.00109511	0.000747875	0.000984916	0.000681214	0.00121618	0.000874681
L7	-0.000650342	-0.000723504	-0.000772765	-0.000745481	-0.000743253	-0.000700396	-0.000688115	-0.000612533	-0.000595005	-0.000598111	-0.000520738	-0.000570327	-0.000572655	-0.000465696	-0.000369289	-0.000212345	-0.000300379	-0.000346953	-0.000290025	-0.000284322	-0.0002124	-0.000144271	-0.000142552	-0.000119159	-0.000106059	-8.22995e-05	-6.72724e-05	-2.683e-05	7.5282e-05	3.36809e-05	-2.59746e-05	0.000245158	0.000333379	0.00025463	0.000232451	0.000239502	0.000343489	0.000465814	0.00051529	0.000535813	0.000329074	0.000340526	0.000314879	0.000276858	0.000321034	0.000375636	0.000344045	0.000347308	0.000374952
L8	-0.0001545	-0.000141431	-0.00013413	-0.000128256	-0.000122303	-0.000126526	-0.000118787	-0.000133758	-0.000173599	-0.000182253	-0.000182731	-0.00016272	-0.000175904	-0.000151931	-0.00012713	-9.75962e-05	-7.33032e-05	-6.58648e-05	-4.73975e-05	-0.000104364	-0.000194957	-0.000269945	-0.000230955	-0.000232534	-0.000267892	-0.000213177	-0.000224079	-0.000254342	-0.000275963	-0.000338279	-0.000316887	-0.000227353	0.000462079	0.00105006	0.00156828	0.00182124	0.00166829	0.0013161	0.000815919	0.000941077	0.000612314	-7.43423e-05	-0.000533458	-0.000279143	-0.000116264	-0.000160875	-0.000147925	-0.000203291	-0.000147803
fig. s9c top
bins	-500	-480	-460	-440	-420	-400	-380	-360	-340	-320	-300	-280	-260	-240	-220	-200	-180	-160	-140	-120	-100	-80	-60	-40	-20	0	20	40	60	80	100	120	140	160	180	200	220	240	260	280	300	320	340	360	380	400	420	440	460
L1	0.512264	0.512587	0.512785	0.513101	0.513311	0.513741	0.513771	0.513953	0.514445	0.514431	0.514773	0.514754	0.515013	0.5146	0.515086	0.515847	0.516559	0.51692	0.51694	0.517177	0.51757	0.518799	0.520197	0.520562	0.520623	0.520837	0.521247	0.52139	0.522978	0.525671	0.528302	0.534719	0.547652	0.563422	0.574696	0.584481	0.592626	0.599211	0.602855	0.600939	0.597865	0.595056	0.591676	0.584481	0.576719	0.570536	0.565677	0.561511	0.559403
L2	0.512621	0.513014	0.513284	0.513624	0.513745	0.514194	0.514285	0.514388	0.514824	0.514936	0.515118	0.515094	0.51535	0.514955	0.515527	0.516344	0.517094	0.517213	0.517354	0.517649	0.518041	0.519239	0.520638	0.520844	0.521099	0.521255	0.52175	0.521876	0.523377	0.526124	0.528871	0.534756	0.547211	0.562578	0.573508	0.583423	0.592381	0.599344	0.602769	0.600476	0.597087	0.594366	0.591416	0.58485	0.577558	0.570989	0.56628	0.562193	0.560106
L3	0.514506	0.514356	0.514476	0.514788	0.514939	0.515358	0.515742	0.515988	0.516309	0.516283	0.51618	0.516252	0.516377	0.516354	0.516668	0.517083	0.517647	0.517938	0.517845	0.517967	0.518249	0.519149	0.519644	0.519928	0.520042	0.519922	0.520443	0.52112	0.522497	0.525549	0.528913	0.536417	0.549693	0.56474	0.573968	0.579793	0.584403	0.588566	0.592039	0.592087	0.591359	0.590022	0.587497	0.581685	0.575143	0.570038	0.565243	0.560563	0.557376
L4	0.514932	0.515277	0.515249	0.515672	0.515821	0.516164	0.516178	0.516327	0.516768	0.516674	0.517039	0.517201	0.517009	0.516733	0.517455	0.518116	0.518704	0.519109	0.519077	0.519096	0.51928	0.519919	0.520848	0.521389	0.522014	0.52232	0.522361	0.522075	0.522976	0.523137	0.524025	0.528255	0.538156	0.549669	0.560378	0.570187	0.577816	0.585134	0.58872	0.589232	0.587836	0.586777	0.58528	0.582231	0.577434	0.572353	0.567877	0.563939	0.561637
L5	0.512267	0.512583	0.512751	0.513082	0.513278	0.513733	0.51389	0.514054	0.514498	0.514528	0.514764	0.514764	0.514935	0.514513	0.515051	0.51584	0.516548	0.516931	0.516905	0.517206	0.51757	0.518721	0.520114	0.520408	0.520548	0.520697	0.521226	0.521333	0.52301	0.525627	0.528294	0.53459	0.547501	0.563248	0.574578	0.584307	0.59256	0.59913	0.602811	0.600838	0.597895	0.595134	0.592002	0.584697	0.57712	0.570938	0.566106	0.561855	0.559808
L6	0.512288	0.51259	0.512739	0.513016	0.513213	0.513681	0.513812	0.513964	0.514387	0.514432	0.5147	0.514685	0.514828	0.5145	0.515084	0.515831	0.516661	0.517011	0.517025	0.517284	0.51775	0.519004	0.520453	0.520648	0.520833	0.521085	0.521604	0.521735	0.523423	0.526044	0.52867	0.53496	0.547995	0.563803	0.575257	0.584968	0.593318	0.599475	0.60298	0.600614	0.597313	0.594135	0.590549	0.582436	0.574512	0.568346	0.563463	0.559394	0.557732
L7	0.512817	0.513214	0.513304	0.513693	0.513939	0.514106	0.514255	0.514298	0.514677	0.514763	0.514975	0.515069	0.515376	0.514865	0.515225	0.515942	0.516723	0.517127	0.517134	0.517358	0.517627	0.518797	0.520344	0.520629	0.520631	0.520869	0.521322	0.521379	0.523079	0.52575	0.528318	0.534181	0.547087	0.562859	0.574118	0.583707	0.591973	0.598235	0.602025	0.600339	0.5975	0.594722	0.591714	0.584476	0.577037	0.570941	0.56603	0.56162	0.559519
L8	0.512675	0.512971	0.513154	0.513471	0.513626	0.514111	0.51425	0.514424	0.514952	0.514959	0.515233	0.515149	0.515215	0.514789	0.515385	0.515971	0.516605	0.517108	0.517214	0.517698	0.518225	0.519362	0.520682	0.520955	0.52101	0.521013	0.521661	0.521977	0.523592	0.526446	0.528652	0.534147	0.544003	0.557608	0.569219	0.580471	0.590844	0.598364	0.602237	0.600731	0.599015	0.596973	0.593118	0.584794	0.577046	0.570987	0.566139	0.56223	0.55987
real value	0.50495	0.508667	0.507929	0.508283	0.504165	0.505979	0.511965	0.508126	0.51279	0.50752	0.510968	0.50493	0.512808	0.513654	0.511317	0.512072	0.513699	0.514056	0.514728	0.51555	0.52551	0.515296	0.517911	0.522944	0.518357	0.510932	0.526798	0.517614	0.515466	0.521864	0.540225	0.56518	0.586703	0.621537	0.636799	0.638056	0.619468	0.599104	0.600091	0.609888	0.602007	0.581463	0.585868	0.580502	0.580588	0.577748	0.576281	0.571822	0.567309
full array	0.512375	0.512701	0.512849	0.513202	0.513394	0.513826	0.513964	0.514096	0.514557	0.51456	0.514803	0.514808	0.514989	0.514568	0.515125	0.515871	0.516626	0.517001	0.516996	0.517243	0.51762	0.518782	0.520189	0.520495	0.52063	0.520782	0.521302	0.521415	0.52307	0.525739	0.528381	0.534697	0.547611	0.563362	0.574725	0.584402	0.592609	0.599158	0.602854	0.600924	0.597943	0.595178	0.591987	0.5847	0.57712	0.570901	0.566042	0.561792	0.559785
fig. s9c bottom
bins	-500	-480	-460	-440	-420	-400	-380	-360	-340	-320	-300	-280	-260	-240	-220	-200	-180	-160	-140	-120	-100	-80	-60	-40	-20	0	20	40	60	80	100	120	140	160	180	200	220	240	260	280	300	320	340	360	380	400	420	440	460
L1	0.000111202	0.000114275	6.37679e-05	0.000101551	8.33004e-05	8.45099e-05	0.000193403	0.000142223	0.000112345	0.000129002	3.01619e-05	5.39261e-05	-2.36263e-05	-3.15766e-05	3.84122e-05	2.36417e-05	6.77195e-05	8.06716e-05	5.56504e-05	6.6626e-05	4.98052e-05	-1.74672e-05	-7.93606e-06	-6.67074e-05	6.27217e-06	-5.56454e-05	5.44435e-05	2.46656e-05	9.17481e-05	6.80512e-05	7.98228e-05	-2.25237e-05	-4.11352e-05	-5.98841e-05	2.92442e-05	-7.83493e-05	-1.73334e-05	-5.34783e-05	-5.79541e-07	-1.53364e-05	7.81354e-05	0.000121457	0.000310692	0.000219571	0.000400654	0.000365104	0.000364799	0.000280494	0.000382099
L2	-0.000246256	-0.000313308	-0.000435382	-0.000421578	-0.000350979	-0.000368946	-0.000320399	-0.000292772	-0.000266278	-0.000375743	-0.000314866	-0.000286338	-0.000360603	-0.000386835	-0.000402593	-0.000473419	-0.000467392	-0.000212182	-0.000358647	-0.000405858	-0.000420578	-0.000457372	-0.000449006	-0.000349034	-0.000469105	-0.000473302	-0.000448213	-0.000461209	-0.000307212	-0.000384938	-0.000489643	-5.96424e-05	0.000400327	0.000783944	0.0012172	0.000979012	0.000227171	-0.000186062	8.56124e-05	0.000447405	0.000856422	0.000811354	0.000571028	-0.000149476	-0.000437937	-8.82325e-05	-0.00023786	-0.000401248	-0.000321122
L3	-0.00213142	-0.00165495	-0.00162729	-0.00158595	-0.00154502	-0.0015327	-0.0017776	-0.00189253	-0.00175149	-0.00172334	-0.00137619	-0.00144383	-0.00138781	-0.00178605	-0.00154332	-0.00121261	-0.00102108	-0.000936722	-0.000849211	-0.000723954	-0.000628833	-0.000367187	0.00054543	0.000567091	0.000587971	0.000860189	0.000858276	0.000294306	0.00057345	0.000190411	-0.000531878	-0.00172077	-0.00208163	-0.00137811	0.000757266	0.00460904	0.00820549	0.0105913	0.0108158	0.00883708	0.00658373	0.00515568	0.0044902	0.00301571	0.00197727	0.000863321	0.000798577	0.00122879	0.00240945
L4	-0.00255743	-0.0025764	-0.00240023	-0.00246967	-0.00242682	-0.00233879	-0.00221395	-0.0022317	-0.0022106	-0.00211393	-0.00223545	-0.00239341	-0.00202021	-0.002165	-0.00232996	-0.00224596	-0.00207741	-0.00210765	-0.00208152	-0.00185316	-0.00165957	-0.00113775	-0.000658888	-0.000894061	-0.00138412	-0.00153807	-0.00105973	-0.00066051	9.40897e-05	0.00260214	0.00435615	0.00644187	0.00945514	0.0136932	0.0143465	0.0142157	0.0147923	0.014024	0.0141343	0.0116921	0.0101072	0.00840095	0.00670643	0.00246894	-0.000314135	-0.00145261	-0.0018355	-0.00214699	-0.00185189
L5	0.000107964	0.000118498	9.80106e-05	0.000120685	0.000115609	9.2186e-05	7.3921e-05	4.21469e-05	5.87677e-05	3.19385e-05	3.91898e-05	4.42278e-05	5.44934e-05	5.49091e-05	7.3392e-05	3.08642e-05	7.83602e-05	7.00056e-05	9.05773e-05	3.76434e-05	5.05525e-05	6.08808e-05	7.49949e-05	8.71989e-05	8.15377e-05	8.48907e-05	7.59825e-05	8.20455e-05	6.00903e-05	0.00011247	8.79152e-05	0.000106659	0.000109806	0.000114083	0.000146688	9.5107e-05	4.90477e-05	2.80264e-05	4.29705e-05	8.57445e-05	4.79367e-05	4.34436e-05	-1.56921e-05	3.30623e-06	1.89034e-07	-3.6707e-05	-6.45161e-05	-6.331e-05	-2.25052e-05
L6	8.70122e-05	0.00011099	0.000110159	0.000186319	0.000180949	0.000144477	0.000152698	0.000131909	0.000170669	0.000127641	0.000103093	0.000123191	0.000161371	6.80013e-05	4.03329e-05	3.96691e-05	-3.51295e-05	-9.55839e-06	-2.92081e-05	-4.08227e-05	-0.000129552	-0.000222205	-0.000263171	-0.000152621	-0.000203172	-0.000303184	-0.000302277	-0.000320253	-0.000352556	-0.000304722	-0.000288737	-0.000263035	-0.000383795	-0.000440739	-0.000532279	-0.000565298	-0.000709762	-0.000316968	-0.000125538	0.000309492	0.000630098	0.00104238	0.00143724	0.00226453	0.0026084	0.00255514	0.00257849	0.00239782	0.00205292
L7	-0.000442437	-0.000513391	-0.000454796	-0.000490833	-0.000544705	-0.000280591	-0.000290426	-0.00020261	-0.000120162	-0.000202759	-0.000171308	-0.000260786	-0.000386794	-0.000296602	-9.9912e-05	-7.13099e-05	-9.62753e-05	-0.000126318	-0.000137974	-0.000114719	-7.27318e-06	-1.57809e-05	-0.000154202	-0.000133922	-1.83556e-06	-8.73536e-05	-2.03276e-05	3.60946e-05	-9.44364e-06	-1.00491e-05	6.34404e-05	0.000515222	0.000523495	0.000503554	0.000607218	0.000695353	0.000635189	0.000922452	0.000829115	0.000584257	0.000443048	0.000455717	0.000273091	0.000224044	8.28457e-05	-3.98093e-05	1.19722e-05	0.000171973	0.000265903
L8	-0.000300285	-0.000269973	-0.000304614	-0.000268433	-0.000231926	-0.000285682	-0.000286073	-0.000328244	-0.000394601	-0.000398914	-0.000429733	-0.000340646	-0.000225801	-0.000221386	-0.000259812	-0.000100198	2.09685e-05	-0.000107162	-0.000218551	-0.000455089	-0.000605147	-0.000580859	-0.000492408	-0.000459733	-0.000380629	-0.000231216	-0.000359807	-0.000561771	-0.000521947	-0.000706069	-0.000270223	0.000549409	0.00360837	0.00575446	0.00550626	0.00393136	0.00176444	0.000793475	0.000617863	0.000192162	-0.00107243	-0.00179535	-0.00113123	-9.33394e-05	7.39594e-05	-8.66113e-05	-9.70001e-05	-0.000438082	-8.44856e-05
fig. s9d top
bins	-500	-480	-460	-440	-420	-400	-380	-360	-340	-320	-300	-280	-260	-240	-220	-200	-180	-160	-140	-120	-100	-80	-60	-40	-20	0	20	40	60	80	100	120	140	160	180	200	220	240	260	280	300	320	340	360	380	400	420	440	460
L1	0.512314	0.512044	0.511761	0.512538	0.512246	0.51216	0.512726	0.512908	0.513769	0.513412	0.514092	0.513425	0.513397	0.513948	0.514385	0.514835	0.515656	0.516167	0.516436	0.516746	0.518561	0.519204	0.521194	0.522743	0.522838	0.521658	0.521809	0.522084	0.523581	0.525998	0.535541	0.549421	0.574038	0.604142	0.632806	0.649127	0.65645	0.661696	0.658251	0.654074	0.638738	0.622939	0.606605	0.588824	0.56636	0.548824	0.53716	0.526079	0.520584
L2	0.5122	0.511984	0.511792	0.512583	0.512136	0.512101	0.512665	0.512763	0.513628	0.51329	0.513913	0.51319	0.513206	0.513903	0.514398	0.514892	0.51582	0.516048	0.51644	0.516783	0.518646	0.519242	0.521195	0.52273	0.522926	0.521841	0.522001	0.522235	0.523479	0.525995	0.535636	0.549133	0.573186	0.602924	0.631215	0.647879	0.656033	0.661816	0.658109	0.65369	0.638229	0.622899	0.60686	0.589748	0.567358	0.549123	0.53739	0.526748	0.521279
L3	0.513997	0.51348	0.51317	0.514013	0.514074	0.514373	0.514771	0.514998	0.515493	0.515144	0.515616	0.515573	0.51491	0.515248	0.515543	0.516161	0.51701	0.51742	0.517531	0.51752	0.518375	0.519281	0.521525	0.522871	0.523029	0.522813	0.522183	0.522868	0.524973	0.527531	0.535876	0.546949	0.568807	0.595103	0.620398	0.634258	0.642556	0.651337	0.651243	0.649567	0.636238	0.624167	0.609897	0.593315	0.569315	0.549708	0.535667	0.523661	0.517866
L4	0.517017	0.517149	0.51717	0.517693	0.517004	0.516908	0.517642	0.517598	0.518537	0.517753	0.518246	0.517689	0.517873	0.518308	0.519081	0.519662	0.52049	0.520744	0.52101	0.52148	0.523073	0.523104	0.523038	0.524189	0.524674	0.52369	0.52485	0.524383	0.5244	0.524865	0.529709	0.5431	0.565792	0.589858	0.608656	0.62181	0.626653	0.627522	0.622716	0.619145	0.609346	0.595549	0.583002	0.572175	0.560403	0.550464	0.542319	0.53435	0.528758
L5	0.512673	0.512343	0.512059	0.512808	0.51248	0.512477	0.513007	0.513136	0.514085	0.513713	0.514282	0.513727	0.513618	0.514257	0.514624	0.515126	0.515932	0.516497	0.516744	0.517062	0.518792	0.519493	0.521454	0.523015	0.523099	0.521943	0.522176	0.522351	0.52384	0.526245	0.535775	0.549604	0.574254	0.604347	0.632967	0.649298	0.656679	0.661885	0.658553	0.654463	0.639224	0.623511	0.607124	0.589272	0.566795	0.549134	0.537297	0.526286	0.520516
L6	0.512742	0.512461	0.512154	0.512863	0.512584	0.512543	0.513116	0.513314	0.51418	0.513829	0.514565	0.513797	0.51366	0.514413	0.514747	0.515187	0.51613	0.516497	0.516809	0.517066	0.518801	0.519577	0.521468	0.522782	0.522894	0.521758	0.521832	0.522142	0.523576	0.525847	0.535428	0.549228	0.573933	0.604162	0.632761	0.648924	0.656102	0.660511	0.656811	0.652109	0.636599	0.621032	0.605194	0.588129	0.567596	0.551691	0.541123	0.531179	0.525934
L7	0.513278	0.513019	0.512686	0.513483	0.513161	0.512802	0.513151	0.513118	0.513935	0.513781	0.51441	0.513867	0.514122	0.514595	0.514754	0.514999	0.515862	0.516791	0.517102	0.517246	0.518824	0.519279	0.52168	0.523552	0.523435	0.522142	0.52216	0.522452	0.524107	0.526428	0.535931	0.548983	0.572986	0.6033	0.631965	0.648269	0.655478	0.660197	0.656777	0.653302	0.638533	0.623104	0.606491	0.588916	0.566823	0.54971	0.537833	0.526306	0.520008
L8	0.513572	0.513261	0.512926	0.513646	0.513242	0.513359	0.513879	0.513979	0.515177	0.514724	0.515428	0.514519	0.514361	0.515035	0.515461	0.515428	0.51619	0.517165	0.517434	0.518058	0.520257	0.520873	0.522616	0.524267	0.524215	0.522728	0.523306	0.523804	0.525103	0.527619	0.53643	0.548467	0.565999	0.592892	0.623566	0.642038	0.651501	0.658522	0.656956	0.653329	0.639931	0.625451	0.609429	0.589798	0.566945	0.54981	0.53779	0.527252	0.520629
real value	0.500194	0.500125	0.503897	0.501026	0.5022	0.50259	0.503024	0.504802	0.5035	0.505212	0.502588	0.502735	0.506671	0.502281	0.504043	0.507502	0.50783	0.50618	0.507894	0.511682	0.511174	0.521104	0.516474	0.513457	0.514762	0.513554	0.519784	0.523711	0.527566	0.557715	0.555651	0.592986	0.651957	0.690785	0.674543	0.70004	0.723764	0.699415	0.704056	0.661828	0.668999	0.641955	0.597544	0.559201	0.556633	0.539625	0.523207	0.521783	0.515448
full array	0.512815	0.512504	0.512208	0.512994	0.512649	0.512613	0.513167	0.513272	0.514188	0.513774	0.514431	0.513791	0.513723	0.514325	0.514765	0.515217	0.516099	0.516606	0.516881	0.517167	0.518953	0.519619	0.521597	0.523171	0.52326	0.522125	0.522294	0.522559	0.524047	0.526457	0.53595	0.549806	0.574397	0.604502	0.633076	0.649417	0.656804	0.66201	0.658613	0.654514	0.63926	0.623585	0.607194	0.589355	0.5668	0.549137	0.537255	0.526177	0.520444
fig. s9d bottom
bins	-500	-480	-460	-440	-420	-400	-380	-360	-340	-320	-300	-280	-260	-240	-220	-200	-180	-160	-140	-120	-100	-80	-60	-40	-20	0	20	40	60	80	100	120	140	160	180	200	220	240	260	280	300	320	340	360	380	400	420	440	460
L1	0.000500723	0.000459843	0.000447511	0.000455495	0.000402346	0.000452602	0.000441358	0.000363926	0.000419223	0.000361352	0.000338337	0.000366006	0.000325407	0.000377079	0.000380461	0.00038114	0.000442677	0.000438787	0.000444519	0.000421006	0.000391616	0.000414849	0.000402273	0.00042789	0.000421868	0.000466292	0.00048498	0.000475092	0.000466179	0.000458675	0.000408846	0.00038468	0.000358699	0.000360098	0.000270118	0.00029063	0.000353557	0.000314166	0.000361756	0.000439627	0.000522824	0.000646057	0.000589217	0.000530547	0.000440755	0.000312201	9.45579e-05	9.71998e-05	-0.000139464
L2	0.000615445	0.000520125	0.000415683	0.000410546	0.000512291	0.000511858	0.000502324	0.000508522	0.000559572	0.000483856	0.000517143	0.000600435	0.000516517	0.000422617	0.000367099	0.000324382	0.000278781	0.000558056	0.000440369	0.000383673	0.000306571	0.000376608	0.000401374	0.00044133	0.000333638	0.000283692	0.000292604	0.000324686	0.000568199	0.000461645	0.000313812	0.000672877	0.00121028	0.00157745	0.00186047	0.00153793	0.000771331	0.000194656	0.000503718	0.000823948	0.00103134	0.000686497	0.000334613	-0.000392865	-0.000557667	1.34626e-05	-0.000135247	-0.000571205	-0.000834329
L3	-0.00118139	-0.000976378	-0.000961839	-0.00101899	-0.00142577	-0.00176032	-0.00160329	-0.00172627	-0.0013052	-0.00137	-0.0011854	-0.00178225	-0.00118749	-0.000922225	-0.000777176	-0.000944824	-0.000910778	-0.000813854	-0.000650583	-0.000353406	0.000578089	0.00033812	7.20779e-05	0.000300029	0.000231326	-0.000688156	0.000110207	-0.000308503	-0.000925789	-0.00107467	7.40185e-05	0.00285659	0.00558902	0.00939872	0.012678	0.0151588	0.0142482	0.0106733	0.00736961	0.00494725	0.00302277	-0.000582177	-0.00270275	-0.0039599	-0.00251506	-0.000571843	0.00158819	0.00251603	0.00257857
L4	-0.00420193	-0.00464535	-0.00496202	-0.00469906	-0.00435542	-0.00429502	-0.00447449	-0.00432597	-0.00434972	-0.00397938	-0.00381551	-0.00389828	-0.00415062	-0.00398245	-0.00431524	-0.00444507	-0.00439136	-0.0041379	-0.00412978	-0.0043129	-0.00412042	-0.0034854	-0.00144082	-0.001018	-0.00141413	-0.00156504	-0.0025561	-0.00182396	-0.000352929	0.00159174	0.00624115	0.00670536	0.00860485	0.0146435	0.0244201	0.0276076	0.0301507	0.0344888	0.0358975	0.0353693	0.0299148	0.0280363	0.0241924	0.0171801	0.00639753	-0.00132782	-0.00506423	-0.0081733	-0.00831369
L5	0.000142676	0.00016092	0.000148704	0.000186185	0.000168935	0.000135914	0.000160164	0.000135514	0.000103049	6.03906e-05	0.000148979	6.40925e-05	0.000104857	6.87348e-05	0.000141293	9.0916e-05	0.000166935	0.000108523	0.000136717	0.000104492	0.000161104	0.000125929	0.000142431	0.000156622	0.000161195	0.000181768	0.000117245	0.00020895	0.000207446	0.000211639	0.000175492	0.000202038	0.000142711	0.000154658	0.000108971	0.000118794	0.000125157	0.000125118	5.98998e-05	5.09124e-05	3.62694e-05	7.3908e-05	7.07157e-05	8.2972e-05	5.00484e-06	2.37383e-06	-4.18893e-05	-0.000109338	-7.18575e-05
L6	7.29716e-05	4.316e-05	5.41945e-05	0.000130905	6.42236e-05	7.0441e-05	5.17267e-05	-4.18075e-05	8.08283e-06	-5.52577e-05	-0.000134321	-6.43846e-06	6.27078e-05	-8.80245e-05	1.81411e-05	2.96517e-05	-3.07121e-05	0.000108916	7.20782e-05	0.000100424	0.000151263	4.22806e-05	0.000129217	0.000389354	0.000365517	0.000366377	0.000461521	0.000417172	0.000470976	0.00060909	0.000521878	0.000577366	0.000463727	0.000339938	0.000314292	0.000493406	0.000702229	0.0014991	0.00180239	0.002405	0.00266142	0.00255296	0.00200025	0.00122578	-0.000795753	-0.00255423	-0.00386797	-0.0050023	-0.00548948
L7	-0.000463269	-0.000514593	-0.000477739	-0.0004894	-0.000512806	-0.000188544	1.65508e-05	0.000153572	0.000252933	-7.1716e-06	2.01721e-05	-7.66935e-05	-0.000398903	-0.000269773	1.17848e-05	0.000217953	0.000236671	-0.000185006	-0.000221393	-7.89324e-05	0.000128572	0.000339939	-8.3073e-05	-0.000381187	-0.000174778	-1.75876e-05	0.000133089	0.000107633	-5.97822e-05	2.88314e-05	1.91178e-05	0.000822893	0.00141084	0.00120144	0.00111114	0.00114809	0.00132597	0.00181319	0.0018357	0.00121227	0.000727388	0.000481078	0.000703695	0.000438972	-2.26786e-05	-0.000573588	-0.000578394	-0.000129269	0.0004359
L8	-0.000757146	-0.000757317	-0.000717671	-0.000651914	-0.000593416	-0.000745531	-0.000711356	-0.000707127	-0.000989034	-0.000950748	-0.000997401	-0.000728315	-0.00063823	-0.000709393	-0.000695488	-0.000211671	-9.1161e-05	-0.000559634	-0.000553386	-0.000891708	-0.00130397	-0.0012538	-0.00101891	-0.00109537	-0.000954744	-0.000603369	-0.00101265	-0.00124455	-0.00105536	-0.00116221	-0.000479819	0.00133819	0.00839779	0.0116098	0.00950983	0.00737952	0.00530248	0.00348797	0.00165721	0.00118503	-0.000671073	-0.00186615	-0.00223487	-0.000442866	-0.000144344	-0.000673503	-0.000535519	-0.00107537	-0.000184466
fig. s9e top
bins	-500	-480	-460	-440	-420	-400	-380	-360	-340	-320	-300	-280	-260	-240	-220	-200	-180	-160	-140	-120	-100	-80	-60	-40	-20	0	20	40	60	80	100	120	140	160	180	200	220	240	260	280	300	320	340	360	380	400	420	440	460
L1	0.501232	0.501328	0.501484	0.501609	0.501321	0.501561	0.501741	0.501709	0.501775	0.502033	0.501894	0.501944	0.501874	0.502031	0.501861	0.5021	0.502174	0.501971	0.501959	0.502091	0.50235	0.502356	0.502305	0.502342	0.502348	0.502139	0.502516	0.502626	0.502544	0.502562	0.502555	0.502912	0.503321	0.503992	0.505034	0.505625	0.506862	0.507943	0.508744	0.508987	0.508958	0.509108	0.509464	0.50947	0.508724	0.508409	0.507681	0.507691	0.507273
L2	0.50146	0.501572	0.50172	0.501868	0.50157	0.501816	0.502006	0.501947	0.50203	0.502295	0.502129	0.502206	0.502091	0.502264	0.50214	0.502369	0.50243	0.502197	0.502228	0.502353	0.502596	0.502611	0.502539	0.502598	0.502667	0.502389	0.502763	0.502875	0.502797	0.502834	0.502843	0.503091	0.503423	0.504002	0.504938	0.505494	0.506777	0.507834	0.508625	0.508838	0.508758	0.508991	0.509336	0.509291	0.508589	0.508327	0.507739	0.507785	0.507471
L3	0.501316	0.501386	0.501492	0.501653	0.501356	0.501608	0.501793	0.501738	0.501865	0.502121	0.501956	0.501997	0.5019	0.50204	0.501909	0.502132	0.502202	0.501982	0.501957	0.502103	0.502303	0.502296	0.502275	0.502271	0.502262	0.50203	0.502443	0.502517	0.502508	0.502548	0.502554	0.502861	0.503307	0.503954	0.504808	0.50521	0.50636	0.507353	0.50806	0.508249	0.508344	0.508765	0.509323	0.509355	0.508702	0.50843	0.507678	0.507578	0.507199
L4	0.501249	0.501362	0.501506	0.501652	0.501361	0.501599	0.501797	0.501729	0.501837	0.502087	0.501929	0.501999	0.501885	0.502051	0.501908	0.502139	0.502206	0.502007	0.50201	0.502143	0.502371	0.502391	0.502286	0.502321	0.502354	0.502105	0.502498	0.502599	0.502488	0.502489	0.502414	0.502779	0.503196	0.503705	0.504534	0.505163	0.506324	0.507277	0.508056	0.508154	0.508077	0.508364	0.508797	0.508797	0.508429	0.508175	0.507607	0.507682	0.507362
L5	0.501797	0.501815	0.501854	0.501916	0.501882	0.501901	0.501941	0.501931	0.502012	0.502043	0.502076	0.502103	0.50206	0.502217	0.502217	0.502171	0.502268	0.502343	0.502285	0.502347	0.502419	0.502523	0.50256	0.502657	0.50261	0.502634	0.502758	0.502765	0.502837	0.502817	0.502979	0.503372	0.503712	0.504417	0.505572	0.506059	0.506908	0.508022	0.508799	0.509236	0.5094	0.509244	0.509358	0.509238	0.508576	0.508309	0.507632	0.507347	0.507307
L6	0.501199	0.501302	0.50144	0.501609	0.501314	0.501534	0.501745	0.501679	0.50178	0.50205	0.501878	0.501945	0.50183	0.502	0.501842	0.502071	0.502138	0.501931	0.501914	0.50205	0.502266	0.502284	0.502225	0.502268	0.502271	0.502003	0.502413	0.502521	0.502454	0.502453	0.502461	0.502814	0.503228	0.503878	0.504913	0.505441	0.506711	0.5078	0.508638	0.508839	0.508898	0.509141	0.509668	0.50978	0.509253	0.508935	0.508274	0.508216	0.507801
L7	0.501356	0.50146	0.501592	0.501762	0.501462	0.501665	0.501893	0.501804	0.501886	0.502199	0.501985	0.502054	0.501946	0.502055	0.501911	0.502121	0.502196	0.502033	0.501998	0.502135	0.502337	0.502318	0.502292	0.502332	0.502339	0.502107	0.502459	0.502552	0.502517	0.502507	0.502522	0.502797	0.503217	0.503928	0.504947	0.505535	0.506799	0.507814	0.508621	0.508809	0.508775	0.508984	0.509345	0.509309	0.508603	0.50833	0.507596	0.507582	0.507218
L8	0.501186	0.501283	0.501435	0.501596	0.501284	0.501512	0.50172	0.501661	0.50175	0.50202	0.501873	0.501936	0.501811	0.501988	0.501847	0.502073	0.502142	0.501923	0.501925	0.502085	0.502296	0.502293	0.502273	0.502314	0.502324	0.502087	0.502481	0.50258	0.502528	0.502539	0.502529	0.502916	0.503363	0.503996	0.504924	0.505532	0.506969	0.507905	0.508466	0.508795	0.508832	0.509066	0.509335	0.50937	0.508705	0.508401	0.507704	0.507696	0.507335
real value	0.501364	0.500924	0.500391	0.503232	0.501225	0.500854	0.501959	0.501922	0.499687	0.502084	0.500782	0.501656	0.501261	0.502499	0.499664	0.500538	0.502219	0.501643	0.501264	0.500186	0.500789	0.501015	0.501121	0.500352	0.503108	0.500082	0.499776	0.500566	0.499794	0.500976	0.501832	0.501489	0.503285	0.505591	0.506446	0.504221	0.506693	0.50725	0.510241	0.5123	0.509451	0.507806	0.507705	0.507851	0.507853	0.508797	0.505787	0.508454	0.50743
full array	0.501182	0.501281	0.501425	0.501585	0.50128	0.50151	0.501712	0.501647	0.501747	0.502021	0.501859	0.501923	0.501807	0.501982	0.501837	0.502052	0.502132	0.501935	0.501919	0.502064	0.502292	0.50231	0.50226	0.502305	0.502314	0.50207	0.502471	0.502569	0.502512	0.502516	0.50252	0.502878	0.503291	0.503952	0.504996	0.505553	0.506846	0.507939	0.50873	0.508924	0.508872	0.50904	0.509424	0.50941	0.508714	0.508415	0.50768	0.507663	0.507326
fig. s9e bottom
bins	-500	-480	-460	-440	-420	-400	-380	-360	-340	-320	-300	-280	-260	-240	-220	-200	-180	-160	-140	-120	-100	-80	-60	-40	-20	0	20	40	60	80	100	120	140	160	180	200	220	240	260	280	300	320	340	360	380	400	420	440	460
L1	-4.98521e-05	-4.65442e-05	-5.9318e-05	-2.38624e-05	-4.07625e-05	-5.03816e-05	-2.91108e-05	-6.19882e-05	-2.765e-05	-1.25223e-05	-3.51244e-05	-2.08857e-05	-6.70029e-05	-4.91083e-05	-2.39204e-05	-4.72028e-05	-4.18267e-05	-3.57563e-05	-4.06672e-05	-2.73628e-05	-5.78679e-05	-4.60046e-05	-4.447e-05	-3.73367e-05	-3.45837e-05	-6.87688e-05	-4.49489e-05	-5.73021e-05	-3.23042e-05	-4.53395e-05	-3.51587e-05	-3.36588e-05	-3.02528e-05	-4.04199e-05	-3.76491e-05	-7.1563e-05	-1.62233e-05	-4.18401e-06	-1.36846e-05	-6.26591e-05	-8.62965e-05	-6.79613e-05	-3.97896e-05	-5.93184e-05	-9.9244e-06	6.75629e-06	-6.20545e-07	-2.77871e-05	5.38017e-05
L2	-0.000278264	-0.000290315	-0.00029509	-0.000282919	-0.000289481	-0.000306042	-0.0002943	-0.000300328	-0.000283372	-0.000273992	-0.000270602	-0.000282281	-0.000283937	-0.000281795	-0.000302719	-0.000316132	-0.00029798	-0.000261714	-0.000309051	-0.00028875	-0.000303564	-0.000301129	-0.000278799	-0.000293325	-0.000353768	-0.000319703	-0.000292909	-0.000306223	-0.000285065	-0.000317533	-0.000323284	-0.000212374	-0.000132053	-4.97966e-05	5.84565e-05	5.93345e-05	6.93702e-05	0.0001056	0.000104956	8.57661e-05	0.000113991	4.95816e-05	8.76834e-05	0.000119346	0.000125645	8.78995e-05	-5.92812e-05	-0.000122377	-0.000144529
L3	-0.000133476	-0.000104066	-6.74449e-05	-6.81698e-05	-7.51892e-05	-9.75694e-05	-8.09659e-05	-9.09069e-05	-0.000118293	-9.99626e-05	-9.7194e-05	-7.42281e-05	-9.29961e-05	-5.77763e-05	-7.20948e-05	-7.97065e-05	-6.90818e-05	-4.68601e-05	-3.86624e-05	-3.94118e-05	-1.04176e-05	1.44702e-05	-1.48695e-05	3.36835e-05	5.2094e-05	4.01016e-05	2.71816e-05	5.23625e-05	3.9075e-06	-3.20774e-05	-3.38788e-05	1.69395e-05	-1.61416e-05	-2.02035e-06	0.000188155	0.000343692	0.00048614	0.000585937	0.000670764	0.000675237	0.000528146	0.000275371	0.000100832	5.47343e-05	1.21655e-05	-1.45047e-05	2.49472e-06	8.4957e-05	0.000127765
L4	-6.66238e-05	-8.08867e-05	-8.16972e-05	-6.66271e-05	-8.08544e-05	-8.8402e-05	-8.43915e-05	-8.19751e-05	-8.99482e-05	-6.56779e-05	-7.02038e-05	-7.53556e-05	-7.73773e-05	-6.89577e-05	-7.11082e-05	-8.62961e-05	-7.33574e-05	-7.20381e-05	-9.14213e-05	-7.90776e-05	-7.8964e-05	-8.0887e-05	-2.55426e-05	-1.64643e-05	-4.04785e-05	-3.51329e-05	-2.78298e-05	-2.9666e-05	2.35984e-05	2.72113e-05	0.000105654	9.88644e-05	9.54186e-05	0.000246909	0.000462698	0.000389839	0.000521966	0.000662329	0.000674463	0.000769566	0.000794983	0.000676481	0.000626769	0.000612949	0.000284899	0.000240337	7.26069e-05	-1.97234e-05	-3.51201e-05
L5	-0.000615185	-0.000533956	-0.000428963	-0.000331422	-0.000601844	-0.000390364	-0.000228979	-0.000284734	-0.000264845	-2.25932e-05	-0.000217398	-0.000180005	-0.000252457	-0.000234697	-0.000379848	-0.000118995	-0.000135917	-0.000407218	-0.000365984	-0.000282688	-0.000126351	-0.000212984	-0.000300073	-0.000352532	-0.000296398	-0.000564464	-0.0002878	-0.000195525	-0.000325359	-0.000301243	-0.000458808	-0.000493285	-0.000420657	-0.000465155	-0.000575642	-0.000505838	-6.15846e-05	-8.28449e-05	-6.85352e-05	-0.000312281	-0.000528262	-0.000203544	6.62139e-05	0.00017201	0.000138177	0.000106373	4.84697e-05	0.000316111	1.97886e-05
L6	-1.68131e-05	-2.06305e-05	-1.53925e-05	-2.40399e-05	-3.33684e-05	-2.39006e-05	-3.24803e-05	-3.26959e-05	-3.2849e-05	-2.95817e-05	-1.94933e-05	-2.17546e-05	-2.25026e-05	-1.75761e-05	-4.72714e-06	-1.8686e-05	-5.25997e-06	3.95143e-06	4.62246e-06	1.43977e-05	2.63014e-05	2.6167e-05	3.54388e-05	3.64621e-05	4.266e-05	6.72483e-05	5.80116e-05	4.78044e-05	5.81079e-05	6.34922e-05	5.90316e-05	6.37887e-05	6.33184e-05	7.3582e-05	8.36077e-05	0.00011253	0.000134596	0.00013947	9.20471e-05	8.51426e-05	-2.56528e-05	-0.000100858	-0.000243743	-0.000369284	-0.000538676	-0.000519532	-0.00059419	-0.000553715	-0.000474918
L7	-0.000174303	-0.000178517	-0.000167374	-0.000176577	-0.000181711	-0.000155284	-0.000180784	-0.00015701	-0.000138927	-0.000177669	-0.000125976	-0.000130784	-0.00013853	-7.26731e-05	-7.42639e-05	-6.88095e-05	-6.32915e-05	-9.74383e-05	-7.92502e-05	-7.08389e-05	-4.40134e-05	-7.53688e-06	-3.1912e-05	-2.70075e-05	-2.49837e-05	-3.76282e-05	1.14023e-05	1.72889e-05	-4.72099e-06	9.06233e-06	-2.59708e-06	8.17471e-05	7.35284e-05	2.40284e-05	4.9795e-05	1.78613e-05	4.66503e-05	0.000125297	0.000109744	0.000114929	9.69296e-05	5.62224e-05	7.90825e-05	0.000100975	0.000111851	8.55337e-05	8.38459e-05	8.11051e-05	0.000108918
L8	-4.05127e-06	-1.45892e-06	-1.04627e-05	-1.13477e-05	-3.80512e-06	-1.47543e-06	-7.57262e-06	-1.44099e-05	-3.20521e-06	4.70539e-07	-1.3835e-05	-1.24502e-05	-4.23282e-06	-5.64608e-06	-1.01901e-05	-2.02867e-05	-9.05704e-06	1.25373e-05	-6.0894e-06	-2.07925e-05	-3.30866e-06	1.68793e-05	-1.24312e-05	-9.36583e-06	-1.03479e-05	-1.68624e-05	-1.06393e-05	-1.06829e-05	-1.55992e-05	-2.30115e-05	-9.2341e-06	-3.79767e-05	-7.22749e-05	-4.39103e-05	7.24395e-05	2.07805e-05	-0.00012332	3.43333e-05	0.000264389	0.000129371	3.99149e-05	-2.60934e-05	8.92693e-05	4.01744e-05	9.62781e-06	1.4034e-05	-2.34487e-05	-3.31173e-05	-8.92576e-06
fig. s9f top
bins	-500	-480	-460	-440	-420	-400	-380	-360	-340	-320	-300	-280	-260	-240	-220	-200	-180	-160	-140	-120	-100	-80	-60	-40	-20	0	20	40	60	80	100	120	140	160	180	200	220	240	260	280	300	320	340	360	380	400	420	440	460
L1	0.499708	0.49994	0.500264	0.500524	0.500771	0.501434	0.501806	0.502198	0.50227	0.502233	0.502697	0.50257	0.50251	0.502938	0.50328	0.50313	0.503147	0.503067	0.503305	0.50388	0.504215	0.504493	0.504403	0.504645	0.505146	0.505625	0.505991	0.505934	0.50653	0.507497	0.508718	0.510982	0.51413	0.519209	0.525468	0.532967	0.541905	0.551392	0.562048	0.574578	0.585736	0.595286	0.60135	0.60414	0.604861	0.603469	0.59818	0.590137	0.582314
L2	0.501025	0.501142	0.501548	0.501845	0.50198	0.502802	0.503101	0.503477	0.503558	0.503411	0.503972	0.503685	0.503454	0.504074	0.504423	0.504277	0.504438	0.504269	0.50456	0.50509	0.505491	0.50561	0.505576	0.5058	0.506304	0.506807	0.507265	0.507282	0.507844	0.508725	0.509999	0.512038	0.51483	0.519618	0.525414	0.532576	0.541673	0.551384	0.562103	0.574254	0.585409	0.595139	0.601329	0.604357	0.605719	0.604079	0.59845	0.590799	0.582727
L3	0.50113	0.50112	0.501374	0.501575	0.501758	0.50258	0.502795	0.50315	0.503353	0.503145	0.503714	0.503494	0.50325	0.503748	0.503998	0.503921	0.503834	0.503816	0.503997	0.50449	0.504608	0.504716	0.504635	0.50465	0.505135	0.505766	0.505913	0.505921	0.506714	0.507733	0.50887	0.510965	0.513945	0.518974	0.524366	0.531222	0.539813	0.549029	0.559577	0.571414	0.582867	0.593133	0.599783	0.602794	0.604422	0.603407	0.598134	0.590187	0.581612
L4	0.500677	0.500873	0.501285	0.501619	0.501788	0.502661	0.503021	0.503402	0.503501	0.503252	0.503788	0.503528	0.503271	0.503891	0.504246	0.504067	0.50422	0.504144	0.504477	0.504979	0.505356	0.505326	0.505105	0.505221	0.505715	0.506087	0.506436	0.506259	0.506734	0.50711	0.508086	0.509812	0.512489	0.516913	0.522574	0.528982	0.536811	0.545101	0.55469	0.566855	0.577769	0.587236	0.593887	0.597405	0.599749	0.599584	0.595532	0.588933	0.582088
L5	0.499976	0.500129	0.500445	0.500691	0.500913	0.501767	0.502026	0.502408	0.502588	0.50243	0.502893	0.502743	0.502549	0.503055	0.503366	0.503217	0.503318	0.503226	0.503577	0.504025	0.504319	0.504532	0.504486	0.50468	0.505175	0.505663	0.506112	0.506032	0.506661	0.50762	0.508863	0.510969	0.514093	0.519218	0.525413	0.532836	0.541857	0.551377	0.562259	0.574773	0.586045	0.595728	0.60184	0.604584	0.605632	0.604141	0.598667	0.590801	0.582527
L6	0.499833	0.499811	0.49998	0.500104	0.500187	0.500837	0.501159	0.501502	0.501744	0.501767	0.502036	0.502245	0.502119	0.5024	0.502852	0.502987	0.503462	0.503585	0.50407	0.50441	0.505216	0.505503	0.5059	0.50663	0.507254	0.507414	0.50816	0.50847	0.509224	0.510097	0.511208	0.513352	0.516393	0.521402	0.528792	0.537264	0.547286	0.557087	0.56729	0.577516	0.586582	0.592775	0.595436	0.593343	0.588883	0.583877	0.578052	0.571979	0.56503
L7	0.50074	0.500893	0.501287	0.501575	0.501781	0.502505	0.502773	0.503068	0.503106	0.50285	0.503312	0.503104	0.502989	0.503529	0.503802	0.503569	0.503677	0.503599	0.503834	0.504233	0.504525	0.504736	0.504741	0.504946	0.50535	0.505817	0.506263	0.506247	0.506851	0.507714	0.508927	0.510901	0.514026	0.519142	0.525294	0.532513	0.541394	0.550568	0.561414	0.57391	0.585417	0.595064	0.601314	0.604091	0.605337	0.603865	0.598419	0.590417	0.582215
L8	0.50015	0.500313	0.50069	0.500956	0.501156	0.501965	0.502254	0.502612	0.502693	0.502563	0.503052	0.502896	0.502731	0.503276	0.503637	0.503521	0.503612	0.503467	0.503774	0.504103	0.504382	0.50461	0.504492	0.504744	0.505425	0.506008	0.506416	0.506426	0.507092	0.507877	0.50928	0.511639	0.515618	0.521128	0.527299	0.534609	0.542425	0.550958	0.561132	0.572603	0.583193	0.593291	0.60026	0.603794	0.605258	0.604122	0.598908	0.590919	0.582907
real value	0.502154	0.502625	0.501437	0.505518	0.503526	0.503616	0.503935	0.50056	0.507169	0.501581	0.501802	0.506651	0.50542	0.501912	0.50279	0.5013	0.502394	0.504638	0.501324	0.502533	0.501274	0.498753	0.500452	0.507315	0.501334	0.499705	0.502336	0.502705	0.503877	0.504615	0.501805	0.510494	0.501847	0.509231	0.512311	0.526365	0.533695	0.573692	0.574398	0.613664	0.614682	0.633942	0.633459	0.652362	0.620113	0.611706	0.602225	0.601636	0.580726
full array	0.500118	0.500248	0.500606	0.500858	0.501043	0.501867	0.502161	0.502542	0.502657	0.502481	0.503004	0.502823	0.502599	0.503135	0.503486	0.503319	0.50343	0.503337	0.503648	0.504136	0.504472	0.504648	0.50457	0.504804	0.505322	0.505808	0.506234	0.506198	0.506855	0.507758	0.508991	0.511123	0.514228	0.519317	0.525503	0.532938	0.541961	0.551493	0.562291	0.574764	0.586088	0.595823	0.601958	0.604657	0.605612	0.604086	0.598639	0.590749	0.582465
fig. s9f bottom
bins	-500	-480	-460	-440	-420	-400	-380	-360	-340	-320	-300	-280	-260	-240	-220	-200	-180	-160	-140	-120	-100	-80	-60	-40	-20	0	20	40	60	80	100	120	140	160	180	200	220	240	260	280	300	320	340	360	380	400	420	440	460
L1	0.000409729	0.000308042	0.000342321	0.000333792	0.000272218	0.000433485	0.000355651	0.000343967	0.00038674	0.000247594	0.000306573	0.000253207	8.87584e-05	0.000197079	0.000206011	0.000188473	0.000282344	0.000270382	0.000343395	0.00025558	0.000256785	0.000154912	0.000167023	0.000159128	0.000175732	0.000182773	0.000243773	0.000263553	0.000325033	0.000261018	0.000272803	0.000140461	9.74262e-05	0.000107835	3.54833e-05	-2.92384e-05	5.61027e-05	0.000100477	0.000243303	0.000186165	0.000351274	0.000537443	0.000607687	0.000516776	0.000750811	0.000616911	0.000459199	0.000611881	0.000151017
L2	-0.000906738	-0.000893932	-0.00094203	-0.000987211	-0.00093716	-0.000934936	-0.000940071	-0.000934483	-0.000900916	-0.000930559	-0.000968223	-0.000862108	-0.000855838	-0.000938802	-0.000936666	-0.000958129	-0.00100871	-0.000932001	-0.000912108	-0.000954047	-0.00101863	-0.000961671	-0.0010057	-0.00099546	-0.000981952	-0.000998909	-0.00103079	-0.00108379	-0.000989217	-0.000966763	-0.00100807	-0.000915768	-0.000602038	-0.000300975	8.86669e-05	0.000362339	0.000287496	0.000109037	0.000188804	0.000510122	0.000678717	0.00068419	0.000628741	0.000300146	-0.000106798	7.27757e-06	0.000188765	-5.00941e-05	-0.000261451
L3	-0.00101242	-0.000871927	-0.000768369	-0.000717121	-0.00071474	-0.000712486	-0.000633516	-0.000607908	-0.000695659	-0.000664737	-0.00070949	-0.000671303	-0.000651904	-0.000613042	-0.000511686	-0.000602411	-0.000404108	-0.000478988	-0.000349203	-0.000353832	-0.000136072	-6.72717e-05	-6.43256e-05	0.000154694	0.000187432	4.18118e-05	0.000321181	0.000276993	0.000140544	2.5118e-05	0.00012079	0.000157925	0.000282247	0.000342853	0.0011375	0.00171594	0.00214798	0.00246381	0.00271424	0.00335	0.00322066	0.00269003	0.00217498	0.0018637	0.00119	0.000678842	0.000504224	0.000561597	0.000852844
L4	-0.000558755	-0.000625477	-0.000679411	-0.000761557	-0.000744745	-0.000793978	-0.000860103	-0.000859293	-0.000843803	-0.000771678	-0.000784324	-0.00070484	-0.000672618	-0.000755706	-0.000759885	-0.000747736	-0.000790713	-0.000807291	-0.000829222	-0.000842517	-0.000884283	-0.000677835	-0.000535014	-0.000417247	-0.000392532	-0.000279322	-0.000201474	-6.0796e-05	0.00012091	0.000647583	0.000905531	0.00131073	0.00173897	0.00240437	0.00292871	0.00395629	0.00514919	0.00639179	0.00760102	0.00790923	0.00831833	0.0085871	0.00807154	0.007252	0.00586297	0.00450196	0.00310675	0.00181555	0.00037726
L5	0.000141637	0.000119134	0.000161002	0.000166811	0.000129845	0.000100613	0.000135023	0.000134518	6.94041e-05	5.03573e-05	0.000111494	7.98157e-05	4.93718e-05	7.9739e-05	0.000120765	0.000101408	0.000111997	0.000111294	7.1168e-05	0.00011139	0.000152519	0.000116418	8.48797e-05	0.000124448	0.00014704	0.000144649	0.000122307	0.000165859	0.000194367	0.000138248	0.0001281	0.000153254	0.000134218	9.95755e-05	8.96359e-05	0.000101982	0.000104033	0.00011586	3.22058e-05	-9.36238e-06	4.25656e-05	9.57818e-05	0.000117932	7.29497e-05	-2.01398e-05	-5.52015e-05	-2.78973e-05	-5.20328e-05	-6.17428e-05
L6	0.000284489	0.000436754	0.000626284	0.000753166	0.000856115	0.00103034	0.00100238	0.00104026	0.000912648	0.000713521	0.000968456	0.000578377	0.00048	0.000734829	0.000634133	0.000332332	-3.23066e-05	-0.000247992	-0.000422358	-0.000273815	-0.000743502	-0.000854198	-0.00132943	-0.00182543	-0.00193161	-0.00160571	-0.00192541	-0.00227177	-0.00236869	-0.00233895	-0.00221719	-0.00222991	-0.00216553	-0.00208437	-0.0032884	-0.00432559	-0.00532485	-0.00559381	-0.00499908	-0.00275205	-0.00049417	0.00304816	0.00652254	0.0113143	0.0167294	0.020209	0.020587	0.0187695	0.0174356
L7	-0.000621965	-0.000645676	-0.000681078	-0.000717591	-0.000738127	-0.000637627	-0.000611679	-0.000525339	-0.000449109	-0.000369106	-0.000308318	-0.000280751	-0.000390051	-0.000394481	-0.000315188	-0.000249995	-0.000247636	-0.000261904	-0.000186496	-9.67918e-05	-5.31874e-05	-8.75746e-05	-0.00017007	-0.000142255	-2.78259e-05	-8.58618e-06	-2.86521e-05	-4.90092e-05	4.25093e-06	4.44514e-05	6.40929e-05	0.00022113	0.000201915	0.000175102	0.000209049	0.000425139	0.000567062	0.000924931	0.000876955	0.000853681	0.000670066	0.000759666	0.000643681	0.00056582	0.000274776	0.00022148	0.000219581	0.00033223	0.000249718
L8	-3.17543e-05	-6.57427e-05	-8.39276e-05	-9.80903e-05	-0.000113477	-9.80584e-05	-9.27049e-05	-6.93318e-05	-3.6332e-05	-8.23937e-05	-4.78827e-05	-7.29986e-05	-0.000132052	-0.000140556	-0.000150578	-0.000202036	-0.000182164	-0.000129708	-0.000125805	3.33937e-05	9.00746e-05	3.8493e-05	7.83893e-05	6.04192e-05	-0.000103245	-0.000200028	-0.000181688	-0.000228018	-0.000236837	-0.000118777	-0.000288675	-0.000516066	-0.00139005	-0.00181031	-0.00179539	-0.00167134	-0.000464169	0.000534689	0.00115932	0.00216156	0.00289488	0.00253285	0.00169841	0.000863685	0.000353752	-3.55412e-05	-0.000268967	-0.000169697	-0.000441642
fig. s9g top
bins	-500	-480	-460	-440	-420	-400	-380	-360	-340	-320	-300	-280	-260	-240	-220	-200	-180	-160	-140	-120	-100	-80	-60	-40	-20	0	20	40	60	80	100	120	140	160	180	200	220	240	260	280	300	320	340	360	380	400	420	440	460
L1	0.510654	0.51084	0.510878	0.510934	0.510928	0.510849	0.511238	0.511937	0.512994	0.513794	0.514434	0.514639	0.515222	0.51552	0.515039	0.515828	0.516956	0.517982	0.518124	0.518253	0.518834	0.519647	0.521165	0.522056	0.521467	0.521087	0.522034	0.522733	0.523856	0.525591	0.528642	0.534035	0.544783	0.558419	0.569552	0.577853	0.586243	0.591978	0.596559	0.600327	0.602685	0.602057	0.600554	0.598388	0.59501	0.591232	0.587038	0.582412	0.578354
L2	0.510725	0.51107	0.51107	0.511067	0.511167	0.510968	0.511309	0.512166	0.513103	0.513872	0.514537	0.514771	0.515308	0.515659	0.515312	0.516086	0.517154	0.518139	0.518349	0.518388	0.519083	0.519918	0.521381	0.522191	0.521841	0.521321	0.522274	0.523099	0.523997	0.525796	0.528902	0.534095	0.544612	0.558051	0.569012	0.577491	0.586059	0.591976	0.596558	0.600156	0.602281	0.60204	0.600645	0.598657	0.595192	0.591302	0.58719	0.58233	0.578645
L3	0.511659	0.511839	0.511805	0.51184	0.51211	0.511952	0.512275	0.513106	0.513854	0.51469	0.515264	0.515691	0.516164	0.516273	0.515926	0.516559	0.517616	0.518648	0.518679	0.518747	0.518895	0.519879	0.521286	0.521974	0.521541	0.521365	0.522123	0.522952	0.524293	0.526238	0.528797	0.533473	0.54358	0.555619	0.565184	0.57226	0.580381	0.587308	0.593183	0.597898	0.60109	0.601649	0.600529	0.598389	0.59472	0.590703	0.586076	0.580851	0.576961
L4	0.512257	0.51259	0.512461	0.5125	0.512516	0.512199	0.512715	0.513369	0.51439	0.51509	0.515805	0.516099	0.516572	0.516914	0.516574	0.517264	0.518333	0.519414	0.519479	0.519538	0.520092	0.520486	0.521747	0.522786	0.522434	0.522064	0.52294	0.523313	0.523917	0.524327	0.526415	0.530963	0.540083	0.551564	0.561962	0.570389	0.5781	0.583591	0.587816	0.593411	0.597022	0.59677	0.596699	0.597075	0.595726	0.592671	0.58877	0.583898	0.580221
L5	0.510878	0.511161	0.51111	0.511118	0.511226	0.511017	0.511406	0.512267	0.51323	0.513922	0.51466	0.514888	0.515389	0.515679	0.515399	0.516122	0.517156	0.51826	0.518355	0.51849	0.519172	0.519955	0.521447	0.522316	0.521794	0.521411	0.522365	0.523106	0.524256	0.525908	0.528874	0.53435	0.544955	0.558518	0.569729	0.578089	0.586387	0.59223	0.596732	0.600327	0.602818	0.60243	0.600948	0.598701	0.59504	0.591265	0.58717	0.582161	0.578302
L6	0.510752	0.510949	0.510914	0.510889	0.510965	0.510769	0.511158	0.512065	0.512923	0.513772	0.514486	0.514641	0.515247	0.515506	0.515241	0.516035	0.517133	0.518228	0.518366	0.518527	0.519234	0.520135	0.52167	0.522509	0.522028	0.521697	0.522681	0.523453	0.524458	0.526191	0.529318	0.534641	0.545453	0.55913	0.570576	0.579009	0.587234	0.592666	0.596911	0.600079	0.601919	0.60105	0.598737	0.595849	0.591652	0.588164	0.583947	0.579164	0.5755
L7	0.515792	0.516084	0.516129	0.516555	0.516785	0.516719	0.517407	0.517519	0.51793	0.518023	0.518019	0.51814	0.518354	0.518749	0.518608	0.519028	0.519516	0.519867	0.519897	0.520154	0.52065	0.521105	0.521878	0.522362	0.522282	0.521991	0.522531	0.522938	0.523728	0.525322	0.528543	0.534483	0.545954	0.558979	0.569502	0.577469	0.58505	0.590118	0.593731	0.596501	0.598824	0.599237	0.598673	0.59586	0.591287	0.587467	0.583882	0.580094	0.576695
L8	0.511134	0.511405	0.511334	0.511308	0.511421	0.511252	0.511635	0.512436	0.513515	0.514302	0.514954	0.515087	0.51566	0.515976	0.515551	0.516058	0.517177	0.518434	0.518484	0.518692	0.519465	0.520377	0.521821	0.522701	0.522169	0.52161	0.522662	0.523539	0.524515	0.526402	0.529123	0.534009	0.541947	0.554857	0.566653	0.575208	0.583347	0.589764	0.595499	0.599812	0.602713	0.603094	0.601809	0.598712	0.595224	0.591662	0.587419	0.582399	0.578358
real value	0.503066	0.50073	0.503588	0.502183	0.502283	0.515757	0.50597	0.514523	0.512123	0.507041	0.515945	0.505687	0.505628	0.51538	0.518816	0.519865	0.511481	0.510632	0.517598	0.51839	0.52396	0.518395	0.511029	0.519707	0.525514	0.518835	0.523226	0.521039	0.523763	0.52716	0.530377	0.565317	0.562435	0.572896	0.584395	0.595081	0.606903	0.6233	0.608667	0.607561	0.605341	0.617805	0.606666	0.600094	0.585167	0.58456	0.58863	0.591731	0.58543
full array	0.510815	0.511095	0.511047	0.511069	0.511187	0.510961	0.511375	0.512176	0.513128	0.513912	0.514576	0.514809	0.515349	0.515669	0.515289	0.516013	0.517103	0.5182	0.518288	0.518419	0.519017	0.51985	0.521359	0.522232	0.521719	0.521278	0.522226	0.522985	0.52406	0.525765	0.528804	0.534226	0.544894	0.558509	0.569773	0.578043	0.586336	0.592164	0.596724	0.600462	0.602859	0.602361	0.600848	0.598592	0.595036	0.591279	0.587117	0.582149	0.578336
fig. s9g bottom
bins	-500	-480	-460	-440	-420	-400	-380	-360	-340	-320	-300	-280	-260	-240	-220	-200	-180	-160	-140	-120	-100	-80	-60	-40	-20	0	20	40	60	80	100	120	140	160	180	200	220	240	260	280	300	320	340	360	380	400	420	440	460
L1	0.000160623	0.000254957	0.000169774	0.000135188	0.000258691	0.000112259	0.000137251	0.000238843	0.000133948	0.000118209	0.000142531	0.000170105	0.000127079	0.000149266	0.000249667	0.000184645	0.000147135	0.000217861	0.000163736	0.000165224	0.000182482	0.000202426	0.000194587	0.000176696	0.00025251	0.000190441	0.000192305	0.000251657	0.000203829	0.000173685	0.000161989	0.000191039	0.000110775	8.94441e-05	0.000220994	0.000190349	9.357e-05	0.000186456	0.000164972	0.000135302	0.000173575	0.000303706	0.000294194	0.000204592	2.59719e-05	4.69314e-05	7.92755e-05	-0.000262439	-1.79398e-05
L2	8.96244e-05	2.50523e-05	-2.26141e-05	1.89325e-06	1.99697e-05	-6.89674e-06	6.58378e-05	9.83702e-06	2.50159e-05	4.03105e-05	3.87195e-05	3.86275e-05	4.16623e-05	9.7377e-06	-2.29068e-05	-7.39234e-05	-5.07272e-05	6.16182e-05	-6.07801e-05	3.06975e-05	-6.61129e-05	-6.81148e-05	-2.2124e-05	4.11274e-05	-0.000121494	-4.31672e-05	-4.78606e-05	-0.000114304	6.25482e-05	-3.0929e-05	-9.75384e-05	0.00013047	0.000282152	0.000457871	0.000761689	0.000552581	0.000276913	0.000188515	0.000165911	0.000306289	0.000578199	0.00032068	0.000202773	-6.50614e-05	-0.000156237	-2.30515e-05	-7.26173e-05	-0.000181124	-0.000308689
L3	-0.000844252	-0.000743887	-0.000757621	-0.000771227	-0.000922831	-0.00099099	-0.000899937	-0.000929909	-0.000725771	-0.000778192	-0.000688323	-0.000882025	-0.000814969	-0.000603871	-0.000637387	-0.000546774	-0.000513313	-0.000447798	-0.000390692	-0.000328634	0.000122234	-2.93025e-05	7.34344e-05	0.000258787	0.000178393	-8.74986e-05	0.000103345	3.28164e-05	-0.000233258	-0.000473735	7.58491e-06	0.000752582	0.00131373	0.00288992	0.00458927	0.00578312	0.00595524	0.00485634	0.00354136	0.00256448	0.00176919	0.000711639	0.000318805	0.000202701	0.000316339	0.000575701	0.00104157	0.00129793	0.00137561
L4	-0.00144176	-0.00149541	-0.00141324	-0.00143089	-0.00132876	-0.00123734	-0.00134045	-0.00119306	-0.0012623	-0.00117732	-0.00122843	-0.00128936	-0.00122278	-0.00124542	-0.00128528	-0.00125193	-0.00123042	-0.00121346	-0.00119054	-0.00111987	-0.00107547	-0.000636529	-0.000388013	-0.000553315	-0.000714538	-0.000786164	-0.000713925	-0.000328649	0.000142636	0.0014372	0.0023889	0.00326254	0.00481033	0.00694505	0.00781113	0.00765413	0.00823578	0.00857348	0.0089084	0.00705163	0.00583654	0.00559096	0.00414916	0.00151676	-0.000690177	-0.00139222	-0.00165262	-0.00174914	-0.00188451
L5	-6.27576e-05	-6.58062e-05	-6.23186e-05	-4.90008e-05	-3.86912e-05	-5.55723e-05	-3.13761e-05	-9.09554e-05	-0.000102311	-1.00617e-05	-8.35705e-05	-7.89139e-05	-3.98551e-05	-1.02327e-05	-0.000110095	-0.0001099	-5.26777e-05	-5.97079e-05	-6.64767e-05	-7.19047e-05	-0.000155226	-0.000104941	-8.76801e-05	-8.38469e-05	-7.46915e-05	-0.000133556	-0.000138437	-0.000121291	-0.000196218	-0.000143783	-6.98091e-05	-0.000124668	-6.14566e-05	-9.66332e-06	4.4394e-05	-4.58557e-05	-5.11278e-05	-6.58846e-05	-7.65097e-06	0.000135494	4.04253e-05	-6.95334e-05	-0.000100488	-0.000108424	-4.30387e-06	1.35696e-05	-5.24349e-05	-1.23332e-05	3.39555e-05
L6	6.29482e-05	0.000145719	0.000133579	0.000179546	0.000222016	0.000192257	0.000217224	0.000110963	0.000204705	0.0001401	9.03206e-05	0.00016831	0.000101977	0.000163044	4.78935e-05	-2.2784e-05	-2.97495e-05	-2.72716e-05	-7.82047e-05	-0.00010856	-0.000217583	-0.000285209	-0.000310664	-0.000276431	-0.000308524	-0.00041937	-0.000454628	-0.000468276	-0.000398041	-0.000426814	-0.000514061	-0.000415726	-0.000558974	-0.000621013	-0.000802141	-0.000965512	-0.000897457	-0.000501471	-0.000187154	0.000383635	0.000939353	0.00131066	0.00211089	0.00274312	0.00338366	0.00311503	0.00317023	0.00298478	0.00283633
L7	-0.00497675	-0.00498927	-0.0050818	-0.00548619	-0.0055977	-0.00575767	-0.00603163	-0.00534282	-0.00480216	-0.00411081	-0.00344243	-0.00333034	-0.00300472	-0.00307972	-0.00331924	-0.00301555	-0.00241263	-0.00166679	-0.0016093	-0.00173524	-0.00163301	-0.00125524	-0.000519297	-0.000129726	-0.000562873	-0.000713118	-0.000304981	4.63773e-05	0.000332043	0.000442958	0.000261129	-0.000257877	-0.00106062	-0.000470257	0.000270964	0.000574061	0.00128634	0.00204603	0.00299296	0.00396182	0.00403436	0.00312358	0.00217486	0.00273169	0.00374935	0.00381162	0.00323589	0.00205538	0.00164114
L8	-0.00031903	-0.00031026	-0.000286472	-0.000238945	-0.000233956	-0.00029105	-0.000260133	-0.000260645	-0.000386818	-0.00038939	-0.000377699	-0.000277763	-0.000310827	-0.000307171	-0.00026204	-4.55967e-05	-7.43836e-05	-0.000233919	-0.000195641	-0.000273456	-0.000447819	-0.000526744	-0.000461517	-0.000468529	-0.000449745	-0.00033224	-0.000435479	-0.000554859	-0.00045493	-0.000637051	-0.000318704	0.000216237	0.00294629	0.00365219	0.00312001	0.00283548	0.00298964	0.00240092	0.00122559	0.000650213	0.000145639	-0.000732671	-0.000961542	-0.000119409	-0.000188341	-0.000383406	-0.000301568	-0.000249455	-2.18363e-05
fig. s9g top
bins	-500	-480	-460	-440	-420	-400	-380	-360	-340	-320	-300	-280	-260	-240	-220	-200	-180	-160	-140	-120	-100	-80	-60	-40	-20	0	20	40	60	80	100	120	140	160	180	200	220	240	260	280	300	320	340	360	380	400	420	440	460
L1	0.501951	0.501913	0.502033	0.501974	0.501954	0.50213	0.502235	0.502389	0.502568	0.502435	0.502459	0.502331	0.502466	0.502637	0.502716	0.502949	0.503333	0.503403	0.50342	0.503586	0.503821	0.50399	0.503818	0.503837	0.503766	0.503654	0.504119	0.504271	0.504292	0.505408	0.506329	0.509191	0.513914	0.522012	0.527047	0.529277	0.530057	0.528601	0.526814	0.523723	0.521554	0.518826	0.516038	0.512907	0.511886	0.511221	0.510616	0.51097	0.51077
L2	0.501819	0.501814	0.501895	0.501867	0.50188	0.501977	0.502129	0.502333	0.502405	0.502328	0.502371	0.502162	0.502336	0.502551	0.502584	0.502859	0.503271	0.503334	0.503308	0.503483	0.50374	0.503893	0.50372	0.503757	0.50367	0.503554	0.504061	0.504184	0.504183	0.505313	0.50627	0.509098	0.513731	0.521731	0.526735	0.528906	0.529763	0.528508	0.526732	0.523656	0.52155	0.518758	0.51589	0.512933	0.5119	0.511295	0.510769	0.511082	0.511091
L3	0.502261	0.502229	0.502325	0.502289	0.502382	0.502513	0.502516	0.502748	0.502786	0.502716	0.502775	0.502628	0.502788	0.502853	0.502908	0.503137	0.503521	0.503609	0.503567	0.503759	0.503766	0.50402	0.503835	0.503792	0.503791	0.503791	0.50414	0.504333	0.504413	0.505602	0.50629	0.508604	0.512882	0.520408	0.524915	0.527024	0.528188	0.527643	0.526369	0.523367	0.521298	0.518779	0.515925	0.512731	0.511594	0.510963	0.510315	0.510376	0.510358
L4	0.502669	0.502679	0.502628	0.5026	0.502598	0.502666	0.50281	0.502998	0.503143	0.502979	0.503128	0.502911	0.502987	0.503257	0.50333	0.503485	0.503835	0.504005	0.503965	0.504026	0.504312	0.504195	0.503932	0.504222	0.504228	0.504084	0.504509	0.504426	0.504169	0.50441	0.505031	0.507325	0.510469	0.517563	0.523518	0.526115	0.526336	0.525561	0.524079	0.522018	0.520214	0.517636	0.51563	0.513826	0.512991	0.512174	0.511634	0.5115	0.511128
L5	0.501957	0.501958	0.502019	0.501977	0.502013	0.502102	0.502237	0.502461	0.502561	0.502449	0.502524	0.502299	0.502481	0.502652	0.502686	0.502942	0.503352	0.503435	0.503433	0.503587	0.503825	0.504004	0.503811	0.503838	0.503757	0.503653	0.504103	0.504274	0.504276	0.505406	0.506362	0.509199	0.513879	0.521993	0.527051	0.529269	0.530045	0.528636	0.526815	0.523729	0.521587	0.518815	0.516016	0.51298	0.511899	0.511288	0.510687	0.510882	0.510881
L6	0.502049	0.502065	0.50215	0.502119	0.502137	0.502259	0.502391	0.502579	0.502687	0.50255	0.502598	0.502378	0.502553	0.502746	0.502768	0.503015	0.503383	0.503509	0.503467	0.503643	0.503842	0.503974	0.503784	0.503876	0.503811	0.50369	0.504132	0.504274	0.504338	0.505481	0.506404	0.509198	0.51381	0.521855	0.526877	0.529052	0.529855	0.528637	0.527071	0.52434	0.522568	0.520092	0.517585	0.5146	0.51341	0.512229	0.511091	0.510595	0.510315
L7	0.502178	0.502197	0.502254	0.502214	0.502249	0.502226	0.502385	0.502561	0.502628	0.502599	0.502578	0.502423	0.502645	0.502753	0.502717	0.502965	0.503416	0.503577	0.503507	0.503627	0.503812	0.503997	0.503914	0.503949	0.503777	0.503664	0.50412	0.504297	0.504323	0.505423	0.50636	0.508925	0.513575	0.521786	0.526834	0.529037	0.529723	0.528153	0.52641	0.523449	0.521382	0.518601	0.51578	0.512825	0.511884	0.511354	0.51068	0.510808	0.510709
L8	0.502388	0.502351	0.502452	0.502404	0.50235	0.502453	0.502686	0.50289	0.503006	0.502996	0.503101	0.5029	0.502962	0.503118	0.503134	0.503428	0.503556	0.503516	0.503671	0.503884	0.50433	0.504716	0.50461	0.504592	0.504542	0.50432	0.504714	0.50505	0.505246	0.50649	0.507695	0.510512	0.514784	0.519555	0.522111	0.523964	0.525386	0.524297	0.523117	0.52113	0.519815	0.518289	0.516197	0.513538	0.511962	0.511469	0.511071	0.511448	0.511606
real value	0.500107	0.499861	0.50018	0.500811	0.500436	0.499497	0.500799	0.500766	0.499452	0.500066	0.500151	0.50175	0.500816	0.500758	0.500842	0.504497	0.503068	0.500062	0.501665	0.500501	0.500349	0.500968	0.502512	0.501557	0.502223	0.503027	0.500399	0.50036	0.502706	0.501875	0.509625	0.519445	0.561647	0.556589	0.53911	0.532379	0.536872	0.533177	0.522698	0.522675	0.516242	0.514279	0.512189	0.519348	0.510581	0.50825	0.509032	0.508307	0.514221
full array	0.501973	0.501963	0.502039	0.501989	0.502009	0.502108	0.502249	0.502465	0.502564	0.502463	0.502526	0.502318	0.502479	0.502664	0.502696	0.502963	0.503359	0.503448	0.503436	0.503606	0.503845	0.504023	0.503817	0.503859	0.503779	0.503659	0.504133	0.504298	0.504302	0.50543	0.50638	0.509218	0.513911	0.521995	0.527056	0.529275	0.530056	0.52864	0.526814	0.52371	0.521577	0.518827	0.516029	0.51298	0.511904	0.511279	0.510693	0.510898	0.510872
fig. s9g bottom
bins	-500	-480	-460	-440	-420	-400	-380	-360	-340	-320	-300	-280	-260	-240	-220	-200	-180	-160	-140	-120	-100	-80	-60	-40	-20	0	20	40	60	80	100	120	140	160	180	200	220	240	260	280	300	320	340	360	380	400	420	440	460
L1	2.12164e-05	4.98473e-05	6.26488e-06	1.4388e-05	5.55781e-05	-2.18145e-05	1.39073e-05	7.60504e-05	-3.59852e-06	2.7557e-05	6.65384e-05	-1.26624e-05	1.30498e-05	2.7506e-05	-1.9828e-05	1.36569e-05	2.56061e-05	4.46264e-05	1.65358e-05	2.04775e-05	2.46799e-05	3.30302e-05	-7.66372e-07	2.20355e-05	1.29172e-05	5.24188e-06	1.40962e-05	2.68269e-05	9.69884e-06	2.26756e-05	5.15607e-05	2.71768e-05	-2.47066e-06	-1.73641e-05	9.45341e-06	-1.73349e-06	-1.36353e-06	3.90739e-05	-2.20774e-07	-1.22455e-05	2.39035e-05	1.18467e-06	-8.61722e-06	7.24534e-05	1.79029e-05	5.77671e-05	7.73791e-05	-7.19362e-05	0.00010188
L2	0.000153953	0.000149153	0.000144449	0.000121455	0.000129441	0.000130652	0.000119468	0.000132093	0.000158816	0.000134569	0.000154943	0.000156264	0.00014354	0.000113132	0.00011191	0.000103416	8.72403e-05	0.000113765	0.000128407	0.000123106	0.000105893	0.000129881	9.74556e-05	0.000102149	0.000108899	0.000105173	7.1345e-05	0.000114349	0.000118542	0.000117736	0.000110739	0.000120669	0.000180322	0.000264459	0.000321443	0.000369263	0.000292793	0.000132322	8.22792e-05	5.42573e-05	2.70959e-05	6.88152e-05	0.000138617	4.63017e-05	4.53135e-06	-1.56136e-05	-7.61077e-05	-0.000183509	-0.000219737
L3	-0.000288859	-0.000266132	-0.000285643	-0.000300446	-0.00037276	-0.000405354	-0.000267215	-0.000282736	-0.000221705	-0.000253561	-0.000249798	-0.000310228	-0.00030813	-0.000188677	-0.000211392	-0.000174019	-0.000162143	-0.000161325	-0.000131194	-0.000153028	7.98719e-05	3.15958e-06	-1.78414e-05	6.72701e-05	-1.1858e-05	-0.000132349	-7.34509e-06	-3.4313e-05	-0.000110913	-0.000171746	9.06209e-05	0.000614404	0.00102914	0.00158685	0.0021416	0.00225188	0.00186795	0.000996807	0.000444926	0.000343318	0.000278962	4.85101e-05	0.000104086	0.000249184	0.00030979	0.00031624	0.000377708	0.000522132	0.000513752
L4	-0.000695907	-0.000715977	-0.000588903	-0.000611414	-0.000589246	-0.00055776	-0.000561161	-0.000533391	-0.000578929	-0.000516574	-0.000602684	-0.00059274	-0.00050749	-0.000593233	-0.000633362	-0.000522218	-0.000476542	-0.000556987	-0.000528284	-0.000419406	-0.000466826	-0.000171816	-0.000114931	-0.000362707	-0.000449125	-0.000425398	-0.000376061	-0.000127693	0.000132323	0.00102056	0.00134923	0.00189322	0.00344252	0.00443196	0.00353807	0.00316033	0.00371955	0.00307921	0.00273559	0.0016924	0.00136302	0.00119084	0.000399078	-0.000845851	-0.00108624	-0.000895092	-0.00094066	-0.000601334	-0.00025602
L5	1.56414e-05	5.63897e-06	2.08006e-05	1.13406e-05	-3.94509e-06	5.76219e-06	1.15943e-05	3.38015e-06	2.8943e-06	1.36421e-05	1.86636e-06	1.88959e-05	-1.88847e-06	1.22662e-05	1.07984e-05	2.11293e-05	6.9082e-06	1.24193e-05	3.16507e-06	1.89586e-05	2.03995e-05	1.90784e-05	5.86973e-06	2.15833e-05	2.26684e-05	6.13499e-06	2.94385e-05	2.42038e-05	2.55917e-05	2.45444e-05	1.84649e-05	1.87441e-05	3.1933e-05	1.6111e-06	5.0087e-06	6.34351e-06	1.10717e-05	4.24818e-06	-7.02416e-07	-1.89181e-05	-9.75132e-06	1.16883e-05	1.28765e-05	-4.41137e-07	5.76224e-06	-8.75642e-06	6.65159e-06	1.59525e-05	-9.83175e-06
L6	-7.65599e-05	-0.000101632	-0.000110355	-0.000130172	-0.000128293	-0.000151087	-0.000142375	-0.000114172	-0.000122271	-8.74987e-05	-7.22234e-05	-5.99053e-05	-7.34673e-05	-8.16432e-05	-7.13903e-05	-5.22012e-05	-2.46778e-05	-6.1581e-05	-3.05368e-05	-3.64822e-05	3.71561e-06	4.88302e-05	3.34259e-05	-1.70313e-05	-3.17293e-05	-3.07969e-05	1.2369e-06	2.3759e-05	-3.60484e-05	-5.10631e-05	-2.40061e-05	1.99215e-05	0.000101303	0.000139869	0.000179414	0.000223587	0.000200828	2.62115e-06	-0.000256614	-0.000630126	-0.000990145	-0.00126528	-0.00155611	-0.00162051	-0.00150527	-0.000949642	-0.000397345	0.000302917	0.000556724
L7	-0.000205431	-0.000233702	-0.000214678	-0.00022571	-0.000239565	-0.000118108	-0.000136543	-9.58563e-05	-6.3441e-05	-0.000136779	-5.19474e-05	-0.000104644	-0.000165255	-8.85312e-05	-2.06135e-05	-2.39227e-06	-5.74381e-05	-0.000129675	-7.11919e-05	-2.02115e-05	3.33109e-05	2.5209e-05	-9.6772e-05	-8.9895e-05	2.354e-06	-5.50882e-06	1.27662e-05	1.4946e-06	-2.15195e-05	7.79506e-06	2.04612e-05	0.000292841	0.000336166	0.000209508	0.000221901	0.000238913	0.000332476	0.000487264	0.000403947	0.00026145	0.000195269	0.000225908	0.000248772	0.000155023	2.03032e-05	-7.47902e-05	1.31829e-05	8.97627e-05	0.000162904
L8	-0.000415837	-0.000388126	-0.000412293	-0.000415072	-0.00034095	-0.000344702	-0.000437294	-0.000424877	-0.00044146	-0.00053307	-0.00057512	-0.000581854	-0.000482693	-0.000454081	-0.000437262	-0.000465245	-0.000197763	-6.79477e-05	-0.000234717	-0.000277572	-0.000485011	-0.000693255	-0.000793006	-0.000732159	-0.000762778	-0.000661489	-0.000581533	-0.000752063	-0.000944481	-0.0010595	-0.0013146	-0.00129419	-0.000873091	0.00244035	0.00494549	0.00531107	0.00466955	0.00434313	0.00369681	0.00257982	0.00176292	0.00053752	-0.000167618	-0.00055789	-5.75452e-05	-0.000189949	-0.000378289	-0.000549828	-0.000734019
[truncated: 52 more columns]
